# Supplementary material for: Population-level Variability in Genome-wide Repressive Histone Marks in a Fungal Wheat Pathogen
Source: Genome Biol Evol. 2026 May 8;18(5):evag118. doi: 10.1093/gbe/evag118 (PMC13221638; doi:10.1093/gbe/evag118)
Supplement: evag118_Supplementary_Data [file evag118_supplementary_data.zip › Supplementary_Tables.xlsx]

## Sheet: Table_S1
Supplementary Table S1: Zymoseptoria tritici isolates sequenced by ChIP-seq and quality metrics.
Isolate_name	percent_mapped_reads	percent_overlapping_bp_HOMER_and_MACS3	NSC	RSC	Bu	NRF	FRiP_score	Unique_Lib_size	Total_lib_size
ST16CH_3K8	89.2675	92.76	2.44148	1.09022	0.564761	0.989125	0.656159	79972184	10583006
ST16CH_1A11	76.3083	89.32	2.57493	1.0397	0.994828	0.98748	0.554886	65501594	12172470
ST16CH_2O4	86.1024	92.24	2.18106	1.13473	0.763128	0.98335	0.608924	104394361	17027017
ST16CH_3V10	84.7542	89.19	2.12637	1.12744	0.780554	0.984643	0.60337	86160700	15694155
ST16CH_3D1	86.3169	88.88	2.02357	1.08728	0.891684	0.987189	0.57436	94052522	17672388
ST16CH_1V50	82.7531	90.67	2.18052	1.17527	0.801682	0.986895	0.596741	85813329	15855133
ST16CH_2N5	88.0806	82.46	2.10135	1.03872	0.888181	0.994464	0.539574	55937054	10201714
ST16CH_1A57	88.8892	79.46	2.0464	1.10336	1.04907	0.993593	0.491416	92689029	14523137
ST16CH_3D10	84.6539	92.64	2.23388	1.13851	0.639293	0.986564	0.607711	59444074	10760761
ST16CH_1H12	81.5298	92.13	2.5522	1.11735	0.894142	0.990054	0.617093	71928642	13239278
ST16CH_1H34	85.261	91.12	2.08112	1.13082	0.652227	0.985171	0.592183	68603024	13136841
ST16CH_2C2	88.2235	87.29	2.00247	1.14936	0.931906	0.990979	0.514898	118982905	18638651
ST16CH_1U1	88.0792	83.3	2.02959	1.12465	0.914239	0.994308	0.464406	72149378	11279047
ST16CH_1H32	85.1831	89.61	2.19946	1.12593	0.712813	0.989056	0.584229	69381044	12895621
ST16CH_3H49	88.1568	83.4	2.15915	1.17726	0.852907	0.991442	0.468265	84220518	12966089
ST16CH_3L2	86.4668	89.17	2.09266	1.0225	0.87139	0.990389	0.597289	97902885	16352600
ST16CH_3R1	90.5982	84.02	2.01832	1.0408	1.00805	0.991456	0.483932	108789799	16469387
ST16CH_1I3	87.4871	88.66	2.10161	1.1901	0.85837	0.991983	0.526447	85812332	13876362
ST16CH_2O5	89.3943	75.09	1.85845	1.09188	1.10031	0.990909	0.457822	219012279	30018706
ST16CH_3N27	91.4116	74.48	1.90871	1.07523	1.12528	0.993573	0.461448	186112616	23537835
ST16CH_1M59	90.0737	84.57	2.08178	1.08098	1.07387	0.991429	0.524986	135875041	20461187
ST16CH_1O65	87.7413	84.75	2.20694	1.10474	0.892663	0.991836	0.54318	80736643	14487122
ST16CH_2U7	86.7866	86.7	2.13923	1.22814	0.873955	0.992962	0.505679	66725266	11532437
ST16CH_1G30	92.1707	63.45	2.25763	1.17385	1.06443	0.996146	0.61118	71552970	9159816
ST16CH_1M21	86.3179	89.73	2.24854	1.1017	0.71406	0.986331	0.618636	56512938	12388180
ST16CH_3N35	83.7405	88.51	2.10303	1.16096	0.813268	0.991533	0.537354	82744137	15305962
ST16CH_3R39	90.9452	78.74	2.17643	1.07981	1.08298	0.989211	0.49723	137981292	20355100
ST16CH_1G47	86.9134	85.18	2.14952	1.20339	0.892571	0.992402	0.5289	100090645	15553866
ST16CH_3G26	88.8903	86.35	2.1339	1.06544	0.918443	0.989608	0.526889	93324886	15694623
ST16CH_3C23	85.1841	89.19	2.04654	0.996184	0.853373	0.990676	0.59262	81029335	16559770
ST16CH_3D6	87.1502	91.31	2.25689	1.10275	0.692181	0.987782	0.614707	63353019	11313280
ST16CH_2G18	87.018	89.75	2.29571	1.10092	0.830143	0.989679	0.598872	76315396	13740017
ST16CH_3H43	89.0513	92.66	2.2948	1.03871	0.716039	0.9867	0.621302	83767468	13832096
ST16CH_2G4	87.1223	88.88	2.14944	1.05742	0.789821	0.989266	0.549277	70404458	13216481
ST16CH_3F9	87.7499	92.09	2.64224	1.1864	0.715458	0.985889	0.623218	65305085	10678686
ST16CH_2O1	87.9031	89.53	2.2764	1.08953	0.790053	0.990084	0.600585	94139149	15302481
ST16CH_1G8	87.2679	85.96	2.10877	0.997658	0.772502	0.994107	0.545385	72121719	12133965
ST16CH_3I14	87.969	82.27	2.01017	1.03974	1.01763	0.993818	0.484942	96945271	15151096
ST16CH_3T5	81.3685	87.77	2.31021	1.1981	0.670715	0.98942	0.536672	44575477	9056221
ST16CH_1F4	84.9725	90.13	2.45907	1.17531	0.606766	0.98903	0.6251	45872239	8796496
ST16CH_2G10	86.4743	90.51	2.6231	1.10819	0.837053	0.99137	0.637281	55780840	9592689
ST16CH_1P35	88.3182	90.91	2.41768	1.17223	0.843705	0.985042	0.617324	79151398	14011890
ST16CH_1T25	91.6286	71.2	1.64021	0.967195	1.21149	0.996214	0.540458	195886396	22602933
ST16CH_1M28	85.5734	91.89	2.26206	1.16865	0.75061	0.985703	0.589406	82883071	13833547
ST16CH_2G34	89.3869	91.07	2.21656	1.10247	0.828667	0.984822	0.58433	110373812	15737906

## Sheet: Table_S2
Supplementary Table S2: Genomic features of the IPO323 reference genome calculated in 10 kb bins, including GC content, percentage of annotated genes, transposable elements, coverage by different histone marks, and genomic features for 45 Z. tritici isolates, including the percentage of newly inserted TEs per bin.
chr_category	chr_no	bin_start	bin_end	gc_percent_per_bin_IPO323	bp_percent_covered_by_genes_per_bin_IPO323	bp_percent_covered_by_k27m3_per_bin_IPO323	bp_percent_covered_by_k9m3_per_bin_IPO323	bp_percent_covered_by_k4m2_per_bin_IPO323	bp_percent_covered_by_effector_genes_per_bin_IPO323	bp_percent_covered_by_secmb_genes_per_bin_IPO323	bp_percent_covered_by_tes_per_bin_IPO323	bp_percent_covered_by_te_DIRS_per_bin_IPO323	bp_percent_covered_by_te_DNA_per_bin_IPO323	bp_percent_covered_by_te_LINE_per_bin_IPO323	bp_percent_covered_by_te_LTR_per_bin_IPO323	bp_percent_covered_by_te_MITE_per_bin_IPO323	bp_percent_covered_by_te_SINE_per_bin_IPO323	bp_percent_covered_by_te_TRIM_per_bin_IPO323	bp_percent_covered_by_te_Unclassified_per_bin_IPO323	bp_percent_covered_by_te_DNA_hAT_per_bin_IPO323	bp_percent_covered_by_te_DNA_hAT-Restless_per_bin_IPO323	bp_percent_covered_by_te_DNA_MULE-MuDR_per_bin_IPO323	bp_percent_covered_by_te_DNA_PIF-Harbinger_per_bin_IPO323	bp_percent_covered_by_te_DNA_PiggyBac_per_bin_IPO323	bp_percent_covered_by_te_DNA_TcMar_per_bin_IPO323	bp_percent_covered_by_te_DNA_TcMar-Ant1_per_bin_IPO323	bp_percent_covered_by_te_DNA_TcMar-Fot1_per_bin_IPO323	bp_percent_covered_by_te_DNA_TcMar-Tc1_per_bin_IPO323	bp_percent_covered_by_te_DNA_Unclassified_per_bin_IPO323	bp_percent_covered_by_te_LINE_I_per_bin_IPO323	bp_percent_covered_by_te_LINE_I-Jockey_per_bin_IPO323	bp_percent_covered_by_te_LINE_Unclassified_per_bin_IPO323	bp_percent_covered_by_te_LTR_Copia_per_bin_IPO323	bp_percent_covered_by_te_LTR_Gypsy_per_bin_IPO323	bp_percent_covered_by_te_LTR_Unclassified_per_bin_IPO323	bin_existence_for_ST16CH_3K8	no_of_new_tes_per_bin_in_ST16CH_3K8	no_of_new_tes_per_bin_for_TE_DNA_ST16CH_3K8	no_of_new_tes_per_bin_for_TE_LTR_ST16CH_3K8	no_of_new_tes_per_bin_for_TE_MITE_ST16CH_3K8	no_of_new_tes_per_bin_for_TE_Unclassified_ST16CH_3K8	bp_percent_covered_by_k27m3_per_bin_in_ST16CH_3K8	bin_existence_for_ST16CH_1A11	no_of_new_tes_per_bin_in_ST16CH_1A11	no_of_new_tes_per_bin_for_TE_DIRS_ST16CH_1A11	no_of_new_tes_per_bin_for_TE_DNA_ST16CH_1A11	no_of_new_tes_per_bin_for_TE_LTR_ST16CH_1A11	no_of_new_tes_per_bin_for_TE_MITE_ST16CH_1A11	no_of_new_tes_per_bin_for_TE_RC_ST16CH_1A11
core	1	0	10000	53	0	100	99.99	0	0	0	47.66	0	0	8.06	1.38	0	0	0	0	0	0	0	0	0	0	0	0	0	0	0	8.06	0	0	1.38	0	1	0	0	0	0	0	96.01	1	0	0	0	0	0	0
core	1	10000	20000	55	0	100	100	0	0	0	97.29	0	0	79.31	0	0	0	0	9.42	0	0	0	0	0	0	0	0	0	0	0	0	79.31	0	0	0	1	0	0	0	0	0	100	1	0	0	0	0	0	0
core	1	20000	30000	51	0	100	100	0	0	0	73.38	0	0	70.89	2.49	0	0	0	0	0	0	0	0	0	0	0	0	0	0	0	0	70.89	0	2.49	0	1	0	0	0	0	0	96.03	1	0	0	0	0	0	0
core	1	30000	40000	47	0	100	100	0	0	0	76.33	0	0	0	76.33	0	0	0	0	0	0	0	0	0	0	0	0	0	0	0	0	0	0	76.33	0	1	0	0	0	0	0	63.31	1	0	0	0	0	0	0
core	1	40000	50000	50	0	100	100	0	0	0	69.59	0	0	0	61.95	0	0	0	0	0	0	0	0	0	0	0	0	0	0	0	0	0	0	61.95	0	1	0	0	0	0	0	86.32	1	0	0	0	0	0	0
core	1	50000	60000	49	0	100	92	0	0	0	100	0	0	38.91	0	0	0	0	12.67	0	0	0	0	0	0	0	0	0	0	0	0	38.91	0	0	0		0	0	0	0	0	88.27	1	0	0	0	0	0	0
core	1	60000	70000	48	0	100	100	0	0	0	49.82	0	0	26.99	22.83	0	0	0	0	0	0	0	0	0	0	0	0	0	0	0	0	26.99	0	22.83	0		0	0	0	0	0	73.42	1	0	0	0	0	0	0
core	1	70000	80000	45	0	100	100	0	0	0	100	0	0	18.44	81.56	0	0	0	0	0	0	0	0	0	0	0	0	0	0	0	18.44	0	0	81.56	0		0	0	0	0	0	37.14	1	0	0	0	0	0	0
core	1	80000	90000	48	0	100	100	0	0	0	100	0	0	37.23	25.28	0	0	0	14.99	0	0	0	0	0	0	0	0	0	0	0	37.23	0	0	25.28	0		0	0	0	0	0	5.01	1	0	0	0	0	0	0
core	1	90000	100000	41	0	100	78	0	0	0	100	0	0	0	100	0	0	0	0	0	0	0	0	0	0	0	0	0	0	0	0	0	0	100	0		0	0	0	0	0	11.29	1	0	0	0	0	0	0
core	1	100000	110000	40	0	100	100	0	0	0	97.78	0	0	0	97.78	0	0	0	0	0	0	0	0	0	0	0	0	0	0	0	0	0	0	97.78	0		0	0	0	0	0	0	1	0	0	0	0	0	0
core	1	110000	120000	55	65.88	100	10	78	5.24	0	0	0	0	0	0	0	0	0	0	0	0	0	0	0	0	0	0	0	0	0	0	0	0	0	0	1	0	0	0	0	0	73.86	1	0	0	0	0	0	0
core	1	120000	130000	55	51.27	0	0	100	0	0	0	0	0	0	0	0	0	0	0	0	0	0	0	0	0	0	0	0	0	0	0	0	0	0	0	1	0	0	0	0	0	0	1	0	0	0	0	0	0
core	1	130000	140000	55	55.73	0	0	82	0	0	0	0	0	0	0	0	0	0	0	0	0	0	0	0	0	0	0	0	0	0	0	0	0	0	0	1	0	0	0	0	0	0	1	0	0	0	0	0	0
core	1	140000	150000	54	53.38	52.5	0	100	0	0	30.64	0	30.64	0	0	0	0	0	0	0	0	0	30.64	0	0	0	0	0	0	0	0	0	0	0	0	1	0	0	0	0	0	0	1	0	0	0	0	0	0
core	1	150000	160000	55	41.85	25	0	100	0	0	5.44	0	3.36	0	0	0	0	0	2.08	0	0	0	3.36	0	0	0	0	0	0	0	0	0	0	0	0	1	0	0	0	0	0	0	1	0	0	0	0	0	0
core	1	160000	170000	47	2.91	100	70	12	0	0	7.59	0	0	7.59	0	0	0	0	0	0	0	0	0	0	0	0	0	0	0	0	0	7.59	0	0	0		0	0	0	0	0	0		0	0	0	0	0	0
core	1	170000	180000	48	14.49	60	56	40	0	0	2.41	0	0	0	2.41	0	0	0	0	0	0	0	0	0	0	0	0	0	0	0	0	0	0	2.41	0		0	0	0	0	0	0		0	0	0	0	0	0
core	1	180000	190000	40	19.98	95	0	2	0	0	63.56	0	0	0	63.56	0	0	0	0	0	0	0	0	0	0	0	0	0	0	0	0	0	63.56	0	0	1	0	0	0	0	0	0	1	0	0	0	0	0	0
core	1	190000	200000	55	52.52	37.5	0	76	0	0	0	0	0	0	0	0	0	0	0	0	0	0	0	0	0	0	0	0	0	0	0	0	0	0	0	1	0	0	0	0	0	11.46	1	0	0	0	0	0	0
core	1	200000	210000	54	34.78	55	0	38	3.03	0	0	0	0	0	0	0	0	0	0	0	0	0	0	0	0	0	0	0	0	0	0	0	0	0	0	1	0	0	0	0	0	44.59	1	0	0	0	0	0	0
core	1	210000	220000	55	41.98	47.5	0	58	0	0	0	0	0	0	0	0	0	0	0	0	0	0	0	0	0	0	0	0	0	0	0	0	0	0	0	1	0	0	0	0	0	30.16	1	0	0	0	0	0	0
core	1	220000	230000	56	76.48	0	0	34	0	0	0	0	0	0	0	0	0	0	0	0	0	0	0	0	0	0	0	0	0	0	0	0	0	0	0	1	0	0	0	0	0	0	1	0	0	0	0	0	0
core	1	230000	240000	54	42.42	85	0	4	20.9	0	0	0	0	0	0	0	0	0	0	0	0	0	0	0	0	0	0	0	0	0	0	0	0	0	0	1	0	0	0	0	0	85.71	1	0	0	0	0	0	0
core	1	240000	250000	54	13.96	90	0	8	0	0	0	0	0	0	0	0	0	0	0	0	0	0	0	0	0	0	0	0	0	0	0	0	0	0	0	1	0	0	0	0	0	86.33	1	0	0	0	0	0	0
core	1	250000	260000	55	22.44	82.5	0	36	0	0	0	0	0	0	0	0	0	0	0	0	0	0	0	0	0	0	0	0	0	0	0	0	0	0	0	1	0	0	0	0	0	38.95	1	0	0	0	0	0	0
core	1	260000	270000	53	38.05	100	0	0	0	0	0	0	0	0	0	0	0	0	0	0	0	0	0	0	0	0	0	0	0	0	0	0	0	0	0	1	0	0	0	0	0	100	1	0	0	0	0	0	0
core	1	270000	280000	55	61.71	87.5	0	18	2.52	0	0	0	0	0	0	0	0	0	0	0	0	0	0	0	0	0	0	0	0	0	0	0	0	0	0	1	0	0	0	0	0	59.11	1	0	0	0	0	0	0
core	1	280000	290000	54	70.67	22.5	0	44	0	0	0	0	0	0	0	0	0	0	0	0	0	0	0	0	0	0	0	0	0	0	0	0	0	0	0	1	0	0	0	0	0	0	1	1	0	0	1	0	0
core	1	290000	300000	54	57.42	67.5	0	40	0	0	0	0	0	0	0	0	0	0	0	0	0	0	0	0	0	0	0	0	0	0	0	0	0	0	0	1	0	0	0	0	0	0	1	0	0	0	0	0	0
core	1	300000	310000	55	46.42	100	0	0	0	0	0	0	0	0	0	0	0	0	0	0	0	0	0	0	0	0	0	0	0	0	0	0	0	0	0	1	0	0	0	0	0	98.66	1	0	0	0	0	0	0
core	1	310000	320000	52	44.47	100	0	0	0	0	0	0	0	0	0	0	0	0	0	0	0	0	0	0	0	0	0	0	0	0	0	0	0	0	0	1	0	0	0	0	0	100	1	0	0	0	0	0	0
core	1	320000	330000	54	73.54	90	0	16	0	0	0	0	0	0	0	0	0	0	0	0	0	0	0	0	0	0	0	0	0	0	0	0	0	0	0	1	0	0	0	0	0	89	1	0	0	0	0	0	0
core	1	330000	340000	55	35.31	82.5	0	22	0	0	0	0	0	0	0	0	0	0	0	0	0	0	0	0	0	0	0	0	0	0	0	0	0	0	0	1	0	0	0	0	0	56.54	1	0	0	0	0	0	0
core	1	340000	350000	54	32.67	77.5	0	20	0	0	0	0	0	0	0	0	0	0	0	0	0	0	0	0	0	0	0	0	0	0	0	0	0	0	0	1	0	0	0	0	0	25.63	1	0	0	0	0	0	0
core	1	350000	360000	55	41.52	0	0	38	0	0	0	0	0	0	0	0	0	0	0	0	0	0	0	0	0	0	0	0	0	0	0	0	0	0	0	1	0	0	0	0	0	0	1	0	0	0	0	0	0
core	1	360000	370000	55	48.87	57.5	0	0	0	0	0	0	0	0	0	0	0	0	0	0	0	0	0	0	0	0	0	0	0	0	0	0	0	0	0	1	0	0	0	0	0	0	1	0	0	0	0	0	0
core	1	370000	380000	54	25.44	30	0	60	0	0	0	0	0	0	0	0	0	0	0	0	0	0	0	0	0	0	0	0	0	0	0	0	0	0	0	1	0	0	0	0	0	0	1	0	0	0	0	0	0
core	1	380000	390000	52	27.36	0	16	68	0	0	15.33	0	1.05	7.73	2.98	3.57	0	0	0	0	0	0	0	0	0	0	0	0	1.05	0	0	7.73	2.98	0	0	1	0	0	0	0	0	0	1	0	0	0	0	0	0
core	1	390000	400000	43	0	27.5	46	0	0	0	80.11	0	42.67	22.04	2.98	12.42	0	0	0	0	0	28.78	0	0	0	0	0	0	13.89	0	0	22.04	0	2.98	0	1	0	0	0	0	0	18.95	1	0	0	0	0	0	0
core	1	400000	410000	54	19.47	17.5	0	52	14.36	0	0	0	0	0	0	0	0	0	0	0	0	0	0	0	0	0	0	0	0	0	0	0	0	0	0	1	0	0	0	0	0	0	1	0	0	0	0	0	0
core	1	410000	420000	56	50.7	0	0	38	0	0	2.1	0	0	0	0	2.1	0	0	0	0	0	0	0	0	0	0	0	0	0	0	0	0	0	0	0	1	0	0	0	0	0	0	1	0	0	0	0	0	0
core	1	420000	430000	51	42.78	87.5	34	18	0	0	26.84	0	0	0	26.84	0	0	0	0	0	0	0	0	0	0	0	0	0	0	0	0	0	0	26.84	0	1	0	0	0	0	0	76		0	0	0	0	0	0
core	1	430000	440000	48	4.89	97.5	72	0	0	0	67.68	0	0	0	67.68	0	0	0	0	0	0	0	0	0	0	0	0	0	0	0	0	0	0	67.68	0	1	0	0	0	0	0	90.33		1	0	0	1	0	0
core	1	440000	450000	54	68.5	10	0	22	0	0	0	0	0	0	0	0	0	0	0	0	0	0	0	0	0	0	0	0	0	0	0	0	0	0	0	1	0	0	0	0	0	0	1	0	0	0	0	0	0
core	1	450000	460000	55	43.61	22.5	0	54	6.39	0	0	0	0	0	0	0	0	0	0	0	0	0	0	0	0	0	0	0	0	0	0	0	0	0	0	1	0	0	0	0	0	0	1	0	0	0	0	0	0
core	1	460000	470000	51	42.03	0	48	42	0	0	46.77	0	0	0	42.14	0	0	0	0	0	0	0	0	0	0	0	0	0	0	0	0	0	0	42.14	0	1	0	0	0	0	0	11.31	1	0	0	0	0	0	0
core	1	470000	480000	53	25.92	0	48	66	0	0	33.58	0	7.68	0	25.9	0	0	0	0	0	0	0	0	0	0	0	7.68	0	0	0	0	0	0	25.9	0	1	0	0	0	0	0	5.01	1	0	0	0	0	0	0
core	1	480000	490000	56	61.13	0	0	100	16.5	0	0	0	0	0	0	0	0	0	0	0	0	0	0	0	0	0	0	0	0	0	0	0	0	0	0	1	0	0	0	0	0	0	1	0	0	0	0	0	0
core	1	490000	500000	55	50.11	0	0	100	0	0	0	0	0	0	0	0	0	0	0	0	0	0	0	0	0	0	0	0	0	0	0	0	0	0	0	1	0	0	0	0	0	0	1	0	0	0	0	0	0
core	1	500000	510000	54	39.57	17.5	0	64	0	0	0	0	0	0	0	0	0	0	0	0	0	0	0	0	0	0	0	0	0	0	0	0	0	0	0	1	0	0	0	0	0	0	1	0	0	0	0	0	0
core	1	510000	520000	55	42.45	0	0	100	0	0	0	0	0	0	0	0	0	0	0	0	0	0	0	0	0	0	0	0	0	0	0	0	0	0	0	1	0	0	0	0	0	14.43	1	0	0	0	0	0	0
core	1	520000	530000	55	57.21	7.5	0	100	0	0	2.24	0	0	0	0	2.24	0	0	0	0	0	0	0	0	0	0	0	0	0	0	0	0	0	0	0	1	0	0	0	0	0	29.53	1	0	0	0	0	0	0
core	1	530000	540000	55	47.65	0	0	100	9.87	0	0	0	0	0	0	0	0	0	0	0	0	0	0	0	0	0	0	0	0	0	0	0	0	0	0	1	1	0	0	0	0	0	1	0	0	0	0	0	0
core	1	540000	550000	54	44.77	0	0	100	0	0	0	0	0	0	0	0	0	0	0	0	0	0	0	0	0	0	0	0	0	0	0	0	0	0	0	1	0	0	0	0	0	0	1	0	0	0	0	0	0
core	1	550000	560000	51	39.58	0	42	52	0	0	42.26	0	0	0	0	0	0	0	0	0	0	0	0	0	0	0	0	0	0	0	0	0	0	0	0	1	0	0	0	0	0	0	1	0	0	0	0	0	0
core	1	560000	570000	54	51.45	0	2	0	0	0	2.52	0	0	0	0	0	0	0	0	0	0	0	0	0	0	0	0	0	0	0	0	0	0	0	0	1	1	0	0	0	0	0	1	0	0	0	0	0	0
core	1	570000	580000	55	36.48	0	0	82	0	0	0	0	0	0	0	0	0	0	0	0	0	0	0	0	0	0	0	0	0	0	0	0	0	0	0	1	1	0	0	0	0	0	1	0	0	0	0	0	0
core	1	580000	590000	54	65.73	0	0	90	0	0	0	0	0	0	0	0	0	0	0	0	0	0	0	0	0	0	0	0	0	0	0	0	0	0	0	1	0	0	0	0	0	0	1	0	0	0	0	0	0
core	1	590000	600000	55	51.04	0	0	54	0	0	0	0	0	0	0	0	0	0	0	0	0	0	0	0	0	0	0	0	0	0	0	0	0	0	0	1	0	0	0	0	0	0	1	0	0	0	0	0	0
core	1	600000	610000	53	62.03	0	0	42	0	0	0	0	0	0	0	0	0	0	0	0	0	0	0	0	0	0	0	0	0	0	0	0	0	0	0	1	0	0	0	0	0	0	1	0	0	0	0	0	0
core	1	610000	620000	55	24.57	0	0	100	0	0	0	0	0	0	0	0	0	0	0	0	0	0	0	0	0	0	0	0	0	0	0	0	0	0	0	1	0	0	0	0	0	0	1	0	0	0	0	0	0
core	1	620000	630000	53	56.15	0	0	100	0	0	0	0	0	0	0	0	0	0	0	0	0	0	0	0	0	0	0	0	0	0	0	0	0	0	0	1	0	0	0	0	0	0	1	0	0	0	0	0	0
core	1	630000	640000	55	70.14	0	0	100	0	0	0	0	0	0	0	0	0	0	0	0	0	0	0	0	0	0	0	0	0	0	0	0	0	0	0	1	0	0	0	0	0	0	1	0	0	0	0	0	0
core	1	640000	650000	55	25	0	0	88	0	0	0	0	0	0	0	0	0	0	0	0	0	0	0	0	0	0	0	0	0	0	0	0	0	0	0	1	0	0	0	0	0	0	1	0	0	0	0	0	0
core	1	650000	660000	53	65.21	0	0	92	0	0	1.91	0	0	0	0	0	0	0	1.91	0	0	0	0	0	0	0	0	0	0	0	0	0	0	0	0	1	0	0	0	0	0	0	1	0	0	0	0	0	0
core	1	660000	670000	54	52.88	0	0	100	0	0	0	0	0	0	0	0	0	0	0	0	0	0	0	0	0	0	0	0	0	0	0	0	0	0	0	1	0	0	0	0	0	0	1	0	0	0	0	0	0
core	1	670000	680000	55	56.27	0	0	80	0	0	1.55	0	0	0	0	0	0	0	1.55	0	0	0	0	0	0	0	0	0	0	0	0	0	0	0	0	1	0	0	0	0	0	0	1	0	0	0	0	0	0
core	1	680000	690000	55	29.17	0	0	44	3.66	0	0	0	0	0	0	0	0	0	0	0	0	0	0	0	0	0	0	0	0	0	0	0	0	0	0	1	0	0	0	0	0	0	1	0	0	0	0	0	0
core	1	690000	700000	55	69.99	0	0	100	0	0	0	0	0	0	0	0	0	0	0	0	0	0	0	0	0	0	0	0	0	0	0	0	0	0	0	1	0	0	0	0	0	0	1	0	0	0	0	0	0
core	1	700000	710000	51	40.91	0	22	8	0	0	23.97	0	0	0	0	0	0	0	0	0	0	0	0	0	0	0	0	0	0	0	0	0	0	0	0	1	0	0	0	0	0	0	1	0	0	0	0	0	0
core	1	710000	720000	44	0	2.5	100	0	0	0	100	0	0	0	0	0	0	0	0	0	0	0	0	0	0	0	0	0	0	0	0	0	0	0	0	1	0	0	0	0	0	0	1	0	0	0	0	0	0
core	1	720000	730000	53	47.64	7.5	14	82	0	0	12.88	0	0	0	0	0	0	0	0	0	0	0	0	0	0	0	0	0	0	0	0	0	0	0	0	1	0	0	0	0	0	0	1	0	0	0	0	0	0
core	1	730000	740000	51	56.43	0	20	50	0	0	19.26	0	0	0	14.06	0	0	0	0	0	0	0	0	0	0	0	0	0	0	0	0	0	0	0	14.06	1	0	0	0	0	0	0	1	0	0	0	0	0	0
core	1	740000	750000	46	30.81	0	46	48	0	0	53.3	0	0	0	52.01	0	0	0	1.29	0	0	0	0	0	0	0	0	0	0	0	0	0	0	0	52.01	1	0	0	0	0	0	0	1	0	0	0	0	0	0
core	1	750000	760000	56	63.48	0	0	100	0	0	0	0	0	0	0	0	0	0	0	0	0	0	0	0	0	0	0	0	0	0	0	0	0	0	0	1	0	0	0	0	0	0	1	0	0	0	0	0	0
core	1	760000	770000	55	48.33	0	0	48	14.98	0	0	0	0	0	0	0	0	0	0	0	0	0	0	0	0	0	0	0	0	0	0	0	0	0	0	1	0	0	0	0	0	0	1	0	0	0	0	0	0
core	1	770000	780000	55	36.95	0	0	100	0	0	0	0	0	0	0	0	0	0	0	0	0	0	0	0	0	0	0	0	0	0	0	0	0	0	0	1	0	0	0	0	0	0	1	0	0	0	0	0	0
core	1	780000	790000	54	68.14	0	0	42	0	0	0	0	0	0	0	0	0	0	0	0	0	0	0	0	0	0	0	0	0	0	0	0	0	0	0	1	0	0	0	0	0	0	1	0	0	0	0	0	0
core	1	790000	800000	55	71.92	0	0	48	0	0	0	0	0	0	0	0	0	0	0	0	0	0	0	0	0	0	0	0	0	0	0	0	0	0	0	1	0	0	0	0	0	0	1	0	0	0	0	0	0
core	1	800000	810000	53	52.08	42.5	0	52	0	0	5.92	0	0	0	0	2.1	0	0	3.82	0	0	0	0	0	0	0	0	0	0	0	0	0	0	0	0	1	0	0	0	0	0	5.01	1	0	0	0	0	0	0
core	1	810000	820000	54	57.35	0	0	54	0	0	1.33	0	0	0	0	0	0	0	1.33	0	0	0	0	0	0	0	0	0	0	0	0	0	0	0	0	1	0	0	0	0	0	0	1	0	0	0	0	0	0
core	1	820000	830000	54	53.28	25	0	100	0	0	0	0	0	0	0	0	0	0	0	0	0	0	0	0	0	0	0	0	0	0	0	0	0	0	0	1	0	0	0	0	0	6.7	1	0	0	0	0	0	0
core	1	830000	840000	54	54.67	0	0	100	0	0	0	0	0	0	0	0	0	0	0	0	0	0	0	0	0	0	0	0	0	0	0	0	0	0	0	1	0	0	0	0	0	0	1	0	0	0	0	0	0
core	1	840000	850000	55	51.47	22.5	0	70	0	0	0.62	0	0	0	0	0	0	0	0.62	0	0	0	0	0	0	0	0	0	0	0	0	0	0	0	0	1	0	0	0	0	0	0	1	0	0	0	0	0	0
core	1	850000	860000	55	65.62	22.5	0	92	0	0	0.42	0	0	0	0	0	0	0	0.42	0	0	0	0	0	0	0	0	0	0	0	0	0	0	0	0	1	0	0	0	0	0	6.33	1	0	0	0	0	0	0
core	1	860000	870000	55	64.4	0	0	100	0	0	0	0	0	0	0	0	0	0	0	0	0	0	0	0	0	0	0	0	0	0	0	0	0	0	0	1	0	0	0	0	0	0	1	0	0	0	0	0	0
core	1	870000	880000	55	60.9	0	0	100	0	0	0	0	0	0	0	0	0	0	0	0	0	0	0	0	0	0	0	0	0	0	0	0	0	0	0	1	0	0	0	0	0	0	1	0	0	0	0	0	0
core	1	880000	890000	55	65.42	0	0	100	0	0	0	0	0	0	0	0	0	0	0	0	0	0	0	0	0	0	0	0	0	0	0	0	0	0	0	1	0	0	0	0	0	0	1	0	0	0	0	0	0
core	1	890000	900000	55	35.94	45	0	100	0	0	2.19	0	0	0	0	2.19	0	0	0	0	0	0	0	0	0	0	0	0	0	0	0	0	0	0	0	1	0	0	0	0	0	0	1	0	0	0	0	0	0
core	1	900000	910000	54	42.91	0	0	28	0	0	4.78	0	0	0	0	0	0	0	4.78	0	0	0	0	0	0	0	0	0	0	0	0	0	0	0	0	1	0	0	0	0	0	0	1	0	0	0	0	0	0
core	1	910000	920000	45	0	40	98	0	0	0	99.98	0	0	7.51	91.01	0	0	0	1.47	0	0	0	0	0	0	0	0	0	0	0	0	7.51	0	91.01	0	1	0	0	0	0	0	5.01	1	0	0	0	0	0	0
core	1	920000	930000	41	0	25	50	0	0	0	100	0	0	0	40.51	0	0	0	59.49	0	0	0	0	0	0	0	0	0	0	0	0	0	0	40.51	0	1	0	0	0	0	0	0	1	0	0	0	0	0	0
core	1	930000	940000	54	51.67	0	0	42	0	0	7.67	0	0	0	0	0	0	0	7.67	0	0	0	0	0	0	0	0	0	0	0	0	0	0	0	0	1	0	0	0	0	0	0	1	0	0	0	0	0	0
core	1	940000	950000	53	74.11	0	0	100	0	0	0	0	0	0	0	0	0	0	0	0	0	0	0	0	0	0	0	0	0	0	0	0	0	0	0	1	0	0	0	0	0	0	1	0	0	0	0	0	0
core	1	950000	960000	55	46.73	32.5	0	84	12.1	0	0	0	0	0	0	0	0	0	0	0	0	0	0	0	0	0	0	0	0	0	0	0	0	0	0	1	0	0	0	0	0	0	1	0	0	0	0	0	0
core	1	960000	970000	55	48.04	0	0	84	0	0	0	0	0	0	0	0	0	0	0	0	0	0	0	0	0	0	0	0	0	0	0	0	0	0	0	1	0	0	0	0	0	0	1	0	0	0	0	0	0
core	1	970000	980000	55	66.34	0	0	100	0	0	1.32	0	0	0	0	1.32	0	0	0	0	0	0	0	0	0	0	0	0	0	0	0	0	0	0	0	1	0	0	0	0	0	0	1	0	0	0	0	0	0
core	1	980000	990000	54	59.08	15	0	100	0	0	0	0	0	0	0	0	0	0	0	0	0	0	0	0	0	0	0	0	0	0	0	0	0	0	0	1	0	0	0	0	0	0	1	0	0	0	0	0	0
core	1	990000	1000000	54	77.97	0	0	100	0	0	0	0	0	0	0	0	0	0	0	0	0	0	0	0	0	0	0	0	0	0	0	0	0	0	0	1	0	0	0	0	0	0	1	0	0	0	0	0	0
core	1	1000000	1010000	54	63.51	0	0	100	18.99	0	0	0	0	0	0	0	0	0	0	0	0	0	0	0	0	0	0	0	0	0	0	0	0	0	0	1	0	0	0	0	0	0	1	0	0	0	0	0	0
core	1	1010000	1020000	56	62.54	0	0	90	0	0	0	0	0	0	0	0	0	0	0	0	0	0	0	0	0	0	0	0	0	0	0	0	0	0	0	1	0	0	0	0	0	0	1	0	0	0	0	0	0
core	1	1020000	1030000	56	46.35	0	0	94	0	0	0	0	0	0	0	0	0	0	0	0	0	0	0	0	0	0	0	0	0	0	0	0	0	0	0	1	0	0	0	0	0	0	1	0	0	0	0	0	0
core	1	1030000	1040000	54	71.06	0	0	100	0	0	1.57	0	0	0	0	0	0	0	1.57	0	0	0	0	0	0	0	0	0	0	0	0	0	0	0	0	1	0	0	0	0	0	0	1	0	0	0	0	0	0
core	1	1040000	1050000	52	54.52	0	18	92	0	0	2.21	0	0	0	0	0	0	0	0	0	0	0	0	0	0	0	0	0	0	0	0	0	0	0	0	1	0	0	0	0	0	0	1	0	0	0	0	0	0
core	1	1050000	1060000	55	61.44	0	0	60	0	0	0	0	0	0	0	0	0	0	0	0	0	0	0	0	0	0	0	0	0	0	0	0	0	0	0	1	0	0	0	0	0	0	1	0	0	0	0	0	0
core	1	1060000	1070000	55	69.69	0	0	100	0	0	0	0	0	0	0	0	0	0	0	0	0	0	0	0	0	0	0	0	0	0	0	0	0	0	0	1	0	0	0	0	0	0	1	0	0	0	0	0	0
core	1	1070000	1080000	55	43.79	0	0	100	0	0	0	0	0	0	0	0	0	0	0	0	0	0	0	0	0	0	0	0	0	0	0	0	0	0	0	1	0	0	0	0	0	0	1	0	0	0	0	0	0
core	1	1080000	1090000	54	54.94	22.5	0	100	0	0	0	0	0	0	0	0	0	0	0	0	0	0	0	0	0	0	0	0	0	0	0	0	0	0	0	1	0	0	0	0	0	0	1	0	0	0	0	0	0
core	1	1090000	1100000	54	68.55	0	0	100	6.15	0	0	0	0	0	0	0	0	0	0	0	0	0	0	0	0	0	0	0	0	0	0	0	0	0	0	1	0	0	0	0	0	0	1	0	0	0	0	0	0
core	1	1100000	1110000	54	87.42	0	0	100	0	0	27.44	0	0	0	0	0	0	0	0	0	0	0	0	0	0	0	0	0	0	0	0	0	0	0	0	1	0	0	0	0	0	8.07	1	0	0	0	0	0	0
core	1	1110000	1120000	53	65.22	0	0	100	5.19	0	1.15	0	0	1.15	0	0	0	0	0	0	0	0	0	0	0	0	0	0	0	1.15	0	0	0	0	0	1	0	0	0	0	0	0	1	0	0	0	0	0	0
core	1	1120000	1130000	54	57.68	0	0	100	0	0	0	0	0	0	0	0	0	0	0	0	0	0	0	0	0	0	0	0	0	0	0	0	0	0	0	1	0	0	0	0	0	0	1	0	0	0	0	0	0
core	1	1130000	1140000	54	69.04	0	0	84	0	0	0	0	0	0	0	0	0	0	0	0	0	0	0	0	0	0	0	0	0	0	0	0	0	0	0	1	0	0	0	0	0	0	1	0	0	0	0	0	0
core	1	1140000	1150000	54	62.76	0	0	84	0	0	1.38	0	0	0	0	0	0	0	1.38	0	0	0	0	0	0	0	0	0	0	0	0	0	0	0	0	1	0	0	0	0	0	0	1	0	0	0	0	0	0
core	1	1150000	1160000	40	28.71	55	0	36	0	0	54.09	0	0	0	54.09	0	0	0	0	0	0	0	0	0	0	0	0	0	0	0	0	0	54.09	0	0		0	0	0	0	0	0	1	0	0	0	0	0	0
core	1	1160000	1170000	51	48.8	12.5	0	66	0	0	9.47	0	0	0	9.47	0	0	0	0	0	0	0	0	0	0	0	0	0	0	0	0	0	9.47	0	0	1	0	0	0	0	0	0	1	0	0	0	0	0	0
core	1	1170000	1180000	49	42.87	0	42	16	0	0	41.68	0	41.68	0	0	0	0	0	0	0	0	0	0	0	0	0	0	0	41.68	0	0	0	0	0	0	1	0	0	0	0	0	0	1	0	0	0	0	0	0
core	1	1180000	1190000	49	38.11	0	34	0	0	0	57.52	0	0	0	27.21	3.54	0	0	26.77	0	0	0	0	0	0	0	0	0	0	0	0	0	0	0	27.21	1	0	0	0	0	0	5.01	1	0	0	0	0	0	0
core	1	1190000	1200000	42	3.81	0	64	0	0	0	95.41	0	0	9.63	42.35	0	0	0	43.43	0	0	0	0	0	0	0	0	0	0	0	1.81	7.82	0	0	42.35	1	0	0	0	0	0	0	1	0	0	0	0	0	0
core	1	1200000	1210000	54	64.56	0	0	30	0	0	0	0	0	0	0	0	0	0	0	0	0	0	0	0	0	0	0	0	0	0	0	0	0	0	0	1	0	0	0	0	0	0	1	0	0	0	0	0	0
core	1	1210000	1220000	50	44.91	22.5	0	66	0	0	18.56	0	0	0	18.56	0	0	0	0	0	0	0	0	0	0	0	0	0	0	0	0	0	18.56	0	0	1	0	0	0	0	0	0	1	0	0	0	0	0	0
core	1	1220000	1230000	42	38.4	45	0	42	7.06	0	45	0	0	0	45	0	0	0	0	0	0	0	0	0	0	0	0	0	0	0	0	0	45	0	0	1	0	0	0	0	0	0	1	0	0	0	0	0	0
core	1	1230000	1240000	55	79.08	0	0	100	0	0	0	0	0	0	0	0	0	0	0	0	0	0	0	0	0	0	0	0	0	0	0	0	0	0	0	1	0	0	0	0	0	0	1	0	0	0	0	0	0
core	1	1240000	1250000	53	58.2	0	0	100	0	0	0	0	0	0	0	0	0	0	0	0	0	0	0	0	0	0	0	0	0	0	0	0	0	0	0	1	0	0	0	0	0	0	1	0	0	0	0	0	0
core	1	1250000	1260000	54	75.11	0	0	100	0	0	0	0	0	0	0	0	0	0	0	0	0	0	0	0	0	0	0	0	0	0	0	0	0	0	0	1	0	0	0	0	0	0	1	0	0	0	0	0	0
core	1	1260000	1270000	55	53.03	0	0	74	0	0	0	0	0	0	0	0	0	0	0	0	0	0	0	0	0	0	0	0	0	0	0	0	0	0	0	1	0	0	0	0	0	0	1	0	0	0	0	0	0
core	1	1270000	1280000	55	63.27	0	0	84	0	0	0	0	0	0	0	0	0	0	0	0	0	0	0	0	0	0	0	0	0	0	0	0	0	0	0	1	0	0	0	0	0	0	1	0	0	0	0	0	0
core	1	1280000	1290000	54	61.4	0	0	100	0	0	0	0	0	0	0	0	0	0	0	0	0	0	0	0	0	0	0	0	0	0	0	0	0	0	0	1	0	0	0	0	0	0	1	0	0	0	0	0	0
core	1	1290000	1300000	55	76.92	0	0	100	0	0	0	0	0	0	0	0	0	0	0	0	0	0	0	0	0	0	0	0	0	0	0	0	0	0	0	1	0	0	0	0	0	0	1	0	0	0	0	0	0
core	1	1300000	1310000	54	69.84	0	0	100	0	0	2.27	0	0	0	0	0	0	0	2.27	0	0	0	0	0	0	0	0	0	0	0	0	0	0	0	0	1	0	0	0	0	0	0	1	0	0	0	0	0	0
core	1	1310000	1320000	55	62.4	0	0	78	20.67	0	0	0	0	0	0	0	0	0	0	0	0	0	0	0	0	0	0	0	0	0	0	0	0	0	0	1	0	0	0	0	0	0	1	0	0	0	0	0	0
core	1	1320000	1330000	55	68.47	0	0	74	10.67	0	0	0	0	0	0	0	0	0	0	0	0	0	0	0	0	0	0	0	0	0	0	0	0	0	0	1	0	0	0	0	0	0	1	0	0	0	0	0	0
core	1	1330000	1340000	55	74.16	0	0	100	0	0	0	0	0	0	0	0	0	0	0	0	0	0	0	0	0	0	0	0	0	0	0	0	0	0	0	1	0	0	0	0	0	0	1	0	0	0	0	0	0
core	1	1340000	1350000	54	52.31	0	0	82	0	0	5.17	0	0	0	0	0	0	0	0	0	0	0	0	0	0	0	0	0	0	0	0	0	0	0	0	1	0	0	0	0	0	0	1	0	0	0	0	0	0
core	1	1350000	1360000	55	60.09	0	0	100	0	0	0	0	0	0	0	0	0	0	0	0	0	0	0	0	0	0	0	0	0	0	0	0	0	0	0	1	0	0	0	0	0	0	1	0	0	0	0	0	0
core	1	1360000	1370000	55	63.09	27.5	0	100	7.84	0	1.29	0	0	0	0	1.29	0	0	0	0	0	0	0	0	0	0	0	0	0	0	0	0	0	0	0	1	0	0	0	0	0	15.61	1	1	0	0	0	0	0
core	1	1370000	1380000	54	56.64	5	0	100	15.43	0	0	0	0	0	0	0	0	0	0	0	0	0	0	0	0	0	0	0	0	0	0	0	0	0	0	1	0	0	0	0	0	0	1	0	0	0	0	0	0
core	1	1380000	1390000	54	61.44	0	0	100	0	0	0	0	0	0	0	0	0	0	0	0	0	0	0	0	0	0	0	0	0	0	0	0	0	0	0	1	0	0	0	0	0	0	1	0	0	0	0	0	0
core	1	1390000	1400000	55	40.62	0	0	96	0	0	0	0	0	0	0	0	0	0	0	0	0	0	0	0	0	0	0	0	0	0	0	0	0	0	0	1	0	0	0	0	0	0	1	0	0	0	0	0	0
core	1	1400000	1410000	54	73.05	0	0	76	0	0	2.96	0	0	0	0	1.75	0	0	0	0	0	0	0	0	0	0	0	0	0	0	0	0	0	0	0	1	0	0	0	0	0	0	1	0	0	0	0	0	0
core	1	1410000	1420000	55	49.83	0	0	44	0	0	0	0	0	0	0	0	0	0	0	0	0	0	0	0	0	0	0	0	0	0	0	0	0	0	0	1	0	0	0	0	0	0	1	0	0	0	0	0	0
core	1	1420000	1430000	54	74.16	0	0	84	0	0	1.3	0	0	0	0	0	0	0	1.3	0	0	0	0	0	0	0	0	0	0	0	0	0	0	0	0	1	0	0	0	0	0	0	1	0	0	0	0	0	0
core	1	1430000	1440000	40	15.32	85	8	26	0	0	72.1	0	0	8.43	63.68	0	0	0	0	0	0	0	0	0	0	0	0	0	0	0	0	8.43	63.68	0	0	1	0	0	0	0	0	0	1	0	0	0	0	0	0
core	1	1440000	1450000	54	59.32	10	0	100	0	0	1.16	0	0	0	0	0	0	0	1.16	0	0	0	0	0	0	0	0	0	0	0	0	0	0	0	0	1	0	0	0	0	0	0	1	0	0	0	0	0	0
core	1	1450000	1460000	54	54.54	0	0	100	0	0	2.22	0	0	0	0	2.22	0	0	0	0	0	0	0	0	0	0	0	0	0	0	0	0	0	0	0	1	0	0	0	0	0	0	1	0	0	0	0	0	0
core	1	1460000	1470000	55	79.68	0	0	100	0	0	0	0	0	0	0	0	0	0	0	0	0	0	0	0	0	0	0	0	0	0	0	0	0	0	0	1	0	0	0	0	0	0	1	0	0	0	0	0	0
core	1	1470000	1480000	54	60.36	42.5	0	100	0	0	2.24	0	0	0	0	2.24	0	0	0	0	0	0	0	0	0	0	0	0	0	0	0	0	0	0	0	1	0	0	0	0	0	35.15	1	0	0	0	0	0	0
core	1	1480000	1490000	53	64.43	0	0	100	0	0	0	0	0	0	0	0	0	0	0	0	0	0	0	0	0	0	0	0	0	0	0	0	0	0	0	1	0	0	0	0	0	0	1	0	0	0	0	0	0
core	1	1490000	1500000	55	51.38	0	0	100	0	0	1.14	0	0	0	0	1.14	0	0	0	0	0	0	0	0	0	0	0	0	0	0	0	0	0	0	0	1	0	0	0	0	0	0	1	0	0	0	0	0	0
core	1	1500000	1510000	54	60.31	0	0	100	0	0	2	0	0	0	0	0	0	0	0	0	0	0	0	0	0	0	0	0	0	0	0	0	0	0	0	1	0	0	0	0	0	0	1	0	0	0	0	0	0
core	1	1510000	1520000	56	72.14	0	0	100	0	0	0	0	0	0	0	0	0	0	0	0	0	0	0	0	0	0	0	0	0	0	0	0	0	0	0	1	0	0	0	0	0	0	1	0	0	0	0	0	0
core	1	1520000	1530000	55	63.65	0	0	100	0	0	0	0	0	0	0	0	0	0	0	0	0	0	0	0	0	0	0	0	0	0	0	0	0	0	0	1	0	0	0	0	0	0	1	0	0	0	0	0	0
core	1	1530000	1540000	54	64.12	0	0	100	0	0	0	0	0	0	0	0	0	0	0	0	0	0	0	0	0	0	0	0	0	0	0	0	0	0	0	1	0	0	0	0	0	0	1	0	0	0	0	0	0
core	1	1540000	1550000	54	71.21	0	0	100	0	0	0	0	0	0	0	0	0	0	0	0	0	0	0	0	0	0	0	0	0	0	0	0	0	0	0	1	0	0	0	0	0	0	1	0	0	0	0	0	0
core	1	1550000	1560000	55	56.31	27.5	0	100	0	0	0	0	0	0	0	0	0	0	0	0	0	0	0	0	0	0	0	0	0	0	0	0	0	0	0	1	0	0	0	0	0	0	1	0	0	0	0	0	0
core	1	1560000	1570000	55	74.17	7.5	0	100	0	0	1.19	0	0	0	0	0	0	0	1.19	0	0	0	0	0	0	0	0	0	0	0	0	0	0	0	0	1	0	0	0	0	0	0	1	0	0	0	0	0	0
core	1	1570000	1580000	54	75.74	0	0	100	0	0	1.36	0	0	0	0	0	0	0	1.36	0	0	0	0	0	0	0	0	0	0	0	0	0	0	0	0	1	0	0	0	0	0	0	1	0	0	0	0	0	0
core	1	1580000	1590000	54	76.26	0	0	100	0	0	0	0	0	0	0	0	0	0	0	0	0	0	0	0	0	0	0	0	0	0	0	0	0	0	0	1	0	0	0	0	0	0	1	0	0	0	0	0	0
core	1	1590000	1600000	55	52.52	0	0	100	0	0	0	0	0	0	0	0	0	0	0	0	0	0	0	0	0	0	0	0	0	0	0	0	0	0	0	1	0	0	0	0	0	0	1	0	0	0	0	0	0
core	1	1600000	1610000	55	59.05	0	0	100	0	0	0	0	0	0	0	0	0	0	0	0	0	0	0	0	0	0	0	0	0	0	0	0	0	0	0	1	0	0	0	0	0	0	1	0	0	0	0	0	0
core	1	1610000	1620000	54	55.2	0	0	100	0	0	0	0	0	0	0	0	0	0	0	0	0	0	0	0	0	0	0	0	0	0	0	0	0	0	0	1	0	0	0	0	0	0	1	0	0	0	0	0	0
core	1	1620000	1630000	55	54.51	0	0	100	0	0	0	0	0	0	0	0	0	0	0	0	0	0	0	0	0	0	0	0	0	0	0	0	0	0	0	1	0	0	0	0	0	0	1	0	0	0	0	0	0
core	1	1630000	1640000	53	59.01	0	0	100	0	0	0	0	0	0	0	0	0	0	0	0	0	0	0	0	0	0	0	0	0	0	0	0	0	0	0	1	0	0	0	0	0	0	1	0	0	0	0	0	0
core	1	1640000	1650000	54	52.68	0	0	88	0	0	0	0	0	0	0	0	0	0	0	0	0	0	0	0	0	0	0	0	0	0	0	0	0	0	0	1	0	0	0	0	0	0	1	0	0	0	0	0	0
core	1	1650000	1660000	54	59.97	0	0	100	0	0	0	0	0	0	0	0	0	0	0	0	0	0	0	0	0	0	0	0	0	0	0	0	0	0	0	1	0	0	0	0	0	0	1	0	0	0	0	0	0
core	1	1660000	1670000	54	70.32	0	0	90	0	0	1.23	0	0	1.23	0	0	0	0	0	0	0	0	0	0	0	0	0	0	0	1.23	0	0	0	0	0	1	0	0	0	0	0	0	1	0	0	0	0	0	0
core	1	1670000	1680000	55	66.2	0	0	90	0	0	0	0	0	0	0	0	0	0	0	0	0	0	0	0	0	0	0	0	0	0	0	0	0	0	0	1	0	0	0	0	0	0	1	0	0	0	0	0	0
core	1	1680000	1690000	53	62.66	0	0	80	0	0	0	0	0	0	0	0	0	0	0	0	0	0	0	0	0	0	0	0	0	0	0	0	0	0	0	1	0	0	0	0	0	0	1	0	0	0	0	0	0
core	1	1690000	1700000	56	74.48	0	0	100	0	0	0	0	0	0	0	0	0	0	0	0	0	0	0	0	0	0	0	0	0	0	0	0	0	0	0	1	0	0	0	0	0	0	1	0	0	0	0	0	0
core	1	1700000	1710000	55	53.5	0	0	100	0	0	1.55	0	0	0	0	0	0	0	1.55	0	0	0	0	0	0	0	0	0	0	0	0	0	0	0	0	1	0	0	0	0	0	0	1	0	0	0	0	0	0
core	1	1710000	1720000	56	61.6	0	0	100	0	0	0	0	0	0	0	0	0	0	0	0	0	0	0	0	0	0	0	0	0	0	0	0	0	0	0	1	0	0	0	0	0	0	1	0	0	0	0	0	0
core	1	1720000	1730000	55	76.24	0	0	100	0	0	0	0	0	0	0	0	0	0	0	0	0	0	0	0	0	0	0	0	0	0	0	0	0	0	0	1	0	0	0	0	0	0	1	0	0	0	0	0	0
core	1	1730000	1740000	53	52.49	0	0	70	0	0	1.37	0	0	0	0	1.37	0	0	0	0	0	0	0	0	0	0	0	0	0	0	0	0	0	0	0	1	0	0	0	0	0	0	1	0	0	0	0	0	0
core	1	1740000	1750000	54	70.05	0	0	100	4.41	0	0	0	0	0	0	0	0	0	0	0	0	0	0	0	0	0	0	0	0	0	0	0	0	0	0	1	0	0	0	0	0	0	1	0	0	0	0	0	0
core	1	1750000	1760000	54	39.97	0	0	100	12.67	0	0	0	0	0	0	0	0	0	0	0	0	0	0	0	0	0	0	0	0	0	0	0	0	0	0	1	0	0	0	0	0	0	1	0	0	0	0	0	0
core	1	1760000	1770000	53	60.72	0	0	100	0	0	0	0	0	0	0	0	0	0	0	0	0	0	0	0	0	0	0	0	0	0	0	0	0	0	0	1	0	0	0	0	0	0	1	0	0	0	0	0	0
core	1	1770000	1780000	54	59.27	0	0	100	0	0	0	0	0	0	0	0	0	0	0	0	0	0	0	0	0	0	0	0	0	0	0	0	0	0	0	1	0	0	0	0	0	0	1	0	0	0	0	0	0
core	1	1780000	1790000	54	40.33	37.5	0	62	0	0	0	0	0	0	0	0	0	0	0	0	0	0	0	0	0	0	0	0	0	0	0	0	0	0	0	1	0	0	0	0	0	0	1	0	0	0	0	0	0
core	1	1790000	1800000	55	54.19	0	0	86	0	0	0	0	0	0	0	0	0	0	0	0	0	0	0	0	0	0	0	0	0	0	0	0	0	0	0	1	0	0	0	0	0	0	1	0	0	0	0	0	0
core	1	1800000	1810000	55	48.92	0	0	100	0	0	2.62	0	0	0	0	0	0	0	0	0	0	0	0	0	0	0	0	0	0	0	0	0	0	0	0	1	0	0	0	0	0	5.01	1	0	0	0	0	0	0
core	1	1810000	1820000	54	62.61	0	0	100	0	0	0	0	0	0	0	0	0	0	0	0	0	0	0	0	0	0	0	0	0	0	0	0	0	0	0	1	0	0	0	0	0	0	1	0	0	0	0	0	0
core	1	1820000	1830000	53	63.31	32.5	0	100	0	0	0	0	0	0	0	0	0	0	0	0	0	0	0	0	0	0	0	0	0	0	0	0	0	0	0	1	0	0	0	0	0	0	1	0	0	0	0	0	0
core	1	1830000	1840000	55	67.75	0	0	100	0	0	4.08	0	0	0	0	4.08	0	0	0	0	0	0	0	0	0	0	0	0	0	0	0	0	0	0	0	1	0	0	0	0	0	0	1	0	0	0	0	0	0
core	1	1840000	1850000	50	29.45	17.5	36	50	0	0	14.81	0	11.23	0	0	0	0	0	3.58	0	0	11.23	0	0	0	0	0	0	0	0	0	0	0	0	0	1	0	0	0	0	0	0	1	0	0	0	0	0	0
core	1	1850000	1860000	55	70.61	0	0	100	0	0	0	0	0	0	0	0	0	0	0	0	0	0	0	0	0	0	0	0	0	0	0	0	0	0	0	1	0	0	0	0	0	0	1	0	0	0	0	0	0
core	1	1860000	1870000	54	50.59	0	0	74	0	0	0	0	0	0	0	0	0	0	0	0	0	0	0	0	0	0	0	0	0	0	0	0	0	0	0	1	0	0	0	0	0	0	1	0	0	0	0	0	0
core	1	1870000	1880000	55	64.61	0	0	86	0	0	0	0	0	0	0	0	0	0	0	0	0	0	0	0	0	0	0	0	0	0	0	0	0	0	0	1	0	0	0	0	0	5.01	1	0	0	0	0	0	0
core	1	1880000	1890000	54	77.91	0	0	100	0	0	1.11	0	0	0	0	1.11	0	0	0	0	0	0	0	0	0	0	0	0	0	0	0	0	0	0	0	1	0	0	0	0	0	0	1	0	0	0	0	0	0
core	1	1890000	1900000	55	61.89	0	0	100	0	0	19.78	0	0	0	0	0	0	0	19.78	0	0	0	0	0	0	0	0	0	0	0	0	0	0	0	0	1	0	0	0	0	0	0	1	0	0	0	0	0	0
core	1	1900000	1910000	53	55.96	42.5	0	100	0	0	1.3	0	0	0	0	0	0	0	1.3	0	0	0	0	0	0	0	0	0	0	0	0	0	0	0	0	1	0	0	0	0	0	0	1	0	0	0	0	0	0
core	1	1910000	1920000	54	64.85	12.5	0	100	0	0	0	0	0	0	0	0	0	0	0	0	0	0	0	0	0	0	0	0	0	0	0	0	0	0	0	1	0	0	0	0	0	0	1	0	0	0	0	0	0
core	1	1920000	1930000	54	70.5	0	0	100	0	0	0	0	0	0	0	0	0	0	0	0	0	0	0	0	0	0	0	0	0	0	0	0	0	0	0	1	0	0	0	0	0	0	1	0	0	0	0	0	0
core	1	1930000	1940000	55	53.88	0	0	62	6.69	0	0	0	0	0	0	0	0	0	0	0	0	0	0	0	0	0	0	0	0	0	0	0	0	0	0	1	0	0	0	0	0	0	1	0	0	0	0	0	0
core	1	1940000	1950000	53	51.25	0	0	100	0	0	0	0	0	0	0	0	0	0	0	0	0	0	0	0	0	0	0	0	0	0	0	0	0	0	0	1	0	0	0	0	0	0	1	0	0	0	0	0	0
core	1	1950000	1960000	55	68.96	0	0	100	0	0	0	0	0	0	0	0	0	0	0	0	0	0	0	0	0	0	0	0	0	0	0	0	0	0	0	1	0	0	0	0	0	0	1	0	0	0	0	0	0
core	1	1960000	1970000	54	46.36	0	0	100	0	0	0	0	0	0	0	0	0	0	0	0	0	0	0	0	0	0	0	0	0	0	0	0	0	0	0	1	0	0	0	0	0	0	1	0	0	0	0	0	0
core	1	1970000	1980000	56	38.9	0	0	58	0	0	0	0	0	0	0	0	0	0	0	0	0	0	0	0	0	0	0	0	0	0	0	0	0	0	0	1	0	0	0	0	0	0	1	0	0	0	0	0	0
core	1	1980000	1990000	54	55.28	10	0	88	0	0	0	0	0	0	0	0	0	0	0	0	0	0	0	0	0	0	0	0	0	0	0	0	0	0	0	1	0	0	0	0	0	5.48	1	0	0	0	0	0	0
core	1	1990000	2000000	53	52.18	37.5	0	60	0	0	0	0	0	0	0	0	0	0	0	0	0	0	0	0	0	0	0	0	0	0	0	0	0	0	0	1	0	0	0	0	0	17.24	1	0	0	0	0	0	0
core	1	2000000	2010000	55	55.75	0	0	94	0	0	0	0	0	0	0	0	0	0	0	0	0	0	0	0	0	0	0	0	0	0	0	0	0	0	0	1	0	0	0	0	0	0	1	0	0	0	0	0	0
core	1	2010000	2020000	54	77.63	0	0	92	0	0	0	0	0	0	0	0	0	0	0	0	0	0	0	0	0	0	0	0	0	0	0	0	0	0	0	1	0	0	0	0	0	0	1	0	0	0	0	0	0
core	1	2020000	2030000	55	71.05	0	0	100	0	0	0	0	0	0	0	0	0	0	0	0	0	0	0	0	0	0	0	0	0	0	0	0	0	0	0	1	0	0	0	0	0	0	1	0	0	0	0	0	0
core	1	2030000	2040000	56	71.96	0	0	86	0	0	0	0	0	0	0	0	0	0	0	0	0	0	0	0	0	0	0	0	0	0	0	0	0	0	0	1	0	0	0	0	0	0	1	0	0	0	0	0	0
core	1	2040000	2050000	54	55.47	0	0	100	10.53	0	2.24	0	0	0	0	0	0	0	2.24	0	0	0	0	0	0	0	0	0	0	0	0	0	0	0	0	1	0	0	0	0	0	1.1	1	0	0	0	0	0	0
core	1	2050000	2060000	55	54.45	0	0	82	0	0	0	0	0	0	0	0	0	0	0	0	0	0	0	0	0	0	0	0	0	0	0	0	0	0	0	1	0	0	0	0	0	9.69	1	0	0	0	0	0	0
core	1	2060000	2070000	55	97.11	0	0	100	0	0	0	0	0	0	0	0	0	0	0	0	0	0	0	0	0	0	0	0	0	0	0	0	0	0	0	1	0	0	0	0	0	0	1	0	0	0	0	0	0
core	1	2070000	2080000	54	67.37	0	0	84	0	0	0	0	0	0	0	0	0	0	0	0	0	0	0	0	0	0	0	0	0	0	0	0	0	0	0	1	0	0	0	0	0	0	1	0	0	0	0	0	0
core	1	2080000	2090000	55	64.34	0	0	74	5.15	0	0	0	0	0	0	0	0	0	0	0	0	0	0	0	0	0	0	0	0	0	0	0	0	0	0	1	0	0	0	0	0	0	1	0	0	0	0	0	0
core	1	2090000	2100000	53	45.2	5	0	96	0	0	4.29	0	0	0	4.29	0	0	0	0	0	0	0	0	0	0	0	0	0	0	0	0	0	4.29	0	0	1	0	0	0	0	0	0	1	0	0	0	0	0	0
core	1	2100000	2110000	40	27.95	60	0	14	0	0	59.41	0	0	0	59.41	0	0	0	0	0	0	0	0	0	0	0	0	0	0	0	0	0	59.41	0	0	1	0	0	0	0	0	5.01	1	0	0	0	0	0	0
core	1	2110000	2120000	54	60.07	0	0	100	0	0	0	0	0	0	0	0	0	0	0	0	0	0	0	0	0	0	0	0	0	0	0	0	0	0	0	1	0	0	0	0	0	0	1	0	0	0	0	0	0
core	1	2120000	2130000	54	74.83	0	0	100	0	0	0	0	0	0	0	0	0	0	0	0	0	0	0	0	0	0	0	0	0	0	0	0	0	0	0	1	0	0	0	0	0	0	1	0	0	0	0	0	0
core	1	2130000	2140000	55	84.56	0	0	100	0	0	0	0	0	0	0	0	0	0	0	0	0	0	0	0	0	0	0	0	0	0	0	0	0	0	0	1	0	0	0	0	0	0	1	0	0	0	0	0	0
core	1	2140000	2150000	53	39.75	0	0	40	0	0	5.27	0	0	1.19	0	4.08	0	0	0	0	0	0	0	0	0	0	0	0	0	1.19	0	0	0	0	0	1	0	0	0	0	0	0	1	1	0	0	0	0	0
core	1	2150000	2160000	53	38.13	92.5	0	0	0	0	3.48	0	0	0	0	3.48	0	0	0	0	0	0	0	0	0	0	0	0	0	0	0	0	0	0	0	1	0	0	0	0	0	0	1	0	0	0	0	0	0
core	1	2160000	2170000	54	60.26	0	0	78	0	85.63	0	0	0	0	0	0	0	0	0	0	0	0	0	0	0	0	0	0	0	0	0	0	0	0	0	1	0	0	0	0	0	0		0	0	0	0	0	0
core	1	2170000	2180000	54	55.71	0	0	72	0	100	0	0	0	0	0	0	0	0	0	0	0	0	0	0	0	0	0	0	0	0	0	0	0	0	0	1	0	0	0	0	0	0	1	0	0	0	0	0	0
core	1	2180000	2190000	52	41.99	0	24	50	0	100	21.95	0	21.95	0	0	0	0	0	0	0	0	0	0	0	0	0	21.95	0	0	0	0	0	0	0	0	1	0	0	0	0	0	0	1	0	0	0	0	0	0
core	1	2190000	2200000	54	77.7	0	0	80	0	100	1.26	0	0	0	0	0	0	0	1.26	0	0	0	0	0	0	0	0	0	0	0	0	0	0	0	0	1	0	0	0	0	0	0	1	0	0	0	0	0	0
core	1	2200000	2210000	55	60.77	0	0	100	0	100	0	0	0	0	0	0	0	0	0	0	0	0	0	0	0	0	0	0	0	0	0	0	0	0	0	1	0	0	0	0	0	0	1	0	0	0	0	0	0
core	1	2210000	2220000	55	72.37	0	0	100	0	100	0	0	0	0	0	0	0	0	0	0	0	0	0	0	0	0	0	0	0	0	0	0	0	0	0	1	0	0	0	0	0	0	1	0	0	0	0	0	0
core	1	2220000	2230000	53	59.25	0	0	100	0	54.42	0	0	0	0	0	0	0	0	0	0	0	0	0	0	0	0	0	0	0	0	0	0	0	0	0	1	0	0	0	0	0	0	1	0	0	0	0	0	0
core	1	2230000	2240000	53	56.63	27.5	0	100	22.22	0	1.91	0	0	0	0	0	0	0	1.91	0	0	0	0	0	0	0	0	0	0	0	0	0	0	0	0	1	0	0	0	0	0	0	1	0	0	0	0	0	0
core	1	2240000	2250000	53	63.27	0	0	100	0	0	0	0	0	0	0	0	0	0	0	0	0	0	0	0	0	0	0	0	0	0	0	0	0	0	0	1	0	0	0	0	0	0	1	0	0	0	0	0	0
core	1	2250000	2260000	53	39.17	0	0	100	0	0	3.44	0	0	0	0	3.44	0	0	0	0	0	0	0	0	0	0	0	0	0	0	0	0	0	0	0	1	0	0	0	0	0	0	1	0	0	0	0	0	0
core	1	2260000	2270000	54	43.68	0	0	100	9.81	0	3.46	0	0	1.21	0	0	0	0	1.02	0	0	0	0	0	0	0	0	0	0	1.21	0	0	0	0	0	1	0	0	0	0	0	0	1	0	0	0	0	0	0
core	1	2270000	2280000	54	57.39	0	0	100	0	0	1.35	0	0	0	0	1.35	0	0	0	0	0	0	0	0	0	0	0	0	0	0	0	0	0	0	0	1	0	0	0	0	0	0	1	0	0	0	0	0	0
core	1	2280000	2290000	55	82.66	0	0	100	0	47.77	0	0	0	0	0	0	0	0	0	0	0	0	0	0	0	0	0	0	0	0	0	0	0	0	0	1	0	0	0	0	0	0	1	0	0	0	0	0	0
core	1	2290000	2300000	53	44.51	0	0	100	0	100	0	0	0	0	0	0	0	0	0	0	0	0	0	0	0	0	0	0	0	0	0	0	0	0	0	1	0	0	0	0	0	0	1	0	0	0	0	0	0
core	1	2300000	2310000	53	62.01	0	0	100	23.55	100	0	0	0	0	0	0	0	0	0	0	0	0	0	0	0	0	0	0	0	0	0	0	0	0	0	1	0	0	0	0	0	0	1	1	0	1	0	0	0
core	1	2310000	2320000	53	54.09	30	0	100	0	100	0	0	0	0	0	0	0	0	0	0	0	0	0	0	0	0	0	0	0	0	0	0	0	0	0	1	0	0	0	0	0	0	1	0	0	0	0	0	0
core	1	2320000	2330000	55	68.86	0	0	100	0	92.49	0	0	0	0	0	0	0	0	0	0	0	0	0	0	0	0	0	0	0	0	0	0	0	0	0	1	0	0	0	0	0	0	1	0	0	0	0	0	0
core	1	2330000	2340000	55	37.81	0	0	100	0	0	0	0	0	0	0	0	0	0	0	0	0	0	0	0	0	0	0	0	0	0	0	0	0	0	0	1	0	0	0	0	0	0	1	0	0	0	0	0	0
core	1	2340000	2350000	53	55.78	0	0	100	4.9	0	0	0	0	0	0	0	0	0	0	0	0	0	0	0	0	0	0	0	0	0	0	0	0	0	0	1	0	0	0	0	0	0	1	0	0	0	0	0	0
core	1	2350000	2360000	55	68.01	0	0	100	0	17.04	0	0	0	0	0	0	0	0	0	0	0	0	0	0	0	0	0	0	0	0	0	0	0	0	0	1	0	0	0	0	0	0	1	0	0	0	0	0	0
core	1	2360000	2370000	54	75.95	0	0	100	0	100	1.09	0	0	0	0	0	0	0	0	0	0	0	0	0	0	0	0	0	0	0	0	0	0	0	0	1	0	0	0	0	0	0	1	0	0	0	0	0	0
core	1	2370000	2380000	53	64.7	0	0	100	1.01	100	1.51	0	0	1.51	0	0	0	0	0	0	0	0	0	0	0	0	0	0	0	0	0	1.51	0	0	0	1	0	0	0	0	0	0	1	0	0	0	0	0	0
core	1	2380000	2390000	54	85.93	0	0	100	8.18	98.19	0	0	0	0	0	0	0	0	0	0	0	0	0	0	0	0	0	0	0	0	0	0	0	0	0	1	0	0	0	0	0	0	1	0	0	0	0	0	0
core	1	2390000	2400000	49	30.56	0	42	56	0	0	38.65	0	35.51	0	0	0	0	0	3.14	0	0	0	0	0	0	0	0	0	35.51	0	0	0	0	0	0	1	0	0	0	0	0	0	1	0	0	0	0	0	0
core	1	2400000	2410000	55	69.09	0	0	100	0	0	0	0	0	0	0	0	0	0	0	0	0	0	0	0	0	0	0	0	0	0	0	0	0	0	0	1	0	0	0	0	0	0	1	0	0	0	0	0	0
core	1	2410000	2420000	54	72.43	0	0	100	0	4.28	0	0	0	0	0	0	0	0	0	0	0	0	0	0	0	0	0	0	0	0	0	0	0	0	0	1	0	0	0	0	0	0	1	0	0	0	0	0	0
core	1	2420000	2430000	54	35.72	0	0	76	0	100	0	0	0	0	0	0	0	0	0	0	0	0	0	0	0	0	0	0	0	0	0	0	0	0	0	1	0	0	0	0	0	0	1	0	0	0	0	0	0
core	1	2430000	2440000	51	45.69	15	0	34	0	100	11.77	0	0	0	0	0	0	0	11.77	0	0	0	0	0	0	0	0	0	0	0	0	0	0	0	0		0	0	0	0	0	0	1	0	0	0	0	0	0
core	1	2440000	2450000	44	0	100	98	0	0	100	100	0	0	0	67.83	0	0	0	32.17	0	0	0	0	0	0	0	0	0	0	0	0	0	0	67.83	0		0	0	0	0	0	0	1	0	0	0	0	0	0
core	1	2450000	2460000	51	57.01	87.5	14	52	0	100	14	0	0	0	1.2	0	0	0	12.8	0	0	0	0	0	0	0	0	0	0	0	0	0	0	1.2	0		0	0	0	0	0	0	1	1	0	0	0	0	0
core	1	2460000	2470000	52	72.8	12.5	0	100	0	100	22.75	0	0	0	0	0	0	0	22.75	0	0	0	0	0	0	0	0	0	0	0	0	0	0	0	0	1	0	0	0	0	0	0	1	0	0	0	0	0	0
core	1	2470000	2480000	54	73.93	0	0	100	0	26.82	0	0	0	0	0	0	0	0	0	0	0	0	0	0	0	0	0	0	0	0	0	0	0	0	0	1	0	0	0	0	0	0	1	0	0	0	0	0	0
core	1	2480000	2490000	54	57.89	0	0	100	0	0	1.23	0	0	0	0	0	0	0	1.23	0	0	0	0	0	0	0	0	0	0	0	0	0	0	0	0	1	0	0	0	0	0	0	1	0	0	0	0	0	0
core	1	2490000	2500000	55	43.8	0	0	90	0	0	0	0	0	0	0	0	0	0	0	0	0	0	0	0	0	0	0	0	0	0	0	0	0	0	0	1	0	0	0	0	0	0	1	0	0	0	0	0	0
core	1	2500000	2510000	55	58.65	0	0	78	0	0	2.03	0	0	0	0	0	0	0	0	0	0	0	0	0	0	0	0	0	0	0	0	0	0	0	0	1	0	0	0	0	0	0	1	0	0	0	0	0	0
core	1	2510000	2520000	54	38.97	15	0	100	3.2	0	0	0	0	0	0	0	0	0	0	0	0	0	0	0	0	0	0	0	0	0	0	0	0	0	0	1	0	0	0	0	0	0	1	0	0	0	0	0	0
core	1	2520000	2530000	55	60.03	0	0	100	0	0	0	0	0	0	0	0	0	0	0	0	0	0	0	0	0	0	0	0	0	0	0	0	0	0	0	1	0	0	0	0	0	0	1	0	0	0	0	0	0
core	1	2530000	2540000	55	46.98	0	0	100	0	0	2.11	0	0	0	0	2.11	0	0	0	0	0	0	0	0	0	0	0	0	0	0	0	0	0	0	0	1	0	0	0	0	0	0	1	0	0	0	0	0	0
core	1	2540000	2550000	55	62.85	0	0	100	0	0	1.91	0	0	0	0	0	0	0	0	0	0	0	0	0	0	0	0	0	0	0	0	0	0	0	0	1	0	0	0	0	0	0	1	0	0	0	0	0	0
core	1	2550000	2560000	54	80.51	0	0	100	0	0	0	0	0	0	0	0	0	0	0	0	0	0	0	0	0	0	0	0	0	0	0	0	0	0	0	1	0	0	0	0	0	0	1	0	0	0	0	0	0
core	1	2560000	2570000	54	57.64	0	0	100	0	0	0	0	0	0	0	0	0	0	0	0	0	0	0	0	0	0	0	0	0	0	0	0	0	0	0	1	0	0	0	0	0	0	1	0	0	0	0	0	0
core	1	2570000	2580000	55	54.18	0	0	100	0	0	0	0	0	0	0	0	0	0	0	0	0	0	0	0	0	0	0	0	0	0	0	0	0	0	0	1	0	0	0	0	0	0	1	0	0	0	0	0	0
core	1	2580000	2590000	55	50.97	0	0	100	0	0	0	0	0	0	0	0	0	0	0	0	0	0	0	0	0	0	0	0	0	0	0	0	0	0	0	1	0	0	0	0	0	5.01	1	0	0	0	0	0	0
core	1	2590000	2600000	54	70.9	0	0	100	3.76	0	1.78	0	0	1.78	0	0	0	0	0	0	0	0	0	0	0	0	0	0	0	1.78	0	0	0	0	0	1	0	0	0	0	0	0	1	0	0	0	0	0	0
core	1	2600000	2610000	54	64.98	62.5	0	100	0	0	0	0	0	0	0	0	0	0	0	0	0	0	0	0	0	0	0	0	0	0	0	0	0	0	0	1	0	0	0	0	0	0	1	0	0	0	0	0	0
core	1	2610000	2620000	55	74.35	0	0	100	0	0	0	0	0	0	0	0	0	0	0	0	0	0	0	0	0	0	0	0	0	0	0	0	0	0	0	1	0	0	0	0	0	0	1	0	0	0	0	0	0
core	1	2620000	2630000	54	65.53	0	0	100	0	0	2.21	0	0	0	0	2.21	0	0	0	0	0	0	0	0	0	0	0	0	0	0	0	0	0	0	0	1	0	0	0	0	0	0	1	2	0	1	1	0	0
core	1	2630000	2640000	54	67.15	0	0	100	0	0	5.67	0	0	0	0	4.42	0	0	1.25	0	0	0	0	0	0	0	0	0	0	0	0	0	0	0	0	1	0	0	0	0	0	0	1	0	0	0	0	0	0
core	1	2640000	2650000	54	59.96	0	0	100	0	0	0	0	0	0	0	0	0	0	0	0	0	0	0	0	0	0	0	0	0	0	0	0	0	0	0	1	0	0	0	0	0	0	1	0	0	0	0	0	0
core	1	2650000	2660000	54	58.81	0	0	100	0	0	0	0	0	0	0	0	0	0	0	0	0	0	0	0	0	0	0	0	0	0	0	0	0	0	0	1	0	0	0	0	0	0	1	0	0	0	0	0	0
core	1	2660000	2670000	54	53.14	0	0	100	0	0	0	0	0	0	0	0	0	0	0	0	0	0	0	0	0	0	0	0	0	0	0	0	0	0	0	1	0	0	0	0	0	0	1	0	0	0	0	0	0
core	1	2670000	2680000	55	57.63	0	0	82	0	0	0	0	0	0	0	0	0	0	0	0	0	0	0	0	0	0	0	0	0	0	0	0	0	0	0	1	0	0	0	0	0	0	1	0	0	0	0	0	0
core	1	2680000	2690000	54	91.48	0	0	100	0	0	0	0	0	0	0	0	0	0	0	0	0	0	0	0	0	0	0	0	0	0	0	0	0	0	0	1	0	0	0	0	0	0	1	0	0	0	0	0	0
core	1	2690000	2700000	54	45.39	0	0	72	0	0	2.51	0	0	0	0	0	0	0	1.08	0	0	0	0	0	0	0	0	0	0	0	0	0	0	0	0	1	0	0	0	0	0	0	1	0	0	0	0	0	0
core	1	2700000	2710000	55	80.43	0	0	100	21.5	0	0	0	0	0	0	0	0	0	0	0	0	0	0	0	0	0	0	0	0	0	0	0	0	0	0	1	0	0	0	0	0	0	1	0	0	0	0	0	0
core	1	2710000	2720000	55	77.82	0	0	100	0	0	0	0	0	0	0	0	0	0	0	0	0	0	0	0	0	0	0	0	0	0	0	0	0	0	0	1	0	0	0	0	0	0	1	0	0	0	0	0	0
core	1	2720000	2730000	54	66.54	0	0	86	0	0	0	0	0	0	0	0	0	0	0	0	0	0	0	0	0	0	0	0	0	0	0	0	0	0	0	1	0	0	0	0	0	0	1	0	0	0	0	0	0
core	1	2730000	2740000	55	54.57	0	0	80	0	0	0	0	0	0	0	0	0	0	0	0	0	0	0	0	0	0	0	0	0	0	0	0	0	0	0	1	0	0	0	0	0	0	1	0	0	0	0	0	0
core	1	2740000	2750000	54	51.06	0	0	100	0	0	0	0	0	0	0	0	0	0	0	0	0	0	0	0	0	0	0	0	0	0	0	0	0	0	0	1	0	0	0	0	0	0	1	0	0	0	0	0	0
core	1	2750000	2760000	54	60.92	0	0	76	0	0	0	0	0	0	0	0	0	0	0	0	0	0	0	0	0	0	0	0	0	0	0	0	0	0	0	1	0	0	0	0	0	0	1	0	0	0	0	0	0
core	1	2760000	2770000	44	13.27	0	74	16	0	0	83	0	4.17	0	67.99	0	0	0	0	0	0	0	0	0	4.17	0	0	0	0	0	0	0	0	67.99	0	1	0	0	0	0	0	0	1	0	0	0	0	0	0
core	1	2770000	2780000	41	0	0	28	0	0	0	42.51	0	2.17	0	25.62	0	0	0	0	0	0	1.08	0	0	1.09	0	0	0	0	0	0	0	0	25.62	0		0	0	0	0	0	7.51		0	0	0	0	0	0
core	1	2780000	2790000	44	0	0	68	0	0	0	67.55	0	0	0	67.55	0	0	0	0	0	0	0	0	0	0	0	0	0	0	0	0	0	0	67.55	0		0	0	0	0	0	9.27	1	0	0	0	0	0	0
core	1	2790000	2800000	45	0.15	0	84	0	0	0	93.65	0	0	0	80.19	0.2	0	0	0	0	0	0	0	0	0	0	0	0	0	0	0	0	0	80.19	0		0	0	0	0	0	0	1	0	0	0	0	0	0
core	1	2800000	2810000	53	75.93	0	0	70	0	0	5.21	0	0	0	0	5.21	0	0	0	0	0	0	0	0	0	0	0	0	0	0	0	0	0	0	0	1	0	0	0	0	0	0	1	0	0	0	0	0	0
core	1	2810000	2820000	55	75.78	0	4	96	0	0	0.99	0	0.99	0	0	0	0	0	0	0	0	0	0	0	0	0	0	0	0.99	0	0	0	0	0	0	1	0	0	0	0	0	1.14	1	0	0	0	0	0	0
core	1	2820000	2830000	50	50.07	0	40	56	0	0	39.31	0	39.31	0	0	0	0	0	0	0	0	0	0	0	0	0	0	0	39.31	0	0	0	0	0	0	1	0	0	0	0	0	40.25	1	0	0	0	0	0	0
core	1	2830000	2840000	55	74.1	0	0	100	0	0	0	0	0	0	0	0	0	0	0	0	0	0	0	0	0	0	0	0	0	0	0	0	0	0	0	1	0	0	0	0	0	0	1	0	0	0	0	0	0
core	1	2840000	2850000	55	86.11	0	0	100	0	0	0	0	0	0	0	0	0	0	0	0	0	0	0	0	0	0	0	0	0	0	0	0	0	0	0	1	0	0	0	0	0	0	1	0	0	0	0	0	0
core	1	2850000	2860000	53	64.17	0	0	82	0	0	0	0	0	0	0	0	0	0	0	0	0	0	0	0	0	0	0	0	0	0	0	0	0	0	0	1	0	0	0	0	0	0	1	0	0	0	0	0	0
core	1	2860000	2870000	55	42.05	20	0	56	0	0	0	0	0	0	0	0	0	0	0	0	0	0	0	0	0	0	0	0	0	0	0	0	0	0	0	1	0	0	0	0	0	0	1	0	0	0	0	0	0
core	1	2870000	2880000	54	73.17	0	0	100	0	0	0	0	0	0	0	0	0	0	0	0	0	0	0	0	0	0	0	0	0	0	0	0	0	0	0	1	0	0	0	0	0	0	1	0	0	0	0	0	0
core	1	2880000	2890000	55	73.74	0	0	100	0	0	0	0	0	0	0	0	0	0	0	0	0	0	0	0	0	0	0	0	0	0	0	0	0	0	0	1	0	0	0	0	0	0	1	0	0	0	0	0	0
core	1	2890000	2900000	54	54.82	0	0	100	0	0	0	0	0	0	0	0	0	0	0	0	0	0	0	0	0	0	0	0	0	0	0	0	0	0	0	1	0	0	0	0	0	0	1	0	0	0	0	0	0
core	1	2900000	2910000	56	40.97	0	0	60	0	0	0	0	0	0	0	0	0	0	0	0	0	0	0	0	0	0	0	0	0	0	0	0	0	0	0	1	0	0	0	0	0	0	1	1	0	0	0	0	0
core	1	2910000	2920000	53	71.7	0	0	68	0	0	2.67	0	0	0	0	2.67	0	0	0	0	0	0	0	0	0	0	0	0	0	0	0	0	0	0	0	1	0	0	0	0	0	0	1	0	0	0	0	0	0
core	1	2920000	2930000	53	61.5	0	0	58	0	0	1.27	0	0	0	0	0	0	0	1.27	0	0	0	0	0	0	0	0	0	0	0	0	0	0	0	0	1	0	0	0	0	0	0	1	0	0	0	0	0	0
core	1	2930000	2940000	54	74.19	0	0	92	0	0	0	0	0	0	0	0	0	0	0	0	0	0	0	0	0	0	0	0	0	0	0	0	0	0	0	1	0	0	0	0	0	0	1	0	0	0	0	0	0
core	1	2940000	2950000	54	63.78	0	0	100	0	0	0	0	0	0	0	0	0	0	0	0	0	0	0	0	0	0	0	0	0	0	0	0	0	0	0	1	0	0	0	0	0	0	1	0	0	0	0	0	0
core	1	2950000	2960000	54	53.78	0	0	100	0	0	0	0	0	0	0	0	0	0	0	0	0	0	0	0	0	0	0	0	0	0	0	0	0	0	0	1	0	0	0	0	0	0	1	0	0	0	0	0	0
core	1	2960000	2970000	51	58.26	40	0	84	0	0	10.21	0	0	0	7.7	0	0	0	1.28	0	0	0	0	0	0	0	0	0	0	0	0	0	0	7.7	0	1	0	0	0	0	0	0	1	0	0	0	0	0	0
core	1	2970000	2980000	54	60.34	0	0	100	0	0	0	0	0	0	0	0	0	0	0	0	0	0	0	0	0	0	0	0	0	0	0	0	0	0	0	1	0	0	0	0	0	0	1	0	0	0	0	0	0
core	1	2980000	2990000	55	78.22	0	0	100	0	0	0	0	0	0	0	0	0	0	0	0	0	0	0	0	0	0	0	0	0	0	0	0	0	0	0	1	0	0	0	0	0	0	1	0	0	0	0	0	0
core	1	2990000	3000000	55	65.42	0	0	88	0	0	0	0	0	0	0	0	0	0	0	0	0	0	0	0	0	0	0	0	0	0	0	0	0	0	0	1	0	0	0	0	0	0	1	0	0	0	0	0	0
core	1	3000000	3010000	54	58.7	0	0	100	0	0	0	0	0	0	0	0	0	0	0	0	0	0	0	0	0	0	0	0	0	0	0	0	0	0	0	1	0	0	0	0	0	10.27	1	0	0	0	0	0	0
core	1	3010000	3020000	54	61.32	0	0	100	0	0	0	0	0	0	0	0	0	0	0	0	0	0	0	0	0	0	0	0	0	0	0	0	0	0	0	1	0	0	0	0	0	0	1	0	0	0	0	0	0
core	1	3020000	3030000	56	52.14	0	0	100	0	0	2.52	0	0	0	0	0	0	0	0	0	0	0	0	0	0	0	0	0	0	0	0	0	0	0	0	1	0	0	0	0	0	0	1	0	0	0	0	0	0
core	1	3030000	3040000	54	61.96	0	0	100	0	0	2.18	0	0	0	0	2.18	0	0	0	0	0	0	0	0	0	0	0	0	0	0	0	0	0	0	0	1	0	0	0	0	0	0	1	0	0	0	0	0	0
core	1	3040000	3050000	54	74.11	0	0	100	0	0	0	0	0	0	0	0	0	0	0	0	0	0	0	0	0	0	0	0	0	0	0	0	0	0	0	1	0	0	0	0	0	0	1	0	0	0	0	0	0
core	1	3050000	3060000	56	70.9	0	0	100	0	0	0	0	0	0	0	0	0	0	0	0	0	0	0	0	0	0	0	0	0	0	0	0	0	0	0	1	0	0	0	0	0	0	1	0	0	0	0	0	0
core	1	3060000	3070000	54	57.16	0	0	86	0	0	2.63	0	0	0	0	0	0	0	0	0	0	0	0	0	0	0	0	0	0	0	0	0	0	0	0	1	0	0	0	0	0	0	1	0	0	0	0	0	0
core	1	3070000	3080000	54	37.77	0	0	100	0	0	2.16	0	0	0	0	2.16	0	0	0	0	0	0	0	0	0	0	0	0	0	0	0	0	0	0	0	1	0	0	0	0	0	0	1	0	0	0	0	0	0
core	1	3080000	3090000	54	35.01	0	0	58	0	0	0	0	0	0	0	0	0	0	0	0	0	0	0	0	0	0	0	0	0	0	0	0	0	0	0	1	0	0	0	0	0	0	1	0	0	0	0	0	0
core	1	3090000	3100000	54	59.04	0	0	100	0	0	0	0	0	0	0	0	0	0	0	0	0	0	0	0	0	0	0	0	0	0	0	0	0	0	0	1	0	0	0	0	0	5.01	1	0	0	0	0	0	0
core	1	3100000	3110000	54	42.27	12.5	0	80	0	0	25.39	0	0	0	0	2.21	0	0	0	0	0	0	0	0	0	0	0	0	0	0	0	0	0	0	0	1	0	0	0	0	0	0	1	0	0	0	0	0	0
core	1	3110000	3120000	53	62.77	0	0	100	0	0	1.95	0	0	0	0	0	0	0	0	0	0	0	0	0	0	0	0	0	0	0	0	0	0	0	0	1	0	0	0	0	0	0	1	0	0	0	0	0	0
core	1	3120000	3130000	56	55.37	0	0	100	0	0	2.27	0	0	0	0	2.27	0	0	0	0	0	0	0	0	0	0	0	0	0	0	0	0	0	0	0	1	0	0	0	0	0	0	1	0	0	0	0	0	0
core	1	3130000	3140000	55	57.21	0	0	100	0	0	0	0	0	0	0	0	0	0	0	0	0	0	0	0	0	0	0	0	0	0	0	0	0	0	0	1	0	0	0	0	0	0	1	0	0	0	0	0	0
core	1	3140000	3150000	56	17.01	12.5	0	100	3.29	0	0	0	0	0	0	0	0	0	0	0	0	0	0	0	0	0	0	0	0	0	0	0	0	0	0	1	0	0	0	0	0	0	1	0	0	0	0	0	0
core	1	3150000	3160000	54	50.19	10	0	100	7.86	0	1.25	0	0	0	0	1.25	0	0	0	0	0	0	0	0	0	0	0	0	0	0	0	0	0	0	0	1	0	0	0	0	0	0	1	0	0	0	0	0	0
core	1	3160000	3170000	55	57.98	0	0	86	0	0	0	0	0	0	0	0	0	0	0	0	0	0	0	0	0	0	0	0	0	0	0	0	0	0	0	1	0	0	0	0	0	0	1	0	0	0	0	0	0
core	1	3170000	3180000	54	66.71	0	0	100	0	0	7.61	0	0	7.61	0	0	0	0	0	0	0	0	0	0	0	0	0	0	0	0	0	7.61	0	0	0	1	0	0	0	0	0	0	1	0	0	0	0	0	0
core	1	3180000	3190000	55	69.79	0	0	100	0	0	0	0	0	0	0	0	0	0	0	0	0	0	0	0	0	0	0	0	0	0	0	0	0	0	0	1	0	0	0	0	0	0	1	0	0	0	0	0	0
core	1	3190000	3200000	53	43.27	7.5	6	50	5.58	0	1.31	0	0	1.31	0	0	0	0	0	0	0	0	0	0	0	0	0	0	0	0	0	1.31	0	0	0	1	0	0	0	0	0	5.01	1	0	0	0	0	0	0
core	1	3200000	3210000	52	41.2	12.5	14	86	0	0	24.54	0	0	0	0	0	0	0	24.54	0	0	0	0	0	0	0	0	0	0	0	0	0	0	0	0	1	0	0	0	0	0	0	1	1	0	0	1	0	0
core	1	3210000	3220000	55	56.63	0	0	100	0	0	0	0	0	0	0	0	0	0	0	0	0	0	0	0	0	0	0	0	0	0	0	0	0	0	0	1	0	0	0	0	0	0	1	0	0	0	0	0	0
core	1	3220000	3230000	47	14.88	60	60	34	0	0	60.77	0	0	0	60.77	0	0	0	0	0	0	0	0	0	0	0	0	0	0	0	0	0	0	60.77	0	1	0	0	0	0	0	0	1	0	0	0	0	0	0
core	1	3230000	3240000	49	46.11	35	34	64	0	0	33.99	0	0	0	33.99	0	0	0	0	0	0	0	0	0	0	0	0	0	0	0	0	0	0	33.99	0	1	0	0	0	0	0	0	1	0	0	0	0	0	0
core	1	3240000	3250000	55	81.34	0	0	100	0	0	0	0	0	0	0	0	0	0	0	0	0	0	0	0	0	0	0	0	0	0	0	0	0	0	0	1	0	0	0	0	0	10.17	1	0	0	0	0	0	0
core	1	3250000	3260000	55	55.59	0	0	100	0	0	0	0	0	0	0	0	0	0	0	0	0	0	0	0	0	0	0	0	0	0	0	0	0	0	0	1	0	0	0	0	0	0	1	0	0	0	0	0	0
core	1	3260000	3270000	52	51.91	0	28	100	0	0	14.68	0	0	0	0	0	0	0	0	0	0	0	0	0	0	0	0	0	0	0	0	0	0	0	0	1	0	0	0	0	0	0	1	0	0	0	0	0	0
core	1	3270000	3280000	54	42.37	0	0	68	0	0	3.84	0	0	0	0	0	0	0	2.27	0	0	0	0	0	0	0	0	0	0	0	0	0	0	0	0	1	0	0	0	0	0	0	1	0	0	0	0	0	0
core	1	3280000	3290000	54	52.4	15	0	84	0	0	0	0	0	0	0	0	0	0	0	0	0	0	0	0	0	0	0	0	0	0	0	0	0	0	0	1	0	0	0	0	0	0	1	0	0	0	0	0	0
core	1	3290000	3300000	55	59.08	0	0	100	0	0	0	0	0	0	0	0	0	0	0	0	0	0	0	0	0	0	0	0	0	0	0	0	0	0	0	1	0	0	0	0	0	0	1	0	0	0	0	0	0
core	1	3300000	3310000	49	34.95	0	56	14	0	0	54.42	0	33.64	0	0	0	0	0	0	0	0	0	33.64	0	0	0	0	0	0	0	0	0	0	0	0	1	0	0	0	0	0	56.58	1	0	0	0	0	0	0
core	1	3310000	3320000	53	71.52	30	0	96	0	0	0	0	0	0	0	0	0	0	0	0	0	0	0	0	0	0	0	0	0	0	0	0	0	0	0	1	0	0	0	0	0	0	1	0	0	0	0	0	0
core	1	3320000	3330000	54	39.41	0	0	56	0	0	0	0	0	0	0	0	0	0	0	0	0	0	0	0	0	0	0	0	0	0	0	0	0	0	0	1	0	0	0	0	0	0	1	0	0	0	0	0	0
core	1	3330000	3340000	54	53.77	0	0	100	0	0	0	0	0	0	0	0	0	0	0	0	0	0	0	0	0	0	0	0	0	0	0	0	0	0	0	1	0	0	0	0	0	0	1	0	0	0	0	0	0
core	1	3340000	3350000	55	61.21	0	0	100	0	0	0	0	0	0	0	0	0	0	0	0	0	0	0	0	0	0	0	0	0	0	0	0	0	0	0	1	0	0	0	0	0	0	1	0	0	0	0	0	0
core	1	3350000	3360000	54	62.42	0	0	100	0	0	2.21	0	0	0	0	2.21	0	0	0	0	0	0	0	0	0	0	0	0	0	0	0	0	0	0	0	1	0	0	0	0	0	0	1	0	0	0	0	0	0
core	1	3360000	3370000	56	57.26	0	0	100	0	0	1.08	0	0	0	0	0	0	0	1.08	0	0	0	0	0	0	0	0	0	0	0	0	0	0	0	0	1	0	0	0	0	0	0	1	0	0	0	0	0	0
core	1	3370000	3380000	55	64.71	0	0	100	0	0	0	0	0	0	0	0	0	0	0	0	0	0	0	0	0	0	0	0	0	0	0	0	0	0	0	1	0	0	0	0	0	0	1	0	0	0	0	0	0
core	1	3380000	3390000	54	54.46	0	0	100	0	0	2.31	0	0	0	0	0	0	0	0	0	0	0	0	0	0	0	0	0	0	0	0	0	0	0	0	1	0	0	0	0	0	0	1	0	0	0	0	0	0
core	1	3390000	3400000	54	77.46	0	0	100	0	0	0	0	0	0	0	0	0	0	0	0	0	0	0	0	0	0	0	0	0	0	0	0	0	0	0	1	0	0	0	0	0	0	1	0	0	0	0	0	0
core	1	3400000	3410000	51	19.14	25	28	24	16.14	0	47.54	0	24.58	1.41	0	0	0	0	21.55	0	0	0	24.58	0	0	0	0	0	0	0	1.41	0	0	0	0	1	0	0	0	0	0	13.57	1	0	0	0	0	0	0
core	1	3410000	3420000	47	9.87	85	88	16	0	0	84.7	0	29.83	54.87	0	0	0	0	0	0	0	0	29.83	0	0	0	0	0	0	0	54.87	0	0	0	0	1	0	0	0	0	0	63.07	1	0	0	0	0	0	0
core	1	3420000	3430000	54	72.03	0	0	96	0	0	0	0	0	0	0	0	0	0	0	0	0	0	0	0	0	0	0	0	0	0	0	0	0	0	0	1	0	0	0	0	0	0	1	0	0	0	0	0	0
core	1	3430000	3440000	54	69.09	0	0	100	0	0	0	0	0	0	0	0	0	0	0	0	0	0	0	0	0	0	0	0	0	0	0	0	0	0	0	1	0	0	0	0	0	0	1	0	0	0	0	0	0
core	1	3440000	3450000	54	64.38	0	0	100	0	0	0	0	0	0	0	0	0	0	0	0	0	0	0	0	0	0	0	0	0	0	0	0	0	0	0	1	0	0	0	0	0	0	1	0	0	0	0	0	0
core	1	3450000	3460000	54	61.99	0	0	100	0	0	4.79	0	0	0	0	0	0	0	0	0	0	0	0	0	0	0	0	0	0	0	0	0	0	0	0	1	0	0	0	0	0	0	1	0	0	0	0	0	0
core	1	3460000	3470000	54	49.52	0	0	72	0	0	0	0	0	0	0	0	0	0	0	0	0	0	0	0	0	0	0	0	0	0	0	0	0	0	0	1	0	0	0	0	0	0	1	0	0	0	0	0	0
core	1	3470000	3480000	55	70.27	0	0	100	0	0	0	0	0	0	0	0	0	0	0	0	0	0	0	0	0	0	0	0	0	0	0	0	0	0	0	1	0	0	0	0	0	0	1	0	0	0	0	0	0
core	1	3480000	3490000	54	68.78	0	0	100	0	0	0	0	0	0	0	0	0	0	0	0	0	0	0	0	0	0	0	0	0	0	0	0	0	0	0	1	0	0	0	0	0	0	1	0	0	0	0	0	0
core	1	3490000	3500000	54	64.53	0	0	100	0	0	2.52	0	0	0	0	2.52	0	0	0	0	0	0	0	0	0	0	0	0	0	0	0	0	0	0	0	1	0	0	0	0	0	0	1	0	0	0	0	0	0
core	1	3500000	3510000	55	59.45	0	0	100	0	0	0	0	0	0	0	0	0	0	0	0	0	0	0	0	0	0	0	0	0	0	0	0	0	0	0	1	0	0	0	0	0	0	1	0	0	0	0	0	0
core	1	3510000	3520000	54	52.85	0	0	100	0	69.61	0	0	0	0	0	0	0	0	0	0	0	0	0	0	0	0	0	0	0	0	0	0	0	0	0	1	0	0	0	0	0	0	1	0	0	0	0	0	0
core	1	3520000	3530000	54	47.27	0	0	100	0	100	0	0	0	0	0	0	0	0	0	0	0	0	0	0	0	0	0	0	0	0	0	0	0	0	0	1	0	0	0	0	0	0	1	0	0	0	0	0	0
core	1	3530000	3540000	54	51.65	27.5	0	80	0	100	10.55	0	0	9.31	0	1.24	0	0	0	0	0	0	0	0	0	0	0	0	0	9.31	0	0	0	0	0	1	0	0	0	0	0	0	1	0	0	0	0	0	0
core	1	3540000	3550000	54	59.14	30	0	100	0	40.71	0	0	0	0	0	0	0	0	0	0	0	0	0	0	0	0	0	0	0	0	0	0	0	0	0	1	0	0	0	0	0	0	1	0	0	0	0	0	0
core	1	3550000	3560000	54	63.93	0	0	88	0	0	0	0	0	0	0	0	0	0	0	0	0	0	0	0	0	0	0	0	0	0	0	0	0	0	0	1	0	0	0	0	0	0	1	0	0	0	0	0	0
core	1	3560000	3570000	54	57.93	0	0	48	0	0	0	0	0	0	0	0	0	0	0	0	0	0	0	0	0	0	0	0	0	0	0	0	0	0	0	1	0	0	0	0	0	0	1	0	0	0	0	0	0
core	1	3570000	3580000	55	67.36	0	0	84	0	0	0	0	0	0	0	0	0	0	0	0	0	0	0	0	0	0	0	0	0	0	0	0	0	0	0	1	0	0	0	0	0	0	1	0	0	0	0	0	0
core	1	3580000	3590000	50	26.91	50	56	28	0	0	54.59	0	54.59	0	0	0	0	0	0	0	0	0	0	0	54.59	0	0	0	0	0	0	0	0	0	0	1	0	0	0	0	0	46.35	1	0	0	0	0	0	0
core	1	3590000	3600000	51	55.2	5	24	74	0	0	21.53	0	7.54	0	0	0	0	0	0	0	0	0	0	0	0	0	7.54	0	0	0	0	0	0	0	0	1	0	0	0	0	0	0	1	0	0	0	0	0	0
core	1	3600000	3610000	54	71.18	0	0	100	0	0	0	0	0	0	0	0	0	0	0	0	0	0	0	0	0	0	0	0	0	0	0	0	0	0	0	1	0	0	0	0	0	0	1	0	0	0	0	0	0
core	1	3610000	3620000	52	35.9	22.5	20	62	0	0	16.18	0	16.18	0	0	0	0	0	0	0	0	0	0	0	0	0	0	0	16.18	0	0	0	0	0	0	1	0	0	0	0	0	0	1	0	0	0	0	0	0
core	1	3620000	3630000	55	70.13	0	0	100	0	0	0	0	0	0	0	0	0	0	0	0	0	0	0	0	0	0	0	0	0	0	0	0	0	0	0	1	0	0	0	0	0	0	1	0	0	0	0	0	0
core	1	3630000	3640000	55	58.26	0	0	70	0	0	1.17	0	0	0	0	1.17	0	0	0	0	0	0	0	0	0	0	0	0	0	0	0	0	0	0	0	1	0	0	0	0	0	0	1	0	0	0	0	0	0
core	1	3640000	3650000	54	36.62	47.5	0	50	20.17	0	2.71	0	0	0	2.71	0	0	0	0	0	0	0	0	0	0	0	0	0	0	0	0	0	0	0	2.71	1	0	0	0	0	0	0	1	0	0	0	0	0	0
core	1	3650000	3660000	54	43.61	0	0	100	18.38	0	0	0	0	0	0	0	0	0	0	0	0	0	0	0	0	0	0	0	0	0	0	0	0	0	0	1	0	0	0	0	0	0	1	0	0	0	0	0	0
core	1	3660000	3670000	56	60.3	0	0	100	0	0	0	0	0	0	0	0	0	0	0	0	0	0	0	0	0	0	0	0	0	0	0	0	0	0	0	1	0	0	0	0	0	0	1	0	0	0	0	0	0
core	1	3670000	3680000	55	83.51	0	0	100	0	0	0	0	0	0	0	0	0	0	0	0	0	0	0	0	0	0	0	0	0	0	0	0	0	0	0	1	0	0	0	0	0	5.01	1	0	0	0	0	0	0
core	1	3680000	3690000	53	71.04	0	0	100	10.76	0	0	0	0	0	0	0	0	0	0	0	0	0	0	0	0	0	0	0	0	0	0	0	0	0	0	1	0	0	0	0	0	0	1	0	0	0	0	0	0
core	1	3690000	3700000	55	67.67	0	0	100	0	0	0	0	0	0	0	0	0	0	0	0	0	0	0	0	0	0	0	0	0	0	0	0	0	0	0	1	0	0	0	0	0	0	1	0	0	0	0	0	0
core	1	3700000	3710000	54	60.12	0	6	100	0	0	6.45	0	0	0	0	0	0	0	1.2	0	0	0	0	0	0	0	0	0	0	0	0	0	0	0	0	1	0	0	0	0	0	0	1	0	0	0	0	0	0
core	1	3710000	3720000	53	50.43	0	0	100	0	0	0	0	0	0	0	0	0	0	0	0	0	0	0	0	0	0	0	0	0	0	0	0	0	0	0	1	0	0	0	0	0	5.01	1	0	0	0	0	0	0
core	1	3720000	3730000	53	77.43	0	0	100	0	0	0	0	0	0	0	0	0	0	0	0	0	0	0	0	0	0	0	0	0	0	0	0	0	0	0	1	0	0	0	0	0	0	1	0	0	0	0	0	0
core	1	3730000	3740000	54	61.2	0	0	80	0	0	0	0	0	0	0	0	0	0	0	0	0	0	0	0	0	0	0	0	0	0	0	0	0	0	0	1	0	0	0	0	0	0	1	0	0	0	0	0	0
core	1	3740000	3750000	54	61.86	0	0	100	0	0	0	0	0	0	0	0	0	0	0	0	0	0	0	0	0	0	0	0	0	0	0	0	0	0	0	1	0	0	0	0	0	0	1	0	0	0	0	0	0
core	1	3750000	3760000	51	40.71	0	38	60	0	0	37.86	0	8.86	0	29	0	0	0	0	0	0	8.86	0	0	0	0	0	0	0	0	0	0	0	29	0	1	0	0	0	0	0	0	1	0	0	0	0	0	0
core	1	3760000	3770000	45	0	0	100	0	0	0	99.86	0	0	1.54	98.32	0	0	0	0	0	0	0	0	0	0	0	0	0	0	0	1.54	0	0	98.32	0		0	0	0	0	0	0	1	0	0	0	0	0	0
core	1	3770000	3780000	42	0	77.5	100	0	0	0	87.92	0	26.24	0	61.68	0	0	0	0	0	0	26.24	0	0	0	0	0	0	0	0	0	0	0	61.68	0		0	0	0	0	0	0	1	0	0	0	0	0	0
core	1	3780000	3790000	53	45	25	24	74	0	0	5.75	0	0	0	5.75	0	0	0	0	0	0	0	0	0	0	0	0	0	0	0	0	0	0	5.75	0	1	0	0	0	0	0	0	1	0	0	0	0	0	0
core	1	3790000	3800000	52	44.39	0	22	100	10.33	0	22.06	0	0	0	0	0	0	0	0	0	0	0	0	0	0	0	0	0	0	0	0	0	0	0	0	1	0	0	0	0	0	20.43	1	0	0	0	0	0	0
core	1	3800000	3810000	54	79.08	0	0	100	0	0	0	0	0	0	0	0	0	0	0	0	0	0	0	0	0	0	0	0	0	0	0	0	0	0	0	1	0	0	0	0	0	0	1	0	0	0	0	0	0
core	1	3810000	3820000	55	68.6	0	0	74	0	92.06	0	0	0	0	0	0	0	0	0	0	0	0	0	0	0	0	0	0	0	0	0	0	0	0	0	1	0	0	0	0	0	0	1	0	0	0	0	0	0
core	1	3820000	3830000	54	49.73	0	0	88	0	100	2.13	0	0	0	0	2.13	0	0	0	0	0	0	0	0	0	0	0	0	0	0	0	0	0	0	0	1	0	0	0	0	0	0	1	0	0	0	0	0	0
core	1	3830000	3840000	55	83.04	27.5	0	58	0	100	0	0	0	0	0	0	0	0	0	0	0	0	0	0	0	0	0	0	0	0	0	0	0	0	0	1	0	0	0	0	0	0	1	0	0	0	0	0	0
core	1	3840000	3850000	44	23.49	35	0	0	0	100	21.22	0	0	0	5	0	0	0	0	0	0	0	0	0	0	0	0	0	0	0	0	0	5	0	0	1	0	0	0	0	0	0	1	0	0	0	0	0	0
core	1	3850000	3860000	48	30.93	100	34	22	0	100	30.49	0	0	0	0	0	0	0	0	0	0	0	0	0	0	0	0	0	0	0	0	0	0	0	0	1	0	0	0	0	0	36.78	1	0	0	0	0	0	0
core	1	3860000	3870000	56	76.06	0	0	100	0	100	0	0	0	0	0	0	0	0	0	0	0	0	0	0	0	0	0	0	0	0	0	0	0	0	0	1	0	0	0	0	0	0	1	0	0	0	0	0	0
core	1	3870000	3880000	55	89.21	0	0	100	0	20.45	0	0	0	0	0	0	0	0	0	0	0	0	0	0	0	0	0	0	0	0	0	0	0	0	0	1	0	0	0	0	0	0	1	0	0	0	0	0	0
core	1	3880000	3890000	52	43.77	0	28	44	0	0	25.81	0	4.83	0	19.65	0	0	0	1.33	0	0	0	0	0	0	0	4.83	0	0	0	0	0	0	19.65	0	1	0	0	0	0	0	0	1	0	0	0	0	0	0
core	1	3890000	3900000	46	28.44	0	64	12	0	0	65.57	0	17.23	0	48.34	0	0	0	0	0	0	0	0	0	0	0	17.23	0	0	0	0	0	0	48.34	0	1	0	0	0	0	0	0	1	0	0	0	0	0	0
core	1	3900000	3910000	54	74.73	0	0	100	0	0	0	0	0	0	0	0	0	0	0	0	0	0	0	0	0	0	0	0	0	0	0	0	0	0	0	1	0	0	0	0	0	0	1	0	0	0	0	0	0
core	1	3910000	3920000	53	46.47	0	0	18	0	0	2.84	0	0	0	0	2.84	0	0	0	0	0	0	0	0	0	0	0	0	0	0	0	0	0	0	0	1	0	0	0	0	0	0	1	0	0	0	0	0	0
core	1	3920000	3930000	53	49.07	0	0	18	0	0	6.36	0	0	0	0	6.36	0	0	0	0	0	0	0	0	0	0	0	0	0	0	0	0	0	0	0	1	0	0	0	0	0	0	1	0	0	0	0	0	0
core	1	3930000	3940000	53	53.17	0	0	68	0	0	0	0	0	0	0	0	0	0	0	0	0	0	0	0	0	0	0	0	0	0	0	0	0	0	0	1	0	0	0	0	0	0	1	0	0	0	0	0	0
core	1	3940000	3950000	55	64.88	0	0	72	0	0	8.9	0	0	0	0	0	0	0	8.9	0	0	0	0	0	0	0	0	0	0	0	0	0	0	0	0	1	0	0	0	0	0	0	1	0	0	0	0	0	0
core	1	3950000	3960000	54	78.6	0	0	100	0	0	0	0	0	0	0	0	0	0	0	0	0	0	0	0	0	0	0	0	0	0	0	0	0	0	0	1	1	0	0	0	0	0	1	0	0	0	0	0	0
core	1	3960000	3970000	55	44.89	0	0	100	0	0	0	0	0	0	0	0	0	0	0	0	0	0	0	0	0	0	0	0	0	0	0	0	0	0	0	1	0	0	0	0	0	0	1	1	0	0	1	0	0
core	1	3970000	3980000	55	70.86	0	0	100	0	0	1.29	0	0	0	0	1.29	0	0	0	0	0	0	0	0	0	0	0	0	0	0	0	0	0	0	0	1	0	0	0	0	0	6.86	1	0	0	0	0	0	0
core	1	3980000	3990000	55	70.32	0	0	100	0	0	0	0	0	0	0	0	0	0	0	0	0	0	0	0	0	0	0	0	0	0	0	0	0	0	0	1	0	0	0	0	0	0	1	0	0	0	0	0	0
core	1	3990000	4000000	55	39.48	0	0	76	0	0	0	0	0	0	0	0	0	0	0	0	0	0	0	0	0	0	0	0	0	0	0	0	0	0	0	1	0	0	0	0	0	0	1	0	0	0	0	0	0
core	1	4000000	4010000	54	26.78	0	0	60	0	0	2.03	0	0	0	0	2.03	0	0	0	0	0	0	0	0	0	0	0	0	0	0	0	0	0	0	0		0	0	0	0	0	0		0	0	0	0	0	0
core	1	4010000	4020000	53	63.64	0	0	100	0	0	2.18	0	0	0	0	2.18	0	0	0	0	0	0	0	0	0	0	0	0	0	0	0	0	0	0	0	1	0	0	0	0	0	0	1	0	0	0	0	0	0
core	1	4020000	4030000	55	62.55	0	0	100	0	0	0	0	0	0	0	0	0	0	0	0	0	0	0	0	0	0	0	0	0	0	0	0	0	0	0	1	0	0	0	0	0	0	1	0	0	0	0	0	0
core	1	4030000	4040000	54	60.87	15	0	100	0	0	0	0	0	0	0	0	0	0	0	0	0	0	0	0	0	0	0	0	0	0	0	0	0	0	0	1	0	0	0	0	0	0	1	0	0	0	0	0	0
core	1	4040000	4050000	54	71.19	0	0	100	9.45	0	0	0	0	0	0	0	0	0	0	0	0	0	0	0	0	0	0	0	0	0	0	0	0	0	0	1	0	0	0	0	0	0	1	0	0	0	0	0	0
core	1	4050000	4060000	54	55.98	0	0	100	0	0	1.29	0	0	0	0	1.29	0	0	0	0	0	0	0	0	0	0	0	0	0	0	0	0	0	0	0	1	0	0	0	0	0	0	1	0	0	0	0	0	0
core	1	4060000	4070000	50	33.6	0	54	44	0	0	54.51	0	54.51	0	0	0	0	0	0	0	0	0	0	0	54.51	0	0	0	0	0	0	0	0	0	0	1	0	0	0	0	0	54.5	1	0	0	0	0	0	0
core	1	4070000	4080000	53	66.36	0	0	100	0	0	1.16	0	0	0	0	0	0	0	1.16	0	0	0	0	0	0	0	0	0	0	0	0	0	0	0	0	1	0	0	0	0	0	0	1	0	0	0	0	0	0
core	1	4080000	4090000	54	76.36	0	0	100	2.67	0	2.21	0	0	2.21	0	0	0	0	0	0	0	0	0	0	0	0	0	0	0	0	0	2.21	0	0	0	1	0	0	0	0	0	0	1	0	0	0	0	0	0
core	1	4090000	4100000	53	71.12	0	0	100	0	0	0	0	0	0	0	0	0	0	0	0	0	0	0	0	0	0	0	0	0	0	0	0	0	0	0	1	0	0	0	0	0	0	1	0	0	0	0	0	0
core	1	4100000	4110000	55	55.48	37.5	0	100	0	0	0	0	0	0	0	0	0	0	0	0	0	0	0	0	0	0	0	0	0	0	0	0	0	0	0	1	0	0	0	0	0	0	1	0	0	0	0	0	0
core	1	4110000	4120000	54	74.73	0	0	100	0	0	0	0	0	0	0	0	0	0	0	0	0	0	0	0	0	0	0	0	0	0	0	0	0	0	0	1	0	0	0	0	0	0	1	0	0	0	0	0	0
core	1	4120000	4130000	55	62.21	0	0	82	0	0	0	0	0	0	0	0	0	0	0	0	0	0	0	0	0	0	0	0	0	0	0	0	0	0	0	1	0	0	0	0	0	0	1	0	0	0	0	0	0
core	1	4130000	4140000	55	48.48	0	0	74	0	0	0	0	0	0	0	0	0	0	0	0	0	0	0	0	0	0	0	0	0	0	0	0	0	0	0	1	0	0	0	0	0	0	1	0	0	0	0	0	0
core	1	4140000	4150000	55	53.17	0	0	100	0	0	0	0	0	0	0	0	0	0	0	0	0	0	0	0	0	0	0	0	0	0	0	0	0	0	0	1	0	0	0	0	0	0	1	0	0	0	0	0	0
core	1	4150000	4160000	56	81.29	0	0	100	0	0	0	0	0	0	0	0	0	0	0	0	0	0	0	0	0	0	0	0	0	0	0	0	0	0	0	1	0	0	0	0	0	0	1	0	0	0	0	0	0
core	1	4160000	4170000	54	57.48	0	18	76	9.46	0	16.17	0	6.69	0	9.49	0	0	0	0	0	0	0	6.69	0	0	0	0	0	0	0	0	0	0	9.49	0	1	0	0	0	0	0	0	1	0	0	0	0	0	0
core	1	4170000	4180000	46	3.18	0	72	0	0	0	90.79	0	29	0	61.8	0	0	0	0	0	0	0	29	0	0	0	0	0	0	0	0	0	0	61.8	0	1	0	0	0	0	0	0	1	0	0	0	0	0	0
core	1	4180000	4190000	54	52.12	0	0	100	10.31	0	0	0	0	0	0	0	0	0	0	0	0	0	0	0	0	0	0	0	0	0	0	0	0	0	0	1	0	0	0	0	0	0	1	0	0	0	0	0	0
core	1	4190000	4200000	55	69.52	10	0	80	0	0	0	0	0	0	0	0	0	0	0	0	0	0	0	0	0	0	0	0	0	0	0	0	0	0	0	1	0	0	0	0	0	0	1	0	0	0	0	0	0
core	1	4200000	4210000	54	55.39	0	0	100	0	0	4.35	0	0	0	0	0	0	0	0	0	0	0	0	0	0	0	0	0	0	0	0	0	0	0	0	1	0	0	0	0	0	0	1	0	0	0	0	0	0
core	1	4210000	4220000	54	51.88	0	0	100	0	0	0	0	0	0	0	0	0	0	0	0	0	0	0	0	0	0	0	0	0	0	0	0	0	0	0	1	0	0	0	0	0	0	1	0	0	0	0	0	0
core	1	4220000	4230000	54	59.19	0	0	100	0	0	2.18	0	0	0	0	2.18	0	0	0	0	0	0	0	0	0	0	0	0	0	0	0	0	0	0	0	1	0	0	0	0	0	0	1	0	0	0	0	0	0
core	1	4230000	4240000	55	70.16	0	10	100	3.27	0	1.79	0	0	0	1.79	0	0	0	0	0	0	0	0	0	0	0	0	0	0	0	0	0	1.79	0	0	1	0	0	0	0	0	0	1	0	0	0	0	0	0
core	1	4240000	4250000	50	12.21	30	70	34	0	0	68.85	0	0	0	68.85	0	0	0	0	0	0	0	0	0	0	0	0	0	0	0	0	0	68.85	0	0	1	0	0	0	0	0	0	1	0	0	0	0	0	0
core	1	4250000	4260000	54	38.4	0	0	66	48.11	0	0	0	0	0	0	0	0	0	0	0	0	0	0	0	0	0	0	0	0	0	0	0	0	0	0	1	0	0	0	0	0	0	1	0	0	0	0	0	0
core	1	4260000	4270000	54	53.13	0	0	94	0	0	0	0	0	0	0	0	0	0	0	0	0	0	0	0	0	0	0	0	0	0	0	0	0	0	0	1	0	0	0	0	0	0	1	0	0	0	0	0	0
core	1	4270000	4280000	54	58.23	0	0	96	0	0	2.42	0	0	0	0	0	0	0	2.42	0	0	0	0	0	0	0	0	0	0	0	0	0	0	0	0	1	0	0	0	0	0	0	1	0	0	0	0	0	0
core	1	4280000	4290000	55	65.02	0	0	100	0	0	1.23	0	0	0	0	0	0	0	1.23	0	0	0	0	0	0	0	0	0	0	0	0	0	0	0	0	1	0	0	0	0	0	0	1	0	0	0	0	0	0
core	1	4290000	4300000	54	72.26	0	0	100	0	0	0	0	0	0	0	0	0	0	0	0	0	0	0	0	0	0	0	0	0	0	0	0	0	0	0	1	0	0	0	0	0	0	1	0	0	0	0	0	0
core	1	4300000	4310000	54	55.28	0	0	100	0	0	0	0	0	0	0	0	0	0	0	0	0	0	0	0	0	0	0	0	0	0	0	0	0	0	0	1	0	0	0	0	0	0	1	0	0	0	0	0	0
core	1	4310000	4320000	54	59.33	0	0	100	0	0	0	0	0	0	0	0	0	0	0	0	0	0	0	0	0	0	0	0	0	0	0	0	0	0	0	1	0	0	0	0	0	0	1	0	0	0	0	0	0
core	1	4320000	4330000	53	32.12	0	0	74	10.55	0	0	0	0	0	0	0	0	0	0	0	0	0	0	0	0	0	0	0	0	0	0	0	0	0	0	1	1	0	0	0	0	0	1	0	0	0	0	0	0
core	1	4330000	4340000	54	55.92	0	0	94	0	0	1.12	0	0	0	0	1.12	0	0	0	0	0	0	0	0	0	0	0	0	0	0	0	0	0	0	0	1	0	0	0	0	0	0	1	0	0	0	0	0	0
core	1	4340000	4350000	54	62.76	0	0	100	0	0	0	0	0	0	0	0	0	0	0	0	0	0	0	0	0	0	0	0	0	0	0	0	0	0	0	1	0	0	0	0	0	0	1	0	0	0	0	0	0
core	1	4350000	4360000	53	52.51	0	0	100	0	0	0	0	0	0	0	0	0	0	0	0	0	0	0	0	0	0	0	0	0	0	0	0	0	0	0	1	0	0	0	0	0	0	1	0	0	0	0	0	0
core	1	4360000	4370000	54	57.62	0	0	100	0	0	1.3	0	0	0	0	0	0	0	1.3	0	0	0	0	0	0	0	0	0	0	0	0	0	0	0	0	1	0	0	0	0	0	0	1	0	0	0	0	0	0
core	1	4370000	4380000	55	50.73	0	0	100	0	0	0	0	0	0	0	0	0	0	0	0	0	0	0	0	0	0	0	0	0	0	0	0	0	0	0	1	0	0	0	0	0	0	1	0	0	0	0	0	0
core	1	4380000	4390000	55	50.49	0	0	86	0	0	0	0	0	0	0	0	0	0	0	0	0	0	0	0	0	0	0	0	0	0	0	0	0	0	0	1	0	0	0	0	0	0	1	0	0	0	0	0	0
core	1	4390000	4400000	55	49.77	0	0	90	0	0	0	0	0	0	0	0	0	0	0	0	0	0	0	0	0	0	0	0	0	0	0	0	0	0	0	1	0	0	0	0	0	0	1	0	0	0	0	0	0
core	1	4400000	4410000	55	47.57	20	0	100	0	0	3	0	0	0	0	3	0	0	0	0	0	0	0	0	0	0	0	0	0	0	0	0	0	0	0	1	0	0	0	0	0	0	1	0	0	0	0	0	0
core	1	4410000	4420000	52	52.33	0	0	16	0	0	5.76	0	0	0	0	0	0	0	2.07	0	0	0	0	0	0	0	0	0	0	0	0	0	0	0	0	1	0	0	0	0	0	0	1	0	0	0	0	0	0
core	1	4420000	4430000	50	36.46	20	26	50	0	0	21.94	0	21.94	0	0	0	0	0	0	0	0	0	0	0	0	0	21.94	0	0	0	0	0	0	0	0	1	0	0	0	0	0	0	1	0	0	0	0	0	0
core	1	4430000	4440000	55	76.16	0	0	100	0	0	0	0	0	0	0	0	0	0	0	0	0	0	0	0	0	0	0	0	0	0	0	0	0	0	0	1	0	0	0	0	0	0	1	0	0	0	0	0	0
core	1	4440000	4450000	53	47.49	0	8	100	0	0	8.87	0	0	0	0	0	0	0	0	0	0	0	0	0	0	0	0	0	0	0	0	0	0	0	0	1	0	0	0	0	0	0	1	0	0	0	0	0	0
core	1	4450000	4460000	53	61.75	0	14	100	6.65	0	12.93	0	0	0	0	0	0	0	0	0	0	0	0	0	0	0	0	0	0	0	0	0	0	0	0	1	0	0	0	0	0	0	1	0	0	0	0	0	0
core	1	4460000	4470000	53	40.96	12.5	0	68	0	0	0	0	0	0	0	0	0	0	0	0	0	0	0	0	0	0	0	0	0	0	0	0	0	0	0	1	0	0	0	0	0	0	1	0	0	0	0	0	0
core	1	4470000	4480000	55	59.5	0	0	100	0	0	0	0	0	0	0	0	0	0	0	0	0	0	0	0	0	0	0	0	0	0	0	0	0	0	0	1	0	0	0	0	0	0	1	0	0	0	0	0	0
core	1	4480000	4490000	54	76.42	0	0	100	0	0	0	0	0	0	0	0	0	0	0	0	0	0	0	0	0	0	0	0	0	0	0	0	0	0	0	1	0	0	0	0	0	0	1	0	0	0	0	0	0
core	1	4490000	4500000	55	63.92	0	0	82	0	0	0	0	0	0	0	0	0	0	0	0	0	0	0	0	0	0	0	0	0	0	0	0	0	0	0	1	0	0	0	0	0	0	1	0	0	0	0	0	0
core	1	4500000	4510000	54	28.44	0	0	56	31.37	0	3.76	0	0	0	0	0	0	0	0	0	0	0	0	0	0	0	0	0	0	0	0	0	0	0	0	1	0	0	0	0	0	0	1	1	0	0	1	0	0
core	1	4510000	4520000	50	14.55	95	38	0	10.6	0	4.74	0	0	4.29	0	0	0	0	0	0	0	0	0	0	0	0	0	0	0	0	0	4.29	0	0	0	1	0	0	0	0	0	0	1	0	0	0	0	0	0
core	1	4520000	4530000	45	0	37.5	100	0	0	0	74.35	0	0	5.63	66.39	0	0	0	2.33	0	0	0	0	0	0	0	0	0	0	0	0	5.63	0	66.39	0	1	0	0	0	0	0	5.01	1	0	0	0	0	0	0
core	1	4530000	4540000	49	28.53	0	56	0	0	0	30.4	0	0	0	0	0	0	0	0	0	0	0	0	0	0	0	0	0	0	0	0	0	0	0	0	1	0	0	0	0	0	0	1	0	0	0	0	0	0
core	1	4540000	4550000	52	19.74	17.5	6	22	0	0	4.13	0	0	0	0	0	0	0	0	0	0	0	0	0	0	0	0	0	0	0	0	0	0	0	0	1	0	0	0	0	0	0	1	0	0	0	0	0	0
core	1	4550000	4560000	55	38.01	47.5	0	46	0	0	0	0	0	0	0	0	0	0	0	0	0	0	0	0	0	0	0	0	0	0	0	0	0	0	0	1	0	0	0	0	0	0	1	0	0	0	0	0	0
core	1	4560000	4570000	54	45.44	0	0	80	0	0	0	0	0	0	0	0	0	0	0	0	0	0	0	0	0	0	0	0	0	0	0	0	0	0	0	1	0	0	0	0	0	0	1	0	0	0	0	0	0
core	1	4570000	4580000	53	75.83	0	0	100	0	0	2.36	0	0	0	0	0	0	0	0	0	0	0	0	0	0	0	0	0	0	0	0	0	0	0	0	1	0	0	0	0	0	0	1	0	0	0	0	0	0
core	1	4580000	4590000	54	79.48	0	0	100	0	0	0	0	0	0	0	0	0	0	0	0	0	0	0	0	0	0	0	0	0	0	0	0	0	0	0	1	0	0	0	0	0	0	1	0	0	0	0	0	0
core	1	4590000	4600000	54	53	0	0	100	0	0	1.24	0	0	0	0	1.24	0	0	0	0	0	0	0	0	0	0	0	0	0	0	0	0	0	0	0	1	0	0	0	0	0	0	1	0	0	0	0	0	0
core	1	4600000	4610000	44	17.51	0	30	24	0	0	60.49	0	0	0	60.49	0	0	0	0	0	0	0	0	0	0	0	0	0	0	0	0	0	0	0	60.49	1	0	0	0	0	0	0	1	0	0	0	0	0	0
core	1	4610000	4620000	53	51.83	0	18	74	0	0	17.48	0	0	0	17.48	0	0	0	0	0	0	0	0	0	0	0	0	0	0	0	0	0	0	0	17.48	1	0	0	0	0	0	0	1	0	0	0	0	0	0
core	1	4620000	4630000	53	66.77	0	0	100	0	0	0	0	0	0	0	0	0	0	0	0	0	0	0	0	0	0	0	0	0	0	0	0	0	0	0	1	0	0	0	0	0	0	1	0	0	0	0	0	0
core	1	4630000	4640000	52	70.49	0	0	100	0	0	1.13	0	0	0	0	0	0	0	1.13	0	0	0	0	0	0	0	0	0	0	0	0	0	0	0	0	1	0	0	0	0	0	0	1	0	0	0	0	0	0
core	1	4640000	4650000	54	72.42	0	0	90	0	0	0	0	0	0	0	0	0	0	0	0	0	0	0	0	0	0	0	0	0	0	0	0	0	0	0	1	0	0	0	0	0	0	1	0	0	0	0	0	0
core	1	4650000	4660000	54	57.7	0	0	84	14.44	0	0	0	0	0	0	0	0	0	0	0	0	0	0	0	0	0	0	0	0	0	0	0	0	0	0	1	0	0	0	0	0	0	1	0	0	0	0	0	0
core	1	4660000	4670000	55	72.74	0	0	64	0	0	0	0	0	0	0	0	0	0	0	0	0	0	0	0	0	0	0	0	0	0	0	0	0	0	0	1	0	0	0	0	0	0	1	0	0	0	0	0	0
core	1	4670000	4680000	54	54.6	0	0	98	0	0	0	0	0	0	0	0	0	0	0	0	0	0	0	0	0	0	0	0	0	0	0	0	0	0	0	1	0	0	0	0	0	0	1	0	0	0	0	0	0
core	1	4680000	4690000	54	72.88	0	0	100	0	0	0	0	0	0	0	0	0	0	0	0	0	0	0	0	0	0	0	0	0	0	0	0	0	0	0	1	0	0	0	0	0	0	1	0	0	0	0	0	0
core	1	4690000	4700000	55	73.62	0	0	100	0	0	0	0	0	0	0	0	0	0	0	0	0	0	0	0	0	0	0	0	0	0	0	0	0	0	0	1	0	0	0	0	0	0	1	0	0	0	0	0	0
core	1	4700000	4710000	53	50	0	0	90	0	0	3.41	0	0	0	0	3.41	0	0	0	0	0	0	0	0	0	0	0	0	0	0	0	0	0	0	0	1	0	0	0	0	0	0	1	0	0	0	0	0	0
core	1	4710000	4720000	54	70.68	0	0	100	0	0	0	0	0	0	0	0	0	0	0	0	0	0	0	0	0	0	0	0	0	0	0	0	0	0	0	1	0	0	0	0	0	0	1	0	0	0	0	0	0
core	1	4720000	4730000	54	54.12	0	0	78	0	0	2.66	0	0	0	0	2.66	0	0	0	0	0	0	0	0	0	0	0	0	0	0	0	0	0	0	0	1	0	0	0	0	0	0	1	0	0	0	0	0	0
core	1	4730000	4740000	55	67.71	0	0	100	0	0	0	0	0	0	0	0	0	0	0	0	0	0	0	0	0	0	0	0	0	0	0	0	0	0	0	1	0	0	0	0	0	0	1	0	0	0	0	0	0
core	1	4740000	4750000	54	63.95	0	0	100	0	0	0	0	0	0	0	0	0	0	0	0	0	0	0	0	0	0	0	0	0	0	0	0	0	0	0	1	0	0	0	0	0	0	1	0	0	0	0	0	0
core	1	4750000	4760000	53	60.5	0	0	88	0	0	1.14	0	0	0	0	0	0	0	0	0	0	0	0	0	0	0	0	0	0	0	0	0	0	0	0	1	0	0	0	0	0	0	1	0	0	0	0	0	0
core	1	4760000	4770000	54	66.59	0	0	100	0	0	0	0	0	0	0	0	0	0	0	0	0	0	0	0	0	0	0	0	0	0	0	0	0	0	0	1	0	0	0	0	0	0	1	0	0	0	0	0	0
core	1	4770000	4780000	54	55.5	0	0	100	0	0	1.2	0	0	0	0	0	0	0	0	0	0	0	0	0	0	0	0	0	0	0	0	0	0	0	0	1	0	0	0	0	0	0	1	0	0	0	0	0	0
core	1	4780000	4790000	54	61.37	0	0	100	0	0	0.51	0	0	0	0	0	0	0	0	0	0	0	0	0	0	0	0	0	0	0	0	0	0	0	0	1	0	0	0	0	0	0	1	0	0	0	0	0	0
core	1	4790000	4800000	53	48.22	32.5	0	100	0	0	6.14	0	0	0	0	2.18	0	0	2.06	0	0	0	0	0	0	0	0	0	0	0	0	0	0	0	0	1	0	0	0	0	0	0	1	0	0	0	0	0	0
core	1	4800000	4810000	54	62.13	0	0	88	0	0	2.26	0	0	0	0	0	0	0	2.26	0	0	0	0	0	0	0	0	0	0	0	0	0	0	0	0	1	0	0	0	0	0	0	1	0	0	0	0	0	0
core	1	4810000	4820000	55	68.46	0	0	90	0	0	0	0	0	0	0	0	0	0	0	0	0	0	0	0	0	0	0	0	0	0	0	0	0	0	0	1	0	0	0	0	0	0	1	0	0	0	0	0	0
core	1	4820000	4830000	54	50.28	0	0	100	0	0	26.62	0	0	0	0	0	0	0	0	0	0	0	0	0	0	0	0	0	0	0	0	0	0	0	0	1	0	0	0	0	0	0	1	0	0	0	0	0	0
core	1	4830000	4840000	55	74.62	0	0	100	0	0	0	0	0	0	0	0	0	0	0	0	0	0	0	0	0	0	0	0	0	0	0	0	0	0	0	1	0	0	0	0	0	0	1	0	0	0	0	0	0
core	1	4840000	4850000	55	67.24	0	0	100	0	0	0	0	0	0	0	0	0	0	0	0	0	0	0	0	0	0	0	0	0	0	0	0	0	0	0	1	0	0	0	0	0	0	1	0	0	0	0	0	0
core	1	4850000	4860000	54	17.29	0	0	70	0	0	0	0	0	0	0	0	0	0	0	0	0	0	0	0	0	0	0	0	0	0	0	0	0	0	0	1	0	0	0	0	0	0	1	0	0	0	0	0	0
core	1	4860000	4870000	55	34.92	0	0	84	0	0	0	0	0	0	0	0	0	0	0	0	0	0	0	0	0	0	0	0	0	0	0	0	0	0	0	1	0	0	0	0	0	0	1	0	0	0	0	0	0
core	1	4870000	4880000	55	67.56	0	0	100	0	0	0	0	0	0	0	0	0	0	0	0	0	0	0	0	0	0	0	0	0	0	0	0	0	0	0	1	0	0	0	0	0	7.38	1	0	0	0	0	0	0
core	1	4880000	4890000	54	65.39	0	0	100	0	0	0	0	0	0	0	0	0	0	0	0	0	0	0	0	0	0	0	0	0	0	0	0	0	0	0	1	0	0	0	0	0	0	1	0	0	0	0	0	0
core	1	4890000	4900000	54	71.75	0	0	100	0	0	0	0	0	0	0	0	0	0	0	0	0	0	0	0	0	0	0	0	0	0	0	0	0	0	0	1	0	0	0	0	0	0	1	0	0	0	0	0	0
core	1	4900000	4910000	50	31.49	0	44	18	0	0	34.22	0	0	4.39	24.62	0	0	0	0	0	0	0	0	0	0	0	0	0	0	0	0	4.39	1.08	23.54	0	1	0	0	0	0	0	0	1	0	0	0	0	0	0
core	1	4910000	4920000	45	0	57.5	100	0	0	0	100	0	0	55.89	44.11	0	0	0	0	0	0	0	0	0	0	0	0	0	0	0	55.89	0	0	44.11	0		0	0	0	0	0	8.33	1	0	0	0	0	0	0
core	1	4920000	4930000	48	11.14	0	74	0	0	0	10.61	0	0	3.47	7.15	0	0	0	0	0	0	0	0	0	0	0	0	0	0	0	0	3.47	6.68	0.47	0		0	0	0	0	0	0		0	0	0	0	0	0
core	1	4930000	4940000	54	74.9	0	0	52	0	0	0	0	0	0	0	0	0	0	0	0	0	0	0	0	0	0	0	0	0	0	0	0	0	0	0	1	0	0	0	0	0	0	1	0	0	0	0	0	0
core	1	4940000	4950000	54	47.31	0	0	100	6.5	0	0	0	0	0	0	0	0	0	0	0	0	0	0	0	0	0	0	0	0	0	0	0	0	0	0	1	0	0	0	0	0	0	1	0	0	0	0	0	0
core	1	4950000	4960000	53	47.73	57.5	0	34	0	0	0	0	0	0	0	0	0	0	0	0	0	0	0	0	0	0	0	0	0	0	0	0	0	0	0	1	0	0	0	0	0	0	1	0	0	0	0	0	0
core	1	4960000	4970000	54	41.88	20	14	66	0	0	3.3	0	0	0	0	0	0	0	0	0	0	0	0	0	0	0	0	0	0	0	0	0	0	0	0	1	0	0	0	0	0	7.08	1	2	0	0	2	0	0
core	1	4970000	4980000	47	34.26	15	70	42	0	0	52.88	0	1.09	0	0	0	6.08	0	0	0	0	0	0	0	1.09	0	0	0	0	0	0	0	0	0	0	1	0	0	0	0	0	2.94	1	0	0	0	0	0	0
core	1	4980000	4990000	54	66.8	0	0	68	0	0	0	0	0	0	0	0	0	0	0	0	0	0	0	0	0	0	0	0	0	0	0	0	0	0	0	1	0	0	0	0	0	0	1	0	0	0	0	0	0
core	1	4990000	5000000	53	73.52	0	0	100	0	0	0	0	0	0	0	0	0	0	0	0	0	0	0	0	0	0	0	0	0	0	0	0	0	0	0	1	0	0	0	0	0	0	1	0	0	0	0	0	0
core	1	5000000	5010000	54	52.46	0	0	26	0	0	0	0	0	0	0	0	0	0	0	0	0	0	0	0	0	0	0	0	0	0	0	0	0	0	0	1	0	0	0	0	0	0		0	0	0	0	0	0
core	1	5010000	5020000	53	67.08	0	0	18	0	0	0	0	0	0	0	0	0	0	0	0	0	0	0	0	0	0	0	0	0	0	0	0	0	0	0	1	0	0	0	0	0	0	1	0	0	0	0	0	0
core	1	5020000	5030000	55	61.56	0	0	54	6.87	0	0	0	0	0	0	0	0	0	0	0	0	0	0	0	0	0	0	0	0	0	0	0	0	0	0	1	0	0	0	0	0	8.65	1	0	0	0	0	0	0
core	1	5030000	5040000	54	41.75	0	0	2	0	0	0	0	0	0	0	0	0	0	0	0	0	0	0	0	0	0	0	0	0	0	0	0	0	0	0	1	0	0	0	0	0	7.55	1	0	0	0	0	0	0
core	1	5040000	5050000	53	71.38	52.5	0	18	0	0	0	0	0	0	0	0	0	0	0	0	0	0	0	0	0	0	0	0	0	0	0	0	0	0	0	1	0	0	0	0	0	20.76	1	0	0	0	0	0	0
core	1	5050000	5060000	45	15.14	40	60	0	0	0	70.82	0	0	0	0	1.27	0	0	69.55	0	0	0	0	0	0	0	0	0	0	0	0	0	0	0	0	1	0	0	0	0	0	14.06	1	0	0	0	0	0	0
core	1	5060000	5070000	54	72	0	0	0	0	0	0	0	0	0	0	0	0	0	0	0	0	0	0	0	0	0	0	0	0	0	0	0	0	0	0	1	0	0	0	0	0	16.23	1	0	0	0	0	0	0
core	1	5070000	5080000	53	60.05	52.5	0	0	0	0	0	0	0	0	0	0	0	0	0	0	0	0	0	0	0	0	0	0	0	0	0	0	0	0	0	1	0	0	0	0	0	0	1	0	0	0	0	0	0
core	1	5080000	5090000	54	57.71	17.5	0	20	0	0	1.09	0	0	0	0	0	0	0	0	0	0	0	0	0	0	0	0	0	0	0	0	0	0	0	0	1	0	0	0	0	0	0	1	0	0	0	0	0	0
core	1	5090000	5100000	56	70.95	0	0	80	0	0	0	0	0	0	0	0	0	0	0	0	0	0	0	0	0	0	0	0	0	0	0	0	0	0	0	1	0	0	0	0	0	0	1	0	0	0	0	0	0
core	1	5100000	5110000	54	42.48	0	0	16	0	0	0	0	0	0	0	0	0	0	0	0	0	0	0	0	0	0	0	0	0	0	0	0	0	0	0	1	0	0	0	0	0	0	1	0	0	0	0	0	0
core	1	5110000	5120000	55	82.35	0	0	40	0	30.55	0	0	0	0	0	0	0	0	0	0	0	0	0	0	0	0	0	0	0	0	0	0	0	0	0	1	0	0	0	0	0	0	1	0	0	0	0	0	0
core	1	5120000	5130000	53	67.47	0	0	2	0	100	0	0	0	0	0	0	0	0	0	0	0	0	0	0	0	0	0	0	0	0	0	0	0	0	0	1	0	0	0	0	0	0	1	0	0	0	0	0	0
core	1	5130000	5140000	55	44.98	0	0	22	0	100	0	0	0	0	0	0	0	0	0	0	0	0	0	0	0	0	0	0	0	0	0	0	0	0	0	1	1	0	0	0	0	0	1	1	0	0	0	1	0
core	1	5140000	5150000	56	72.75	0	0	28	23.96	100	0	0	0	0	0	0	0	0	0	0	0	0	0	0	0	0	0	0	0	0	0	0	0	0	0	1	0	0	0	0	0	0	1	0	0	0	0	0	0
core	1	5150000	5160000	54	66.6	35	0	40	0	100	0	0	0	0	0	0	0	0	0	0	0	0	0	0	0	0	0	0	0	0	0	0	0	0	0	1	0	0	0	0	0	0	1	0	0	0	0	0	0
core	1	5160000	5170000	53	70.76	17.5	0	0	0	100	0	0	0	0	0	0	0	0	0	0	0	0	0	0	0	0	0	0	0	0	0	0	0	0	0	1	0	0	0	0	0	0	1	0	0	0	0	0	0
core	1	5170000	5180000	39	23.77	65	0	0	0	100	63.56	0	0	0	63.56	0	0	0	0	0	0	0	0	0	0	0	0	0	0	0	0	0	63.56	0	0	1	0	0	0	0	0	0	1	1	0	1	0	0	0
core	1	5180000	5190000	53	62.27	0	0	0	0	0.8	0	0	0	0	0	0	0	0	0	0	0	0	0	0	0	0	0	0	0	0	0	0	0	0	0	1	0	0	0	0	0	0	1	0	0	0	0	0	0
core	1	5190000	5200000	42	22.53	65	12	0	0	0	63.56	0	0	0	63.56	0	0	0	0	0	0	0	0	0	0	0	0	0	0	0	0	0	63.56	0	0	1	0	0	0	0	0	0	1	0	0	0	0	0	0
core	1	5200000	5210000	43	0	27.5	100	0	0	0	98.07	0	0	8.21	23.37	0	0	0	0	0	0	0	0	0	0	0	0	0	0	0	0	8.21	0	23.37	0	1	0	0	0	0	0	0	1	0	0	0	0	0	0
core	1	5210000	5220000	44	0	47.5	100	0	0	0	100	0	0	0	46.07	0	0	0	0	0	0	0	0	0	0	0	0	0	0	0	0	0	0	46.07	0	1	0	0	0	0	0	0	1	0	0	0	0	0	0
core	1	5220000	5230000	47	5.13	0	88	0	0	0	86.12	0	0	0	69.27	0	0	0	2.06	0	0	0	0	0	0	0	0	0	0	0	0	0	0	69.27	0	1	0	0	0	0	0	5.01	1	0	0	0	0	0	0
core	1	5230000	5240000	54	51.5	0	0	52	0	0	2.92	0	1.46	0	0	0	0	0	1.46	0	0	0	0	0	0	0	0	0	1.46	0	0	0	0	0	0	1	0	0	0	0	0	0	1	0	0	0	0	0	0
core	1	5240000	5250000	39	27.08	75	0	36	0	0	63.56	0	0	0	63.56	0	0	0	0	0	0	0	0	0	0	0	0	0	0	0	0	0	63.56	0	0	1	0	0	0	0	0	0	1	0	0	0	0	0	0
core	1	5250000	5260000	53	50.7	17.5	0	100	0	0	0	0	0	0	0	0	0	0	0	0	0	0	0	0	0	0	0	0	0	0	0	0	0	0	0	1	0	0	0	0	0	0	1	0	0	0	0	0	0
core	1	5260000	5270000	53	78.12	10	0	100	0	0	0	0	0	0	0	0	0	0	0	0	0	0	0	0	0	0	0	0	0	0	0	0	0	0	0	1	0	0	0	0	0	0	1	0	0	0	0	0	0
core	1	5270000	5280000	53	68.42	17.5	0	12	0	0	0	0	0	0	0	0	0	0	0	0	0	0	0	0	0	0	0	0	0	0	0	0	0	0	0	1	0	0	0	0	0	0	1	0	0	0	0	0	0
core	1	5280000	5290000	55	71.8	0	0	82	0	0	0	0	0	0	0	0	0	0	0	0	0	0	0	0	0	0	0	0	0	0	0	0	0	0	0	1	0	0	0	0	0	0	1	0	0	0	0	0	0
core	1	5290000	5300000	53	67.49	20	0	98	0	0	0	0	0	0	0	0	0	0	0	0	0	0	0	0	0	0	0	0	0	0	0	0	0	0	0	1	0	0	0	0	0	0	1	0	0	0	0	0	0
core	1	5300000	5310000	54	47.22	20	0	66	0	0	0	0	0	0	0	0	0	0	0	0	0	0	0	0	0	0	0	0	0	0	0	0	0	0	0	1	0	0	0	0	0	0	1	0	0	0	0	0	0
core	1	5310000	5320000	54	71.11	0	0	100	0	0	0	0	0	0	0	0	0	0	0	0	0	0	0	0	0	0	0	0	0	0	0	0	0	0	0	1	0	0	0	0	0	0	1	1	0	0	0	0	0
core	1	5320000	5330000	53	58.28	75	0	46	0	0	1.9	0	0	0	0	0	0	0	1.9	0	0	0	0	0	0	0	0	0	0	0	0	0	0	0	0	1	0	0	0	0	0	0	1	0	0	0	0	0	0
core	1	5330000	5340000	55	43.44	0	0	100	0	0	0	0	0	0	0	0	0	0	0	0	0	0	0	0	0	0	0	0	0	0	0	0	0	0	0	1	0	0	0	0	0	0	1	0	0	0	0	0	0
core	1	5340000	5350000	54	47.23	0	0	100	0	0	0	0	0	0	0	0	0	0	0	0	0	0	0	0	0	0	0	0	0	0	0	0	0	0	0	1	0	0	0	0	0	0	1	0	0	0	0	0	0
core	1	5350000	5360000	54	62.21	0	0	100	0	0	0	0	0	0	0	0	0	0	0	0	0	0	0	0	0	0	0	0	0	0	0	0	0	0	0	1	0	0	0	0	0	0	1	0	0	0	0	0	0
core	1	5360000	5370000	54	51.15	0	0	100	6.06	0	0	0	0	0	0	0	0	0	0	0	0	0	0	0	0	0	0	0	0	0	0	0	0	0	0	1	0	0	0	0	0	0	1	0	0	0	0	0	0
core	1	5370000	5380000	53	50.96	0	0	100	0	0	0	0	0	0	0	0	0	0	0	0	0	0	0	0	0	0	0	0	0	0	0	0	0	0	0	1	0	0	0	0	0	0	1	0	0	0	0	0	0
core	1	5380000	5390000	55	64.97	0	0	100	0	0	0	0	0	0	0	0	0	0	0	0	0	0	0	0	0	0	0	0	0	0	0	0	0	0	0	1	0	0	0	0	0	0	1	0	0	0	0	0	0
core	1	5390000	5400000	54	55.81	0	0	100	0	0	0	0	0	0	0	0	0	0	0	0	0	0	0	0	0	0	0	0	0	0	0	0	0	0	0	1	0	0	0	0	0	0	1	0	0	0	0	0	0
core	1	5400000	5410000	55	62.38	0	0	70	0	0	0	0	0	0	0	0	0	0	0	0	0	0	0	0	0	0	0	0	0	0	0	0	0	0	0	1	0	0	0	0	0	0	1	0	0	0	0	0	0
core	1	5410000	5420000	53	58.83	0	0	74	0	0	0	0	0	0	0	0	0	0	0	0	0	0	0	0	0	0	0	0	0	0	0	0	0	0	0	1	0	0	0	0	0	0	1	0	0	0	0	0	0
core	1	5420000	5430000	54	58.46	0	0	94	0	0	0	0	0	0	0	0	0	0	0	0	0	0	0	0	0	0	0	0	0	0	0	0	0	0	0	1	0	0	0	0	0	0	1	0	0	0	0	0	0
core	1	5430000	5440000	52	63.88	2.5	0	98	0	0	2.28	0	0	0	2.28	0	0	0	0	0	0	0	0	0	0	0	0	0	0	0	0	0	2.28	0	0	1	0	0	0	0	0	0	1	0	0	0	0	0	0
core	1	5440000	5450000	39	27.54	60	0	30	0	0	61.28	0	0	0	61.28	0	0	0	0	0	0	0	0	0	0	0	0	0	0	0	0	0	61.28	0	0	1	0	0	0	0	0	0	1	0	0	0	0	0	0
core	1	5450000	5460000	55	64.91	0	0	88	0	0	0	0	0	0	0	0	0	0	0	0	0	0	0	0	0	0	0	0	0	0	0	0	0	0	0	1	0	0	0	0	0	0	1	0	0	0	0	0	0
core	1	5460000	5470000	53	34.54	0	0	64	0	0	0	0	0	0	0	0	0	0	0	0	0	0	0	0	0	0	0	0	0	0	0	0	0	0	0	1	0	0	0	0	0	0	1	0	0	0	0	0	0
core	1	5470000	5480000	52	53.74	0	0	100	0	0	0	0	0	0	0	0	0	0	0	0	0	0	0	0	0	0	0	0	0	0	0	0	0	0	0	1	0	0	0	0	0	0	1	0	0	0	0	0	0
core	1	5480000	5490000	54	63.21	0	0	100	0	0	1.15	0	0	0	0	0	0	0	1.15	0	0	0	0	0	0	0	0	0	0	0	0	0	0	0	0	1	0	0	0	0	0	0	1	0	0	0	0	0	0
core	1	5490000	5500000	54	66.37	0	0	100	0	0	0	0	0	0	0	0	0	0	0	0	0	0	0	0	0	0	0	0	0	0	0	0	0	0	0	1	0	0	0	0	0	0	1	0	0	0	0	0	0
core	1	5500000	5510000	53	66.91	0	0	100	0	14.55	0	0	0	0	0	0	0	0	0	0	0	0	0	0	0	0	0	0	0	0	0	0	0	0	0	1	0	0	0	0	0	0	1	0	0	0	0	0	0
core	1	5510000	5520000	54	60.53	0	0	100	0	100	2.25	0	0	0	0	0	0	0	2.25	0	0	0	0	0	0	0	0	0	0	0	0	0	0	0	0	1	0	0	0	0	0	0	1	0	0	0	0	0	0
core	1	5520000	5530000	55	72.91	55	0	62	0	100	0	0	0	0	0	0	0	0	0	0	0	0	0	0	0	0	0	0	0	0	0	0	0	0	0	1	0	0	0	0	0	0	1	0	0	0	0	0	0
core	1	5530000	5540000	53	55.47	0	0	22	0	100	0	0	0	0	0	0	0	0	0	0	0	0	0	0	0	0	0	0	0	0	0	0	0	0	0	1	0	0	0	0	0	0	1	0	0	0	0	0	0
core	1	5540000	5550000	54	82.62	0	0	0	0	100	0	0	0	0	0	0	0	0	0	0	0	0	0	0	0	0	0	0	0	0	0	0	0	0	0		0	0	0	0	0	0	1	0	0	0	0	0	0
core	1	5550000	5560000	53	63.74	27.5	0	24	0	100	0	0	0	0	0	0	0	0	0	0	0	0	0	0	0	0	0	0	0	0	0	0	0	0	0		0	0	0	0	0	0	1	0	0	0	0	0	0
core	1	5560000	5570000	54	56.42	0	0	46	0	100	3.54	0	0	0	0	3.54	0	0	0	0	0	0	0	0	0	0	0	0	0	0	0	0	0	0	0	1	0	0	0	0	0	0	1	0	0	0	0	0	0
core	1	5570000	5580000	55	68.7	0	0	68	0	76.75	0	0	0	0	0	0	0	0	0	0	0	0	0	0	0	0	0	0	0	0	0	0	0	0	0	1	0	0	0	0	0	0	1	0	0	0	0	0	0
core	1	5580000	5590000	39	18.14	87.5	0	18	0	0	63.55	0	0	0	63.55	0	0	0	0	0	0	0	0	0	0	0	0	0	0	0	0	0	63.55	0	0	1	0	0	0	0	0	0	1	0	0	0	0	0	0
core	1	5590000	5600000	55	75.49	0	0	100	0	0	0	0	0	0	0	0	0	0	0	0	0	0	0	0	0	0	0	0	0	0	0	0	0	0	0	1	0	0	0	0	0	0	1	0	0	0	0	0	0
core	1	5600000	5610000	55	65.84	0	0	100	0	0	9.02	0	0	0	0	0	0	0	0	0	0	0	0	0	0	0	0	0	0	0	0	0	0	0	0	1	0	0	0	0	0	7.75	1	0	0	0	0	0	0
core	1	5610000	5620000	54	43.99	0	0	100	8.77	0	0	0	0	0	0	0	0	0	0	0	0	0	0	0	0	0	0	0	0	0	0	0	0	0	0	1	0	0	0	0	0	0	1	0	0	0	0	0	0
core	1	5620000	5630000	55	42.24	0	0	100	0	0	0	0	0	0	0	0	0	0	0	0	0	0	0	0	0	0	0	0	0	0	0	0	0	0	0	1	0	0	0	0	0	0	1	0	0	0	0	0	0
core	1	5630000	5640000	54	49.14	0	0	100	0	0	0	0	0	0	0	0	0	0	0	0	0	0	0	0	0	0	0	0	0	0	0	0	0	0	0	1	0	0	0	0	0	0	1	0	0	0	0	0	0
core	1	5640000	5650000	55	56.63	0	0	100	0	0	4.85	0	0	0	0	0	0	0	4.85	0	0	0	0	0	0	0	0	0	0	0	0	0	0	0	0	1	0	0	0	0	0	0	1	0	0	0	0	0	0
core	1	5650000	5660000	55	52.17	0	0	100	0	0	2.81	0	0	0	0	0	0	0	2.81	0	0	0	0	0	0	0	0	0	0	0	0	0	0	0	0	1	0	0	0	0	0	0	1	0	0	0	0	0	0
core	1	5660000	5670000	54	58.02	0	0	100	0	0	0	0	0	0	0	0	0	0	0	0	0	0	0	0	0	0	0	0	0	0	0	0	0	0	0	1	0	0	0	0	0	0	1	0	0	0	0	0	0
core	1	5670000	5680000	52	55.92	15	6	80	0	0	13.64	0	0	0	13.64	0	0	0	0	0	0	0	0	0	0	0	0	0	0	0	0	0	13.64	0	0	1	0	0	0	0	0	0	1	0	0	0	0	0	0
core	1	5680000	5690000	45	32.49	50	0	50	6.45	0	52.98	0	0	0	49.94	0	0	0	3.04	0	0	0	0	0	0	0	0	0	0	0	0	0	49.94	0	0	1	0	0	0	0	0	21.45	1	0	0	0	0	0	0
core	1	5690000	5700000	54	61.74	0	0	54	0	0	0	0	0	0	0	0	0	0	0	0	0	0	0	0	0	0	0	0	0	0	0	0	0	0	0	1	0	0	0	0	0	0	1	0	0	0	0	0	0
core	1	5700000	5710000	54	67.8	0	0	100	0	0	0	0	0	0	0	0	0	0	0	0	0	0	0	0	0	0	0	0	0	0	0	0	0	0	0	1	0	0	0	0	0	0	1	0	0	0	0	0	0
core	1	5710000	5720000	56	59.85	0	0	100	0	0	1.8	0	0	0	0	1.8	0	0	0	0	0	0	0	0	0	0	0	0	0	0	0	0	0	0	0	1	0	0	0	0	0	5.01	1	0	0	0	0	0	0
core	1	5720000	5730000	56	68.44	0	0	100	0	0	0	0	0	0	0	0	0	0	0	0	0	0	0	0	0	0	0	0	0	0	0	0	0	0	0	1	0	0	0	0	0	0	1	0	0	0	0	0	0
core	1	5730000	5740000	55	70.69	0	0	100	0	0	0	0	0	0	0	0	0	0	0	0	0	0	0	0	0	0	0	0	0	0	0	0	0	0	0	1	0	0	0	0	0	0	1	0	0	0	0	0	0
core	1	5740000	5750000	54	65.56	0	0	100	0	0	0	0	0	0	0	0	0	0	0	0	0	0	0	0	0	0	0	0	0	0	0	0	0	0	0	1	0	0	0	0	0	0	1	0	0	0	0	0	0
core	1	5750000	5760000	55	77.33	0	0	100	0	0	0	0	0	0	0	0	0	0	0	0	0	0	0	0	0	0	0	0	0	0	0	0	0	0	0	1	0	0	0	0	0	0	1	0	0	0	0	0	0
core	1	5760000	5770000	48	17.59	27.5	54	30	0	0	53.65	0	33.59	0	0	0	0	0	0	0	0	0	33.59	0	0	0	0	0	0	0	0	0	0	0	0	1	0	0	0	0	0	54.71	1	0	0	0	0	0	0
core	1	5770000	5780000	54	53.82	0	0	50	0	0	0.1	0	0	0	0	0	0	0	0	0	0	0	0	0	0	0	0	0	0	0	0	0	0	0	0	1	0	0	0	0	0	1.23	1	0	0	0	0	0	0
core	1	5780000	5790000	55	60.57	0	0	74	2.08	0	0	0	0	0	0	0	0	0	0	0	0	0	0	0	0	0	0	0	0	0	0	0	0	0	0	1	0	0	0	0	0	0	1	0	0	0	0	0	0
core	1	5790000	5800000	55	29.94	32.5	0	86	41.78	0	0	0	0	0	0	0	0	0	0	0	0	0	0	0	0	0	0	0	0	0	0	0	0	0	0	1	0	0	0	0	0	0	1	0	0	0	0	0	0
core	1	5800000	5810000	55	54.57	12.5	0	90	0	0	0	0	0	0	0	0	0	0	0	0	0	0	0	0	0	0	0	0	0	0	0	0	0	0	0	1	0	0	0	0	0	0	1	0	0	0	0	0	0
core	1	5810000	5820000	55	52.77	0	0	64	0	0	0	0	0	0	0	0	0	0	0	0	0	0	0	0	0	0	0	0	0	0	0	0	0	0	0	1	0	0	0	0	0	0	1	0	0	0	0	0	0
core	1	5820000	5830000	54	69.39	0	0	100	0	0	0	0	0	0	0	0	0	0	0	0	0	0	0	0	0	0	0	0	0	0	0	0	0	0	0	1	0	0	0	0	0	0	1	0	0	0	0	0	0
core	1	5830000	5840000	55	77.07	0	0	100	0	0	0	0	0	0	0	0	0	0	0	0	0	0	0	0	0	0	0	0	0	0	0	0	0	0	0	1	0	0	0	0	0	0	1	0	0	0	0	0	0
core	1	5840000	5850000	55	66.57	0	0	100	0	0	0	0	0	0	0	0	0	0	0	0	0	0	0	0	0	0	0	0	0	0	0	0	0	0	0	1	0	0	0	0	0	15.47	1	0	0	0	0	0	0
core	1	5850000	5860000	55	59.07	0	0	100	0	0	0	0	0	0	0	0	0	0	0	0	0	0	0	0	0	0	0	0	0	0	0	0	0	0	0	1	0	0	0	0	0	0	1	0	0	0	0	0	0
core	1	5860000	5870000	55	65.19	0	0	84	0	0	0	0	0	0	0	0	0	0	0	0	0	0	0	0	0	0	0	0	0	0	0	0	0	0	0	1	1	0	0	0	0	0	1	0	0	0	0	0	0
core	1	5870000	5880000	54	71.85	0	0	100	0	0	0	0	0	0	0	0	0	0	0	0	0	0	0	0	0	0	0	0	0	0	0	0	0	0	0	1	0	0	0	0	0	0	1	0	0	0	0	0	0
core	1	5880000	5890000	40	10.26	90	36	20	0	0	63.48	0	0	0	63.48	0	0	0	0	0	0	0	0	0	0	0	0	0	0	0	0	0	63.48	0	0	1	0	0	0	0	0	0		0	0	0	0	0	0
core	1	5890000	5900000	50	30.57	47.5	56	62	12.48	0	4.86	0	0	0	4.86	0	0	0	0	0	0	0	0	0	0	0	0	0	0	0	0	0	4.86	0	0	1	0	0	0	0	0	0	1	0	0	0	0	0	0
core	1	5900000	5910000	55	72.89	0	0	60	0	0	0	0	0	0	0	0	0	0	0	0	0	0	0	0	0	0	0	0	0	0	0	0	0	0	0	1	1	0	0	0	0	0	1	0	0	0	0	0	0
core	1	5910000	5920000	56	63.4	0	0	86	0	0	0	0	0	0	0	0	0	0	0	0	0	0	0	0	0	0	0	0	0	0	0	0	0	0	0	1	0	0	0	0	0	0	1	0	0	0	0	0	0
core	1	5920000	5930000	54	60.51	0	0	94	0	0	0	0	0	0	0	0	0	0	0	0	0	0	0	0	0	0	0	0	0	0	0	0	0	0	0	1	0	0	0	0	0	0	1	0	0	0	0	0	0
core	1	5930000	5940000	56	78.57	0	0	56	0	0	0	0	0	0	0	0	0	0	0	0	0	0	0	0	0	0	0	0	0	0	0	0	0	0	0	1	0	0	0	0	0	49.67	1	0	0	0	0	0	0
core	1	5940000	5950000	58	100	0	0	0	0	0	0	0	0	0	0	0	0	0	0	0	0	0	0	0	0	0	0	0	0	0	0	0	0	0	0	1	0	0	0	0	0	92.96	1	0	0	0	0	0	0
core	1	5950000	5960000	55	39.99	70	0	10	0	0	4.23	0	0	0	0	1.63	0	0	0	0	0	0	0	0	0	0	0	0	0	0	0	0	0	0	0	1	0	0	0	0	0	18.33	1	0	0	0	0	0	0
core	1	5960000	5970000	48	12.05	30	92	0	0	0	84.98	0	0	0	82.81	2.17	0	0	0	0	0	0	0	0	0	0	0	0	0	0	0	0	56.32	26.49	0	1	0	0	0	0	0	9.75	1	0	0	0	0	0	0
core	1	5970000	5980000	51	1.12	40	54	46	0	0	76.15	0	0	0	76.15	0	0	0	0	0	0	0	0	0	0	0	0	0	0	0	0	0	10.4	65.75	0	1	0	0	0	0	0	5.01	1	0	0	0	0	0	0
core	1	5980000	5990000	54	57.08	35	0	30	1.73	0	10.07	0	0	0	3.91	2.21	0	0	0	0	0	0	0	0	0	0	0	0	0	0	0	0	3.91	0	0	1	0	0	0	0	0	0	1	0	0	0	0	0	0
core	1	5990000	6000000	54	49.95	37.5	0	82	0	0	31.03	0	0	0	0	2.18	0	0	1.71	0	0	0	0	0	0	0	0	0	0	0	0	0	0	0	0	1	0	0	0	0	0	0	1	0	0	0	0	0	0
core	1	6000000	6010000	53	26.67	100	28	50	0	0	46.07	0	0	0	24.33	2.99	0	0	18.75	0	0	0	0	0	0	0	0	0	0	0	0	0	0	0	24.33	1	0	0	0	0	0	37.02	1	0	0	0	0	0	0
core	1	6010000	6020000	41	0	100	66	0	0	0	94.59	0	14.9	0	70.45	0	0	1.84	7.41	6.11	7.06	0	1.73	0	0	0	0	0	0	0	0	0	0	25.89	44.56	1	0	0	0	0	0	10.46	1	0	0	0	0	0	0
core	1	6020000	6030000	47	0	100	100	0	0	0	99.74	0	23.25	50.2	26.29	0	0	0	0	23.25	0	0	0	0	0	0	0	0	0	0	0	50.2	0	26.29	0	1	0	0	0	0	0	53.28	1	0	0	0	0	0	0
core	1	6030000	6040000	45	0	100	100	0	0	0	100	0	0	0	100	0	0	0	0	0	0	0	0	0	0	0	0	0	0	0	0	0	0	100	0	1	0	0	0	0	0	15.03	1	0	0	0	0	0	0
core	1	6040000	6050000	50	0	100	100	0	0	0	66.49	0	0	0	13.47	0	0	0	29.09	0	0	0	0	0	0	0	0	0	0	0	0	0	0	13.47	0	1	0	0	0	0	0	85.98	1	0	0	0	0	0	0
core	1	6050000	6060000	45	0	100	100	0	0	0	12.78	0	0	0	5.29	0	0	0	0	0	0	0	0	0	0	0	0	0	0	0	0	0	2.79	2.5	0	1	0	0	0	0	0	34.41	1	0	0	0	0	0	0
core	1	6060000	6070000	47	0	100	100	0	0	0	89.74	0	0	48.96	0	0	0	0	0	0	0	0	0	0	0	0	0	0	0	0	0	48.96	0	0	0	1	0	0	0	0	0	89.85	1	0	0	0	0	0	0
core	1	6070000	6080000	50	0	100	100	0	0	0	72.88	0	0	29.05	0	0	0	0	0	0	0	0	0	0	0	0	0	0	0	0	0	29.05	0	0	0	1	0	0	0	0	0	80.91	1	0	0	0	0	0	0
core	1	6080000	6088797	45	0	87.5	87.97	0	0	0	27.46	0	0	4.29	9.96	0	0	0	0	0	0	0	0	0	0	0	0	0	0	0	0	4.29	3.07	6.89	0	1	0	0	0	0	0	73.14	1	0	0	0	0	0	0
core	10	0	10000	52	0	100	99.99	0	0	0	99.96	0	0	2.3	97.66	0	0	0	0	0	0	0	0	0	0	0	0	0	0	0	0	2.3	97.66	0	0	1	0	0	0	0	0	87.09	1	0	0	0	0	0	0
core	10	10000	20000	46	0	100	100	0	0	0	100	0	0	0	97.79	0	0	0	0	0	0	0	0	0	0	0	0	0	0	0	0	0	32.99	64.8	0	1	0	0	0	0	0	29.28	1	0	0	0	0	0	0
core	10	20000	30000	49	29.76	100	14	0	0	0	4.84	0	2.07	0	0	0	0	0	0	0	0	0	0	0	0	0	2.07	0	0	0	0	0	0	0	0	1	0	0	0	0	0	98.73	1	0	0	0	0	0	0
core	10	30000	40000	54	39.82	100	0	0	0	0	4.71	0	0	0	1.54	3.17	0	0	0	0	0	0	0	0	0	0	0	0	0	0	0	0	0	1.54	0	1	0	0	0	0	0	91.36	1	0	0	0	0	0	0
core	10	40000	50000	48	35.09	100	0	0	0	0	6.05	0	0	0	6.05	0	0	0	0	0	0	0	0	0	0	0	0	0	0	0	0	0	0	6.05	0	1	0	0	0	0	0	96.81	1	0	0	0	0	0	0
core	10	50000	60000	49	29.34	100	0	20	6.2	0	6.69	0	0	0	2.52	4.17	0	0	0	0	0	0	0	0	0	0	0	0	0	0	0	0	0	2.52	0	1	0	0	0	0	0	76.02	1	0	0	0	0	0	0
core	10	60000	70000	54	71.3	100	0	16	0	0	0	0	0	0	0	0	0	0	0	0	0	0	0	0	0	0	0	0	0	0	0	0	0	0	0	1	1	0	0	0	0	37.93	1	0	0	0	0	0	0
core	10	70000	80000	55	51.76	67.5	0	100	6.98	0	0	0	0	0	0	0	0	0	0	0	0	0	0	0	0	0	0	0	0	0	0	0	0	0	0	1	0	0	0	0	0	18.73	1	0	0	0	0	0	0
core	10	80000	90000	55	50.85	100	0	92	10.89	0	0	0	0	0	0	0	0	0	0	0	0	0	0	0	0	0	0	0	0	0	0	0	0	0	0	1	0	0	0	0	0	41.2	1	0	0	0	0	0	0
core	10	90000	100000	53	0.33	100	96	0	1.36	0	96.92	0	27.81	0	69.11	0	0	0	0	0	0	27.81	0	0	0	0	0	0	0	0	0	0	0	69.11	0	1	0	0	0	0	0	12.77	1	0	0	0	0	0	0
core	10	100000	110000	51	14.94	67.5	10	10	7.79	0	16.3	0	9.25	0	2.7	1.65	0	0	1.26	0	0	9.25	0	0	0	0	0	0	0	0	0	0	0	2.7	0	1	0	0	0	0	0	0	1	0	0	0	0	0	0
core	10	110000	120000	45	42.51	90	0	82	0	0	1.86	0	0	0	0	0	0	0	1.86	0	0	0	0	0	0	0	0	0	0	0	0	0	0	0	0	1	0	0	0	0	0	21.14	1	0	0	0	0	0	0
core	10	120000	130000	53	66.63	0	0	100	0	0	0	0	0	0	0	0	0	0	0	0	0	0	0	0	0	0	0	0	0	0	0	0	0	0	0	1	0	0	0	0	0	0	1	0	0	0	0	0	0
core	10	130000	140000	54	61.59	0	0	100	0	0	0	0	0	0	0	0	0	0	0	0	0	0	0	0	0	0	0	0	0	0	0	0	0	0	0	1	0	0	0	0	0	0	1	1	0	0	0	1	0
core	10	140000	150000	54	65.5	0	0	100	8.26	0	1.36	0	0	0	0	0	0	0	1.36	0	0	0	0	0	0	0	0	0	0	0	0	0	0	0	0	1	0	0	0	0	0	0	1	0	0	0	0	0	0
core	10	150000	160000	54	34.83	0	0	100	0	0	0	0	0	0	0	0	0	0	0	0	0	0	0	0	0	0	0	0	0	0	0	0	0	0	0	1	0	0	0	0	0	0	1	0	0	0	0	0	0
core	10	160000	170000	43	59.93	0	0	86	0	0	0	0	0	0	0	0	0	0	0	0	0	0	0	0	0	0	0	0	0	0	0	0	0	0	0	1	0	0	0	0	0	0	1	0	0	0	0	0	0
core	10	170000	180000	48	49.56	0	0	100	6.09	0	2.8	0	0	0	0	1.23	0	0	1.57	0	0	0	0	0	0	0	0	0	0	0	0	0	0	0	0	1	0	0	0	0	0	0	1	0	0	0	0	0	0
core	10	180000	190000	54	60.29	0	0	100	0	0	0	0	0	0	0	0	0	0	0	0	0	0	0	0	0	0	0	0	0	0	0	0	0	0	0	1	0	0	0	0	0	0	1	0	0	0	0	0	0
core	10	190000	200000	53	42.62	0	0	100	0	0	0	0	0	0	0	0	0	0	0	0	0	0	0	0	0	0	0	0	0	0	0	0	0	0	0	1	0	0	0	0	0	0	1	0	0	0	0	0	0
core	10	200000	210000	54	60.59	0	0	100	0	0	35.09	0	0	0	0	0	0	0	0	0	0	0	0	0	0	0	0	0	0	0	0	0	0	0	0	1	0	0	0	0	0	14.16	1	0	0	0	0	0	0
core	10	210000	220000	54	58.07	35	0	100	0	0	0	0	0	0	0	0	0	0	0	0	0	0	0	0	0	0	0	0	0	0	0	0	0	0	0	1	0	0	0	0	0	9.32	1	0	0	0	0	0	0
core	10	220000	230000	55	71.4	0	0	100	0	0	0	0	0	0	0	0	0	0	0	0	0	0	0	0	0	0	0	0	0	0	0	0	0	0	0	1	0	0	0	0	0	0	1	0	0	0	0	0	0
core	10	230000	240000	40	63.47	0	0	100	0	0	0	0	0	0	0	0	0	0	0	0	0	0	0	0	0	0	0	0	0	0	0	0	0	0	0	1	0	0	0	0	0	0	1	0	0	0	0	0	0
core	10	240000	250000	40	60.05	0	0	42	2.24	0	2.9	0	0	0	0	1.28	0	0	1.62	0	0	0	0	0	0	0	0	0	0	0	0	0	0	0	0	1	0	0	0	0	0	0	1	0	0	0	0	0	0
core	10	250000	260000	44	36.21	0	0	28	0	0	1.27	0	0	1.27	0	0	0	0	0	0	0	0	0	0	0	0	0	0	0	1.27	0	0	0	0	0	1	0	0	0	0	0	0	1	0	0	0	0	0	0
core	10	260000	270000	54	43.3	0	0	100	12.11	0	3.6	0	0	0	0	1.35	0	0	2.25	0	0	0	0	0	0	0	0	0	0	0	0	0	0	0	0	1	0	0	0	0	0	0	1	0	0	0	0	0	0
core	10	270000	280000	54	62.26	0	0	52	0	0	0	0	0	0	0	0	0	0	0	0	0	0	0	0	0	0	0	0	0	0	0	0	0	0	0	1	0	0	0	0	0	0	1	0	0	0	0	0	0
core	10	280000	290000	55	81.43	0	0	100	0	0	0	0	0	0	0	0	0	0	0	0	0	0	0	0	0	0	0	0	0	0	0	0	0	0	0	1	0	0	0	0	0	0	1	0	0	0	0	0	0
core	10	290000	300000	56	71.34	0	0	46	0	0	0	0	0	0	0	0	0	0	0	0	0	0	0	0	0	0	0	0	0	0	0	0	0	0	0	1	0	0	0	0	0	0	1	0	0	0	0	0	0
core	10	300000	310000	55	69.87	0	0	66	0	0	0	0	0	0	0	0	0	0	0	0	0	0	0	0	0	0	0	0	0	0	0	0	0	0	0	1	0	0	0	0	0	0	1	0	0	0	0	0	0
core	10	310000	320000	54	72.37	0	0	94	10.16	0	0	0	0	0	0	0	0	0	0	0	0	0	0	0	0	0	0	0	0	0	0	0	0	0	0	1	0	0	0	0	0	0	1	0	0	0	0	0	0
core	10	320000	330000	54	54.89	0	0	80	0	0	3.58	0	0	0	0	2.18	0	0	0	0	0	0	0	0	0	0	0	0	0	0	0	0	0	0	0	1	0	0	0	0	0	0	1	0	0	0	0	0	0
core	10	330000	340000	54	59.8	0	0	16	0	0	0	0	0	0	0	0	0	0	0	0	0	0	0	0	0	0	0	0	0	0	0	0	0	0	0	1	0	0	0	0	0	0	1	0	0	0	0	0	0
core	10	340000	350000	49	54.53	15	0	40	0	0	0	0	0	0	0	0	0	0	0	0	0	0	0	0	0	0	0	0	0	0	0	0	0	0	0	1	0	0	0	0	0	0	1	0	0	0	0	0	0
core	10	350000	360000	43	61.2	45	0	32	0	0	0	0	0	0	0	0	0	0	0	0	0	0	0	0	0	0	0	0	0	0	0	0	0	0	0	1	0	0	0	0	0	0	1	0	0	0	0	0	0
core	10	360000	370000	48	36.84	45	0	66	7.18	0	4.17	0	0	0	0	4.17	0	0	0	0	0	0	0	0	0	0	0	0	0	0	0	0	0	0	0	1	0	0	0	0	0	7.6	1	0	0	0	0	0	0
core	10	370000	380000	53	51.66	0	0	10	1.25	0	0	0	0	0	0	0	0	0	0	0	0	0	0	0	0	0	0	0	0	0	0	0	0	0	0		0	0	0	0	0	0	1	0	0	0	0	0	0
core	10	380000	390000	47	56.31	0	0	100	0	0	0	0	0	0	0	0	0	0	0	0	0	0	0	0	0	0	0	0	0	0	0	0	0	0	0	1	0	0	0	0	0	0	1	0	0	0	0	0	0
core	10	390000	400000	45	54.45	0	0	100	0	64.24	0	0	0	0	0	0	0	0	0	0	0	0	0	0	0	0	0	0	0	0	0	0	0	0	0	1	0	0	0	0	0	0	1	0	0	0	0	0	0
core	10	400000	410000	53	70.67	0	0	60	0	100	0	0	0	0	0	0	0	0	0	0	0	0	0	0	0	0	0	0	0	0	0	0	0	0	0	1	0	0	0	0	0	0	1	0	0	0	0	0	0
core	10	410000	420000	53	55.87	0	0	86	0	100	0	0	0	0	0	0	0	0	0	0	0	0	0	0	0	0	0	0	0	0	0	0	0	0	0	1	0	0	0	0	0	0	1	0	0	0	0	0	0
core	10	420000	430000	54	63.12	0	0	100	0	100	0	0	0	0	0	0	0	0	0	0	0	0	0	0	0	0	0	0	0	0	0	0	0	0	0	1	0	0	0	0	0	0	1	0	0	0	0	0	0
core	10	430000	440000	54	52.63	0	0	100	0	100	0	0	0	0	0	0	0	0	0	0	0	0	0	0	0	0	0	0	0	0	0	0	0	0	0	1	0	0	0	0	0	0	1	0	0	0	0	0	0
core	10	440000	450000	53	53.28	0	0	40	8.12	100	25.28	0	0	0	3.39	1.64	0	0	20.25	0	0	0	0	0	0	0	0	0	0	0	0	0	0	3.39	0	1	0	0	0	0	0	0	1	0	0	0	0	0	0
core	10	450000	460000	54	82.12	12.5	0	0	0	100	1.54	0	0	0	0	0	0	0	1.54	0	0	0	0	0	0	0	0	0	0	0	0	0	0	0	0	1	0	0	0	0	0	11.01	1	0	0	0	0	0	0
core	10	460000	470000	54	24.1	85	0	8	0	100	37.62	0	16.17	0	21.45	0	0	0	0	0	0	0	0	0	0	0	16.17	0	0	0	0	0	0	21.45	0	1	0	0	0	0	0	0	1	0	0	0	0	0	0
core	10	470000	480000	52	62.19	0	22	100	0	100	22.1	0	22.1	0	0	0	0	0	0	0	0	0	0	0	0	0	22.1	0	0	0	0	0	0	0	0	1	0	0	0	0	0	5.01	1	0	0	0	0	0	0
core	10	480000	490000	49	49.12	0	0	88	0	73.62	0	0	0	0	0	0	0	0	0	0	0	0	0	0	0	0	0	0	0	0	0	0	0	0	0	1	0	0	0	0	0	0	1	0	0	0	0	0	0
core	10	490000	500000	54	70.34	0	0	66	0	0	0	0	0	0	0	0	0	0	0	0	0	0	0	0	0	0	0	0	0	0	0	0	0	0	0	1	0	0	0	0	0	0	1	0	0	0	0	0	0
core	10	500000	510000	55	76.37	0	0	100	0	0	0	0	0	0	0	0	0	0	0	0	0	0	0	0	0	0	0	0	0	0	0	0	0	0	0	1	0	0	0	0	0	0	1	0	0	0	0	0	0
core	10	510000	520000	47	55.38	22.5	0	32	8.22	0	1.81	0	0	0	0	0	0	0	1.81	0	0	0	0	0	0	0	0	0	0	0	0	0	0	0	0	1	0	0	0	0	0	10.97	1	0	0	0	0	0	0
core	10	520000	530000	54	77.02	0	0	6	0	0	0	0	0	0	0	0	0	0	0	0	0	0	0	0	0	0	0	0	0	0	0	0	0	0	0	1	1	0	0	0	0	0	1	0	0	0	0	0	0
core	10	530000	540000	53	54.51	27.5	0	100	17.32	0	0	0	0	0	0	0	0	0	0	0	0	0	0	0	0	0	0	0	0	0	0	0	0	0	0	1	1	0	1	0	0	0	1	0	0	0	0	0	0
core	10	540000	550000	54	57.67	0	0	100	33.08	0	2.24	0	0	0	0	2.24	0	0	0	0	0	0	0	0	0	0	0	0	0	0	0	0	0	0	0	1	0	0	0	0	0	0	1	0	0	0	0	0	0
core	10	550000	560000	55	65.99	0	0	100	0	0	0	0	0	0	0	0	0	0	0	0	0	0	0	0	0	0	0	0	0	0	0	0	0	0	0	1	0	0	0	0	0	0	1	0	0	0	0	0	0
core	10	560000	570000	53	50.39	0	0	100	0	0	0	0	0	0	0	0	0	0	0	0	0	0	0	0	0	0	0	0	0	0	0	0	0	0	0	1	0	0	0	0	0	0	1	0	0	0	0	0	0
core	10	570000	580000	54	76.2	0	0	100	0	0	1.24	0	0	0	0	0	0	0	1.24	0	0	0	0	0	0	0	0	0	0	0	0	0	0	0	0	1	0	0	0	0	0	0	1	0	0	0	0	0	0
core	10	580000	590000	55	64.64	0	0	100	0	0	0	0	0	0	0	0	0	0	0	0	0	0	0	0	0	0	0	0	0	0	0	0	0	0	0	1	0	0	0	0	0	0	1	0	0	0	0	0	0
core	10	590000	600000	54	81.93	0	0	100	0	0	0	0	0	0	0	0	0	0	0	0	0	0	0	0	0	0	0	0	0	0	0	0	0	0	0	1	0	0	0	0	0	0	1	0	0	0	0	0	0
core	10	600000	610000	42	78.7	0	0	100	0	0	0	0	0	0	0	0	0	0	0	0	0	0	0	0	0	0	0	0	0	0	0	0	0	0	0	1	0	0	0	0	0	0	1	0	0	0	0	0	0
core	10	610000	620000	55	55.47	0	0	100	0	0	0	0	0	0	0	0	0	0	0	0	0	0	0	0	0	0	0	0	0	0	0	0	0	0	0	1	0	0	0	0	0	0	1	0	0	0	0	0	0
core	10	620000	630000	53	72.16	0	0	100	0	0	0	0	0	0	0	0	0	0	0	0	0	0	0	0	0	0	0	0	0	0	0	0	0	0	0	1	0	0	0	0	0	0	1	0	0	0	0	0	0
core	10	630000	640000	54	65.02	0	0	100	0	0	0	0	0	0	0	0	0	0	0	0	0	0	0	0	0	0	0	0	0	0	0	0	0	0	0	1	0	0	0	0	0	0	1	0	0	0	0	0	0
core	10	640000	650000	54	48.71	20	8	72	0	0	0	0	0	0	0	0	0	0	0	0	0	0	0	0	0	0	0	0	0	0	0	0	0	0	0	1	0	0	0	0	0	0	1	0	0	0	0	0	0
core	10	650000	660000	55	70.35	0	12	88	0	0	2.19	0	0	0	0	2.19	0	0	0	0	0	0	0	0	0	0	0	0	0	0	0	0	0	0	0	1	0	0	0	0	0	0	1	0	0	0	0	0	0
core	10	660000	670000	52	62.37	35	0	100	0	0	0	0	0	0	0	0	0	0	0	0	0	0	0	0	0	0	0	0	0	0	0	0	0	0	0	1	0	0	0	0	0	0	1	0	0	0	0	0	0
core	10	670000	680000	47	58.44	0	0	100	0	0	0	0	0	0	0	0	0	0	0	0	0	0	0	0	0	0	0	0	0	0	0	0	0	0	0	1	0	0	0	0	0	0	1	0	0	0	0	0	0
core	10	680000	690000	56	61.69	0	0	100	0	0	0	0	0	0	0	0	0	0	0	0	0	0	0	0	0	0	0	0	0	0	0	0	0	0	0	1	0	0	0	0	0	0	1	0	0	0	0	0	0
core	10	690000	700000	54	59.92	0	0	100	0	0	0	0	0	0	0	0	0	0	0	0	0	0	0	0	0	0	0	0	0	0	0	0	0	0	0	1	0	0	0	0	0	0	1	0	0	0	0	0	0
core	10	700000	710000	54	65.82	0	0	100	17.25	0	21.76	0	0	21.76	0	0	0	0	0	0	0	0	0	0	0	0	0	0	0	0	0	21.76	0	0	0	1	0	0	0	0	0	0	1	1	0	1	0	0	0
core	10	710000	720000	54	77.62	0	0	74	0	0	0	0	0	0	0	0	0	0	0	0	0	0	0	0	0	0	0	0	0	0	0	0	0	0	0	1	0	0	0	0	0	0	1	0	0	0	0	0	0
core	10	720000	730000	54	57.47	0	0	34	0	0	0	0	0	0	0	0	0	0	0	0	0	0	0	0	0	0	0	0	0	0	0	0	0	0	0	1	0	0	0	0	0	0	1	0	0	0	0	0	0
core	10	730000	740000	54	87.22	27.5	0	88	0	0	0	0	0	0	0	0	0	0	0	0	0	0	0	0	0	0	0	0	0	0	0	0	0	0	0	1	0	0	0	0	0	0	1	0	0	0	0	0	0
core	10	740000	750000	54	62.52	0	0	84	0	0	0	0	0	0	0	0	0	0	0	0	0	0	0	0	0	0	0	0	0	0	0	0	0	0	0	1	0	0	0	0	0	0	1	0	0	0	0	0	0
core	10	750000	760000	54	63.82	0	0	56	0	0	0	0	0	0	0	0	0	0	0	0	0	0	0	0	0	0	0	0	0	0	0	0	0	0	0	1	0	0	0	0	0	0	1	0	0	0	0	0	0
core	10	760000	770000	53	82.95	0	0	100	0	0	0	0	0	0	0	0	0	0	0	0	0	0	0	0	0	0	0	0	0	0	0	0	0	0	0	1	0	0	0	0	0	0	1	0	0	0	0	0	0
core	10	770000	780000	55	47.18	0	0	100	6.75	0	0	0	0	0	0	0	0	0	0	0	0	0	0	0	0	0	0	0	0	0	0	0	0	0	0	1	0	0	0	0	0	0	1	0	0	0	0	0	0
core	10	780000	790000	54	55.64	0	0	100	7.32	0	0	0	0	0	0	0	0	0	0	0	0	0	0	0	0	0	0	0	0	0	0	0	0	0	0	1	0	0	0	0	0	0	1	0	0	0	0	0	0
core	10	790000	800000	56	55.75	65	0	50	0	0	0	0	0	0	0	0	0	0	0	0	0	0	0	0	0	0	0	0	0	0	0	0	0	0	0	1	0	0	0	0	0	13.95	1	0	0	0	0	0	0
core	10	800000	810000	51	51.73	17.5	0	100	0	0	0	0	0	0	0	0	0	0	0	0	0	0	0	0	0	0	0	0	0	0	0	0	0	0	0	1	0	0	0	0	0	17.66	1	0	0	0	0	0	0
core	10	810000	820000	46	82.12	0	0	100	0	0	0	0	0	0	0	0	0	0	0	0	0	0	0	0	0	0	0	0	0	0	0	0	0	0	0	1	0	0	0	0	0	0	1	0	0	0	0	0	0
core	10	820000	830000	47	60.52	0	0	80	0	0	0	0	0	0	0	0	0	0	0	0	0	0	0	0	0	0	0	0	0	0	0	0	0	0	0	1	0	0	0	0	0	0	1	0	0	0	0	0	0
core	10	830000	840000	54	53.34	25	0	100	0	0	0	0	0	0	0	0	0	0	0	0	0	0	0	0	0	0	0	0	0	0	0	0	0	0	0	1	0	0	0	0	0	17.64	1	0	0	0	0	0	0
core	10	840000	850000	53	46.26	55	0	84	0	0	3.31	0	0	0	0	3.31	0	0	0	0	0	0	0	0	0	0	0	0	0	0	0	0	0	0	0	1	0	0	0	0	0	0	1	0	0	0	0	0	0
core	10	850000	860000	56	60.96	0	0	100	12.21	0	1.51	0	0	0	0	0	0	0	0	0	0	0	0	0	0	0	0	0	0	0	0	0	0	0	0	1	0	0	0	0	0	0	1	0	0	0	0	0	0
core	10	860000	870000	46	2.34	42.5	80	8	18.12	0	78.66	0	17.53	0	61.13	0	0	0	0	0	0	0	17.53	0	0	0	0	0	0	0	0	0	0	61.13	0	1	0	0	0	0	0	21.32	1	0	0	0	0	0	0
core	10	870000	880000	43	0	47.5	100	0	0	0	100	0	9	0	91	0	0	0	0	0	0	0	9	0	0	0	0	0	0	0	0	0	0	91	0	1	0	0	0	0	0	17.21	1	0	0	0	0	0	0
core	10	880000	890000	54	66.76	7.5	6	92	7.82	0	7.5	0	4.66	0	2.84	0	0	0	0	0	0	0	4.66	0	0	0	0	0	0	0	0	0	0	2.84	0	1	0	0	0	0	0	0	1	0	0	0	0	0	0
core	10	890000	900000	55	57.57	0	0	100	0	0	0	0	0	0	0	0	0	0	0	0	0	0	0	0	0	0	0	0	0	0	0	0	0	0	0	1	0	0	0	0	0	0	1	0	0	0	0	0	0
core	10	900000	910000	55	72.9	0	0	100	0	0	0	0	0	0	0	0	0	0	0	0	0	0	0	0	0	0	0	0	0	0	0	0	0	0	0	1	0	0	0	0	0	0	1	0	0	0	0	0	0
core	10	910000	920000	54	71.13	0	0	100	0	0	0	0	0	0	0	0	0	0	0	0	0	0	0	0	0	0	0	0	0	0	0	0	0	0	0	1	0	0	0	0	0	0	1	0	0	0	0	0	0
core	10	920000	930000	54	53.04	0	0	100	0	0	1.25	0	0	0	0	0	0	0	1.25	0	0	0	0	0	0	0	0	0	0	0	0	0	0	0	0	1	0	0	0	0	0	0	1	0	0	0	0	0	0
core	10	930000	940000	50	43.91	0	0	46	0	0	0	0	0	0	0	0	0	0	0	0	0	0	0	0	0	0	0	0	0	0	0	0	0	0	0	1	0	0	0	0	0	0	1	0	0	0	0	0	0
core	10	940000	950000	54	59.44	0	0	100	0	0	0	0	0	0	0	0	0	0	0	0	0	0	0	0	0	0	0	0	0	0	0	0	0	0	0	1	0	0	0	0	0	0	1	0	0	0	0	0	0
core	10	950000	960000	55	70.64	0	0	100	0	0	0	0	0	0	0	0	0	0	0	0	0	0	0	0	0	0	0	0	0	0	0	0	0	0	0	1	0	0	0	0	0	0	1	0	0	0	0	0	0
core	10	960000	970000	50	73	0	0	100	0	0	0	0	0	0	0	0	0	0	0	0	0	0	0	0	0	0	0	0	0	0	0	0	0	0	0	1	0	0	0	0	0	0	1	0	0	0	0	0	0
core	10	970000	980000	54	63.78	0	0	100	0	0	0	0	0	0	0	0	0	0	0	0	0	0	0	0	0	0	0	0	0	0	0	0	0	0	0	1	0	0	0	0	0	0	1	0	0	0	0	0	0
core	10	980000	990000	55	61.55	0	0	100	8.37	0	0	0	0	0	0	0	0	0	0	0	0	0	0	0	0	0	0	0	0	0	0	0	0	0	0	1	0	0	0	0	0	0	1	0	0	0	0	0	0
core	10	990000	1000000	54	70.68	0	0	100	0	0	0	0	0	0	0	0	0	0	0	0	0	0	0	0	0	0	0	0	0	0	0	0	0	0	0	1	0	0	0	0	0	0	1	0	0	0	0	0	0
core	10	1000000	1010000	53	88.34	0	0	100	0	0	0	0	0	0	0	0	0	0	0	0	0	0	0	0	0	0	0	0	0	0	0	0	0	0	0	1	0	0	0	0	0	0	1	1	0	0	0	0	0
core	10	1010000	1020000	54	69.68	0	0	100	0	0	0	0	0	0	0	0	0	0	0	0	0	0	0	0	0	0	0	0	0	0	0	0	0	0	0	1	0	0	0	0	0	0	1	0	0	0	0	0	0
core	10	1020000	1030000	52	82.46	0	0	100	0	0	0	0	0	0	0	0	0	0	0	0	0	0	0	0	0	0	0	0	0	0	0	0	0	0	0	1	1	0	0	0	0	0	1	0	0	0	0	0	0
core	10	1030000	1040000	54	63.12	0	0	100	0	0	2.15	0	0	0	0	2.15	0	0	0	0	0	0	0	0	0	0	0	0	0	0	0	0	0	0	0	1	0	0	0	0	0	0	1	0	0	0	0	0	0
core	10	1040000	1050000	53	72.03	0	0	100	0	0	0	0	0	0	0	0	0	0	0	0	0	0	0	0	0	0	0	0	0	0	0	0	0	0	0	1	0	0	0	0	0	0	1	0	0	0	0	0	0
core	10	1050000	1060000	54	62.7	0	0	100	0	0	0	0	0	0	0	0	0	0	0	0	0	0	0	0	0	0	0	0	0	0	0	0	0	0	0	1	0	0	0	0	0	0	1	0	0	0	0	0	0
core	10	1060000	1070000	38	60.76	0	0	100	0	0	0	0	0	0	0	0	0	0	0	0	0	0	0	0	0	0	0	0	0	0	0	0	0	0	0	1	0	0	0	0	0	0	1	0	0	0	0	0	0
core	10	1070000	1080000	47	52.16	0	0	100	0	0	0	0	0	0	0	0	0	0	0	0	0	0	0	0	0	0	0	0	0	0	0	0	0	0	0	1	0	0	0	0	0	0	1	0	0	0	0	0	0
core	10	1080000	1090000	56	68.43	0	0	100	4.17	0	0	0	0	0	0	0	0	0	0	0	0	0	0	0	0	0	0	0	0	0	0	0	0	0	0	1	0	0	0	0	0	0	1	0	0	0	0	0	0
core	10	1090000	1100000	55	65.77	0	0	100	0	0	0	0	0	0	0	0	0	0	0	0	0	0	0	0	0	0	0	0	0	0	0	0	0	0	0	1	0	0	0	0	0	0	1	0	0	0	0	0	0
core	10	1100000	1110000	54	60.32	0	0	100	5.87	0	1.25	0	0	0	1.25	0	0	0	0	0	0	0	0	0	0	0	0	0	0	0	0	0	0	0	1.25	1	0	0	0	0	0	0	1	0	0	0	0	0	0
core	10	1110000	1120000	54	53.07	0	16	58	0	0	1.44	0	0	0	1.44	0	0	0	0	0	0	0	0	0	0	0	0	0	0	0	0	0	1.44	0	0	1	0	0	0	0	0	2.19	1	0	0	0	0	0	0
core	10	1120000	1130000	55	24.87	55	54	18	0	0	53.39	0	0	0	53.39	0	0	0	0	0	0	0	0	0	0	0	0	0	0	0	0	0	53.39	0	0	1	0	0	0	0	0	22.01	1	0	0	0	0	0	0
core	10	1130000	1140000	55	49.65	17.5	0	70	0	0	18.25	0	0	0	18.25	0	0	0	0	0	0	0	0	0	0	0	0	0	0	0	0	0	18.25	0	0	1	0	0	0	0	0	0	1	0	0	0	0	0	0
core	10	1140000	1150000	53	0	45	54	0	0	0	99.55	0	0	0	45.27	0	0	0	54.28	0	0	0	0	0	0	0	0	0	0	0	0	0	45.27	0	0	1	0	0	0	0	0	20.08	1	0	0	0	0	0	0
core	10	1150000	1160000	54	55.02	0	16	76	0	0	15.25	0	0	0	0	0	0	0	15.25	0	0	0	0	0	0	0	0	0	0	0	0	0	0	0	0	1	0	0	0	0	0	0	1	0	0	0	0	0	0
core	10	1160000	1170000	42	39.66	0	0	66	0	0	0	0	0	0	0	0	0	0	0	0	0	0	0	0	0	0	0	0	0	0	0	0	0	0	0	1	0	0	0	0	0	0	1	0	0	0	0	0	0
core	10	1170000	1180000	48	20.67	0	48	48	0	0	39.91	0	0	0	35.04	0	0	0	4.87	0	0	0	0	0	0	0	0	0	0	0	0	0	0	35.04	0	1	0	0	0	0	0	3.53	1	0	0	0	0	0	0
core	10	1180000	1190000	54	40.38	0	54	30	0	0	28.38	0	0	0	28.38	0	0	0	0	0	0	0	0	0	0	0	0	0	0	0	0	0	0	28.38	0	1	0	0	0	0	0	1.48	1	0	0	0	0	0	0
core	10	1190000	1200000	55	63.94	0	0	100	0	0	0	0	0	0	0	0	0	0	0	0	0	0	0	0	0	0	0	0	0	0	0	0	0	0	0	1	0	0	0	0	0	0	1	0	0	0	0	0	0
core	10	1200000	1210000	55	59.76	20	0	76	0	0	0	0	0	0	0	0	0	0	0	0	0	0	0	0	0	0	0	0	0	0	0	0	0	0	0	1	0	0	0	0	0	0	1	0	0	0	0	0	0
core	10	1210000	1220000	55	60.46	0	0	46	0	0	0	0	0	0	0	0	0	0	0	0	0	0	0	0	0	0	0	0	0	0	0	0	0	0	0	1	0	0	0	0	0	0	1	0	0	0	0	0	0
core	10	1220000	1230000	53	51.9	15	0	38	0	0	0	0	0	0	0	0	0	0	0	0	0	0	0	0	0	0	0	0	0	0	0	0	0	0	0	1	0	0	0	0	0	0	1	0	0	0	0	0	0
core	10	1230000	1240000	55	74.77	30	0	36	0	0	0	0	0	0	0	0	0	0	0	0	0	0	0	0	0	0	0	0	0	0	0	0	0	0	0	1	0	0	0	0	0	0	1	0	0	0	0	0	0
core	10	1240000	1250000	49	9.39	100	38	0	0	0	40.24	0	0	0	0	0	0	0	0	0	0	0	0	0	0	0	0	0	0	0	0	0	0	0	0	1	0	0	0	0	0	48.25	1	0	0	0	0	0	0
core	10	1250000	1260000	47	26.19	100	0	0	0	0	22.95	0	0	0	22.95	0	0	0	0	0	0	0	0	0	0	0	0	0	0	0	0	0	22.95	0	0	1	0	0	0	0	0	45.97	1	0	0	0	0	0	0
core	10	1260000	1270000	51	0	100	12	0	0	0	100	0	0	0	100	0	0	0	0	0	0	0	0	0	0	0	0	0	0	0	0	0	100	0	0	1	0	0	0	0	0	5.01	1	0	0	0	0	0	0
core	10	1270000	1280000	54	55	20	0	0	0	0	6.11	0	0	1.19	4.92	0	0	0	0	0	0	0	0	0	0	0	0	0	0	1.19	0	0	4.92	0	0	1	0	0	0	0	0	0	1	0	0	0	0	0	0
core	10	1280000	1290000	54	52.39	47.5	0	0	0	0	0	0	0	0	0	0	0	0	0	0	0	0	0	0	0	0	0	0	0	0	0	0	0	0	0	1	0	0	0	0	0	2.23	1	0	0	0	0	0	0
core	10	1290000	1300000	55	50.56	100	0	24	0	0	0	0	0	0	0	0	0	0	0	0	0	0	0	0	0	0	0	0	0	0	0	0	0	0	0	1	0	0	0	0	0	42.58	1	0	0	0	0	0	0
core	10	1300000	1310000	50	33.48	100	4	0	4.53	0	30.31	0	0	3.71	26.6	0	0	0	0	0	0	0	0	0	0	0	0	0	0	0	3.71	0	26.6	0	0	1	0	0	0	0	0	26.22	1	0	0	0	0	0	0
core	10	1310000	1320000	55	0	100	100	0	0	0	100	0	0	100	0	0	0	0	0	0	0	0	0	0	0	0	0	0	0	0	100	0	0	0	0	1	0	0	0	0	0	5.01	1	0	0	0	0	0	0
core	10	1320000	1330000	54	0	100	52	0	0	0	100	0	0	64.17	35.84	0	0	0	0	0	0	0	0	0	0	0	0	0	0	0	64.17	0	35.84	0	0	1	0	0	0	0	0	0	1	0	0	0	0	0	0
core	10	1330000	1340000	52	45.33	70	0	26	8.46	0	1.28	0	0	0	1.28	0	0	0	0	0	0	0	0	0	0	0	0	0	0	0	0	0	1.28	0	0	1	0	0	0	0	0	0	1	0	0	0	0	0	0
core	10	1340000	1350000	54	72.87	25	0	20	0	0	0	0	0	0	0	0	0	0	0	0	0	0	0	0	0	0	0	0	0	0	0	0	0	0	0	1	0	0	0	0	0	0	1	0	0	0	0	0	0
core	10	1350000	1360000	53	20.31	100	0	0	0	0	63.55	0	0	0	63.55	0	0	0	0	0	0	0	0	0	0	0	0	0	0	0	0	0	63.55	0	0	1	1	0	0	0	0	0	1	0	0	0	0	0	0
core	10	1360000	1370000	53	68.4	60	0	16	0	0	0.09	0	0	0	0	0	0	0	0.09	0	0	0	0	0	0	0	0	0	0	0	0	0	0	0	0	1	0	0	0	0	0	5.99	1	0	0	0	0	0	0
core	10	1370000	1380000	55	31.44	75	0	0	0	0	3.08	0	0	0	1.23	0	0	0	1.85	0	0	0	0	0	0	0	0	0	0	0	0	0	1.23	0	0	1	0	0	0	0	0	24.07	1	0	0	0	0	0	0
core	10	1380000	1390000	55	68.83	0	0	0	6.93	0	0	0	0	0	0	0	0	0	0	0	0	0	0	0	0	0	0	0	0	0	0	0	0	0	0	1	0	0	0	0	0	0	1	0	0	0	0	0	0
core	10	1390000	1400000	54	62.93	20	18	22	0	0	17.84	0	0	5	8.96	0	0	0	3.88	0	0	0	0	0	0	0	0	0	0	0	5	0	0	8.96	0	1	0	0	0	0	0	0	1	0	0	0	0	0	0
core	10	1400000	1410000	53	0	100	100	0	0	0	99.96	0	0	58.76	41.2	0	0	0	0	0	0	0	0	0	0	0	0	0	0	0	50.88	7.88	0	41.2	0		0	0	0	0	0	11.28	1	0	0	0	0	0	0
core	10	1410000	1420000	53	0	100	78	14	0	15.16	99.08	0	0	56.03	20.81	0	0	0	22.24	0	0	0	0	0	0	0	0	0	0	0	56.03	0	0	20.81	0		0	0	0	0	0	46.99	1	0	0	0	0	0	0
core	10	1420000	1430000	55	0	47.5	88	0	0	100	99.99	0	0	0	84.55	0	0	0	15.44	0	0	0	0	0	0	0	0	0	0	0	0	0	0	84.55	0		0	0	0	0	0	0	1	0	0	0	0	0	0
core	10	1430000	1440000	54	37.2	62.5	0	24	6.53	100	34.6	0	0	0	0	0	4.88	0	28.56	0	0	0	0	0	0	0	0	0	0	0	0	0	0	0	0	1	0	0	0	0	0	23.96	1	0	0	0	0	0	0
core	10	1440000	1450000	52	71.38	100	0	0	0	100	0	0	0	0	0	0	0	0	0	0	0	0	0	0	0	0	0	0	0	0	0	0	0	0	0	1	0	0	0	0	0	79	1	0	0	0	0	0	0
core	10	1450000	1460000	54	75.41	100	0	0	0	100	0	0	0	0	0	0	0	0	0	0	0	0	0	0	0	0	0	0	0	0	0	0	0	0	0	1	0	0	0	0	0	96.34	1	0	0	0	0	0	0
core	10	1460000	1470000	55	55.57	87.5	0	14	0	100	2.73	0	0	0	0	1.47	0	0	1.26	0	0	0	0	0	0	0	0	0	0	0	0	0	0	0	0	1	0	0	0	0	0	80.58	1	0	0	0	0	0	0
core	10	1470000	1480000	55	69.58	82.5	0	0	0	100	0	0	0	0	0	0	0	0	0	0	0	0	0	0	0	0	0	0	0	0	0	0	0	0	0	1	0	0	0	0	0	73.37	1	0	0	0	0	0	0
core	10	1480000	1490000	48	57.43	82.5	0	46	0	60.17	2.96	0	0	0	2.96	0	0	0	0	0	0	0	0	0	0	0	0	0	0	0	0	0	2.96	0	0	1	0	0	0	0	0	0.87	1	0	0	0	0	0	0
core	10	1490000	1500000	47	38.69	100	0	0	0	0	60.6	0	0	0	60.6	0	0	0	0	0	0	0	0	0	0	0	0	0	0	0	0	0	60.6	0	0	1	0	0	0	0	0	21.16	1	0	0	0	0	0	0
core	10	1500000	1510000	51	57.13	100	0	0	0	0	0	0	0	0	0	0	0	0	0	0	0	0	0	0	0	0	0	0	0	0	0	0	0	0	0	1	0	0	0	0	0	26.35	1	0	0	0	0	0	0
core	10	1510000	1520000	40	61.89	100	0	0	0	0	0	0	0	0	0	0	0	0	0	0	0	0	0	0	0	0	0	0	0	0	0	0	0	0	0	1	0	0	0	0	0	100	1	0	0	0	0	0	0
core	10	1520000	1530000	54	67.18	100	0	0	0	0	0	0	0	0	0	0	0	0	0	0	0	0	0	0	0	0	0	0	0	0	0	0	0	0	0	1	0	0	0	0	0	100	1	0	0	0	0	0	0
core	10	1530000	1540000	54	71.34	100	0	0	0	0	0	0	0	0	0	0	0	0	0	0	0	0	0	0	0	0	0	0	0	0	0	0	0	0	0	1	0	0	0	0	0	100	1	0	0	0	0	0	0
core	10	1540000	1550000	54	27.47	100	34	0	10.67	0	11.84	0	0	0	0	0	0	0	0	0	0	0	0	0	0	0	0	0	0	0	0	0	0	0	0	1	0	0	0	0	0	72.31	1	0	0	0	0	0	0
core	10	1550000	1560000	55	0	100	52	0	0	0	95.99	0	0	51.05	0	0	0	0	0	0	0	0	0	0	0	0	0	0	0	0	0	51.05	0	0	0		0	0	0	0	0	14.63	1	0	0	0	0	0	0
core	10	1560000	1570000	55	0	100	70	0	0	0	53.79	0	3.64	0	16.72	1.5	0	0	0	0	0	0	0	0	3.64	0	0	0	0	0	0	0	0	16.72	0		0	0	0	0	0	38.17	1	0	0	0	0	0	0
core	10	1570000	1580000	54	0	100	100	0	0	0	99.97	0	32.08	0	67.89	0	0	0	0	0	0	0	0	0	32.08	0	0	0	0	0	0	0	0	67.89	0	1	0	0	0	0	0	0	1	0	0	0	0	0	0
core	10	1580000	1590000	53	5.79	100	60	0	0	0	57.84	0	18.37	39.47	0	0	0	0	0	0	0	0	0	0	18.37	0	0	0	0	0	39.47	0	0	0	0	1	0	0	0	0	0	39.66	1	0	0	0	0	0	0
core	10	1590000	1600000	51	39.24	100	0	0	0	0	0	0	0	0	0	0	0	0	0	0	0	0	0	0	0	0	0	0	0	0	0	0	0	0	0	1	0	0	0	0	0	47.66	1	0	0	0	0	0	0
core	10	1600000	1610000	54	52.92	67.5	0	46	8.72	0	3.87	0	0	0	0	0	0	0	0	0	0	0	0	0	0	0	0	0	0	0	0	0	0	0	0	1	0	0	0	0	0	33.95	1	0	0	0	0	0	0
core	10	1610000	1620000	54	52.92	85	18	14	0	0	15.38	0	0	0	0	0	0	0	15.38	0	0	0	0	0	0	0	0	0	0	0	0	0	0	0	0	1	0	0	0	0	0	6.7	1	0	0	0	0	0	0
core	10	1620000	1630000	54	0	100	100	0	0	0	100	0	0	0	96.26	0	0	0	3.74	0	0	0	0	0	0	0	0	0	0	0	0	0	0	96.26	0	1	0	0	0	0	0	5.01	1	0	0	0	0	0	0
core	10	1630000	1640000	55	0	100	100	0	0	0	100	0	0	17.02	82.99	0	0	0	0	0	0	0	0	0	0	0	0	0	0	0	17.02	0	0	82.99	0	1	0	0	0	0	0	34.87	1	0	0	0	0	0	0
core	10	1640000	1650000	56	0	100	100	0	0	0	100	0	0	35.68	45.9	0	0	0	18.42	0	0	0	0	0	0	0	0	0	0	0	35.68	0	0	45.9	0	1	0	0	0	0	0	28.14	1	0	0	0	0	0	0
core	10	1650000	1660000	54	51.18	100	8	24	4.25	0	7.86	0	0	1.1	0	0	0	0	6.76	0	0	0	0	0	0	0	0	0	0	1.1	0	0	0	0	0	1	0	0	0	0	0	46.31	1	0	0	0	0	0	0
core	10	1660000	1670000	54	15.03	100	62	0	23.07	0	69.41	0	0	48.89	14.2	3.4	2.93	0	0	0	0	0	0	0	0	0	0	0	0	0	48.89	0	0	14.2	0	1	0	0	0	0	0	35.48	1	0	0	0	0	0	0
core	10	1670000	1680000	49	0	100	100	0	0	0	99.66	0	0	81.49	0	0	0	0	1.62	0	0	0	0	0	0	0	0	0	0	0	3.83	77.66	0	0	0	1	0	0	0	0	0	99.12	1	0	0	0	0	0	0
core	10	1680000	1682575	45	0	25	25.75	0	0	0	25.44	0	0	1.34	0	0	0	0	0	0	0	0	0	0	0	0	0	0	0	0	0	1.34	0	0	0		0	0	0	0	0	25.54		0	0	0	0	0	0
core	11	0	10000	38	0	100	95.99	0	0	0	83.31	0	1.61	1.51	80.19	0	0	0	0	0	0	0	0	0	0	0	0	1.61	0	0	0	1.51	80.19	0	0		0	0	0	0	0	58.88	1	0	0	0	0	0	0
core	11	10000	20000	54	40.02	100	0	0	6.36	0	9.31	0	5.86	0	0	3.45	0	0	0	0	0	0	0	0	0	0	5.86	0	0	0	0	0	0	0	0		0	0	0	0	0	0	1	0	0	0	0	0	0
core	11	20000	30000	54	0	100	78	0	0	0	99.27	0	7.09	8.12	84.06	0	0	0	0	0	0	0	0	0	0	0	7.09	0	0	0	0	8.12	0	84.06	0	1	0	0	0	0	0	11.27	1	0	0	0	0	0	0
core	11	30000	40000	54	0	100	72	0	0	0	99.99	0	0	16.81	83.18	0	0	0	0	0	0	0	0	0	0	0	0	0	0	0	0	16.81	0	83.18	0	1	0	0	0	0	0	0	1	0	0	0	0	0	0
core	11	40000	50000	54	13.86	97.5	46	10	6.6	0	55.52	0	0	11.97	43.55	0	0	0	0	0	0	0	0	0	0	0	0	0	0	0	11.97	0	0	43.55	0	1	0	0	0	0	0	44.83	1	0	0	0	0	0	0
core	11	50000	60000	53	69.81	32.5	0	70	0	0	0	0	0	0	0	0	0	0	0	0	0	0	0	0	0	0	0	0	0	0	0	0	0	0	0	1	0	0	0	0	0	0	1	0	0	0	0	0	0
core	11	60000	70000	47	55.62	32.5	0	70	0	0	0	0	0	0	0	0	0	0	0	0	0	0	0	0	0	0	0	0	0	0	0	0	0	0	0	1	0	0	0	0	0	0	1	0	0	0	0	0	0
core	11	70000	80000	54	53.16	80	0	46	0	0	0	0	0	0	0	0	0	0	0	0	0	0	0	0	0	0	0	0	0	0	0	0	0	0	0	1	0	0	0	0	0	54.14	1	0	0	0	0	0	0
core	11	80000	90000	52	75.87	0	0	98	0	0	0	0	0	0	0	0	0	0	0	0	0	0	0	0	0	0	0	0	0	0	0	0	0	0	0	1	0	0	0	0	0	0	1	0	0	0	0	0	0
core	11	90000	100000	55	77.14	0	0	100	0	0	0	0	0	0	0	0	0	0	0	0	0	0	0	0	0	0	0	0	0	0	0	0	0	0	0	1	0	0	0	0	0	5.01	1	0	0	0	0	0	0
core	11	100000	110000	55	32.75	80	22	8	0	0	22.14	0	22.14	0	0	0	0	0	0	0	0	0	22.14	0	0	0	0	0	0	0	0	0	0	0	0	1	0	0	0	0	0	0	1	0	0	0	0	0	0
core	11	110000	120000	54	6.3	100	68	0	14.71	0	64.83	0	13.56	0	43.85	1.28	0	0	6.14	0	0	0	13.56	0	0	0	0	0	0	0	0	0	0	43.85	0	1	0	0	0	0	0	20.37	1	0	0	0	0	0	0
core	11	120000	130000	55	21.27	70	54	30	8.72	0	54.21	0	0	0	51.04	0	0	0	3.17	0	0	0	0	0	0	0	0	0	0	0	0	0	0	51.04	0	1	0	0	0	0	0	44.56	1	0	0	0	0	0	0
core	11	130000	140000	54	71.67	15	0	100	0	0	0	0	0	0	0	0	0	0	0	0	0	0	0	0	0	0	0	0	0	0	0	0	0	0	0	1	0	0	0	0	0	0	1	0	0	0	0	0	0
core	11	140000	150000	55	26.7	52.5	40	28	3	0	32.61	0	32.61	0	0	0	0	0	0	0	0	0	0	0	0	0	0	0	32.61	0	0	0	0	0	0	1	0	0	0	0	0	0	1	0	0	0	0	0	0
core	11	150000	160000	55	11.37	80	76	0	7.7	0	55.45	0	0	8.28	0	0	0	0	47.17	0	0	0	0	0	0	0	0	0	0	0	0	8.28	0	0	0	1	0	0	0	0	0	7.16	1	0	0	0	0	0	0
core	11	160000	170000	55	71.55	7.5	10	54	0	0	0	0	0	0	0	0	0	0	0	0	0	0	0	0	0	0	0	0	0	0	0	0	0	0	0	1	0	0	0	0	0	0	1	0	0	0	0	0	0
core	11	170000	180000	52	47.1	0	0	26	0	0	1.03	0	0	0	0	0	0	0	1.03	0	0	0	0	0	0	0	0	0	0	0	0	0	0	0	0	1	0	0	0	0	0	0	1	0	0	0	0	0	0
core	11	180000	190000	45	41.58	0	0	62	0	0	2.08	0	0	0	0	2.08	0	0	0	0	0	0	0	0	0	0	0	0	0	0	0	0	0	0	0	1	0	0	0	0	0	0	1	0	0	0	0	0	0
core	11	190000	200000	46	40.58	0	0	100	0	0	0	0	0	0	0	0	0	0	0	0	0	0	0	0	0	0	0	0	0	0	0	0	0	0	0	1	0	0	0	0	0	0	1	0	0	0	0	0	0
core	11	200000	210000	48	75.73	0	0	34	0	0	1.32	0	0	1.32	0	0	0	0	0	0	0	0	0	0	0	0	0	0	0	1.32	0	0	0	0	0	1	0	0	0	0	0	0	1	0	0	0	0	0	0
core	11	210000	220000	49	74.31	0	0	76	0	0	0	0	0	0	0	0	0	0	0	0	0	0	0	0	0	0	0	0	0	0	0	0	0	0	0	1	0	0	0	0	0	0	1	0	0	0	0	0	0
core	11	220000	230000	48	46.92	0	0	78	0	0	0	0	0	0	0	0	0	0	0	0	0	0	0	0	0	0	0	0	0	0	0	0	0	0	0	1	0	0	0	0	0	0	1	0	0	0	0	0	0
core	11	230000	240000	54	60.82	0	0	42	0	0	0	0	0	0	0	0	0	0	0	0	0	0	0	0	0	0	0	0	0	0	0	0	0	0	0	1	0	0	0	0	0	0	1	0	0	0	0	0	0
core	11	240000	250000	55	70.78	0	0	18	0	0	0	0	0	0	0	0	0	0	0	0	0	0	0	0	0	0	0	0	0	0	0	0	0	0	0	1	0	0	0	0	0	5.01	1	0	0	0	0	0	0
core	11	250000	260000	50	80.81	0	0	0	0	0	0	0	0	0	0	0	0	0	0	0	0	0	0	0	0	0	0	0	0	0	0	0	0	0	0	1	0	0	0	0	0	0	1	0	0	0	0	0	0
core	11	260000	270000	50	55.16	0	0	84	0	0	0	0	0	0	0	0	0	0	0	0	0	0	0	0	0	0	0	0	0	0	0	0	0	0	0	1	0	0	0	0	0	6.27	1	0	0	0	0	0	0
core	11	270000	280000	56	59.9	52.5	0	0	0	0	0	0	0	0	0	0	0	0	0	0	0	0	0	0	0	0	0	0	0	0	0	0	0	0	0	1	1	0	0	1	0	19.8	1	0	0	0	0	0	0
core	11	280000	290000	53	73.59	0	0	84	0	0	22.62	0	0	0	0	7.08	0	0	15.54	0	0	0	0	0	0	0	0	0	0	0	0	0	0	0	0	1	0	0	0	0	0	0	1	0	0	0	0	0	0
core	11	290000	300000	46	77.71	0	0	100	0	0	0	0	0	0	0	0	0	0	0	0	0	0	0	0	0	0	0	0	0	0	0	0	0	0	0	1	0	0	0	0	0	0	1	0	0	0	0	0	0
core	11	300000	310000	55	66.21	0	0	100	0	0	0	0	0	0	0	0	0	0	0	0	0	0	0	0	0	0	0	0	0	0	0	0	0	0	0	1	0	0	0	0	0	0	1	0	0	0	0	0	0
core	11	310000	320000	53	60.03	0	0	100	0	0	0	0	0	0	0	0	0	0	0	0	0	0	0	0	0	0	0	0	0	0	0	0	0	0	0	1	0	0	0	0	0	0	1	0	0	0	0	0	0
core	11	320000	330000	55	60.24	12.5	0	100	0	0	0	0	0	0	0	0	0	0	0	0	0	0	0	0	0	0	0	0	0	0	0	0	0	0	0	1	0	0	0	0	0	0	1	0	0	0	0	0	0
core	11	330000	340000	54	43.53	52.5	0	100	0	0	3.41	0	0	0	0	0	0	0	2.31	0	0	0	0	0	0	0	0	0	0	0	0	0	0	0	0	1	0	0	0	0	0	33.18	1	0	0	0	0	0	0
core	11	340000	350000	54	64.17	0	0	100	0	0	2.23	0	0	0	0	2.23	0	0	0	0	0	0	0	0	0	0	0	0	0	0	0	0	0	0	0	1	0	0	0	0	0	0	1	0	0	0	0	0	0
core	11	350000	360000	55	74.39	10	0	92	0	0	0	0	0	0	0	0	0	0	0	0	0	0	0	0	0	0	0	0	0	0	0	0	0	0	0	1	0	0	0	0	0	0	1	0	0	0	0	0	0
core	11	360000	370000	55	40.36	100	0	0	0	0	0	0	0	0	0	0	0	0	0	0	0	0	0	0	0	0	0	0	0	0	0	0	0	0	0	1	0	0	0	0	0	0		0	0	0	0	0	0
core	11	370000	380000	55	19.32	52.5	0	54	0	9.43	0	0	0	0	0	0	0	0	0	0	0	0	0	0	0	0	0	0	0	0	0	0	0	0	0	1	0	0	0	0	0	0	1	0	0	0	0	0	0
core	11	380000	390000	53	4.65	100	100	0	0	100	82.81	0	0	8.86	72.08	1.88	0	0	0	0	0	0	0	0	0	0	0	0	0	0	0	8.86	0	0	72.08	1	0	0	0	0	0	0	1	0	0	0	0	0	0
core	11	390000	400000	53	57.66	37.5	18	68	9.79	100	11.65	0	0	0	11.65	0	0	0	0	0	0	0	0	0	0	0	0	0	0	0	0	0	0	1.04	10.61	1	0	0	0	0	0	0	1	0	0	0	0	0	0
core	11	400000	410000	54	44.83	42.5	0	22	7.75	100	0	0	0	0	0	0	0	0	0	0	0	0	0	0	0	0	0	0	0	0	0	0	0	0	0	1	0	0	0	0	0	0	1	0	0	0	0	0	0
core	11	410000	420000	54	68.69	0	0	100	0	100	0	0	0	0	0	0	0	0	0	0	0	0	0	0	0	0	0	0	0	0	0	0	0	0	0	1	0	0	0	0	0	0	1	0	0	0	0	0	0
core	11	420000	430000	54	49.35	30	0	30	0	100	0	0	0	0	0	0	0	0	0	0	0	0	0	0	0	0	0	0	0	0	0	0	0	0	0	1	0	0	0	0	0	0	1	0	0	0	0	0	0
core	11	430000	440000	54	54.9	2.5	0	98	0	100	0	0	0	0	0	0	0	0	0	0	0	0	0	0	0	0	0	0	0	0	0	0	0	0	0	1	0	0	0	0	0	0	1	0	0	0	0	0	0
core	11	440000	450000	55	60.4	0	0	100	0	24.65	1.71	0	0	0	0	1.71	0	0	0	0	0	0	0	0	0	0	0	0	0	0	0	0	0	0	0	1	0	0	0	0	0	0	1	0	0	0	0	0	0
core	11	450000	460000	54	45.11	0	24	68	0	0	23.34	0	0	0	0	0	0	0	23.34	0	0	0	0	0	0	0	0	0	0	0	0	0	0	0	0	1	0	0	0	0	0	0	1	0	0	0	0	0	0
core	11	460000	470000	53	25.66	25	36	32	0	0	46.36	0	0	0	0	0	0	0	46.36	0	0	0	0	0	0	0	0	0	0	0	0	0	0	0	0	1	0	0	0	0	0	0	1	0	0	0	0	0	0
core	11	470000	480000	53	69.62	0	0	52	0	0	0	0	0	0	0	0	0	0	0	0	0	0	0	0	0	0	0	0	0	0	0	0	0	0	0	1	0	0	0	0	0	0	1	0	0	0	0	0	0
core	11	480000	490000	55	75.9	0	0	40	0	0	0	0	0	0	0	0	0	0	0	0	0	0	0	0	0	0	0	0	0	0	0	0	0	0	0	1	0	0	0	0	0	0	1	0	0	0	0	0	0
core	11	490000	500000	52	55.12	0	0	64	0	0	0	0	0	0	0	0	0	0	0	0	0	0	0	0	0	0	0	0	0	0	0	0	0	0	0	1	0	0	0	0	0	0	1	0	0	0	0	0	0
core	11	500000	510000	53	66.61	15	0	56	0	0	0	0	0	0	0	0	0	0	0	0	0	0	0	0	0	0	0	0	0	0	0	0	0	0	0	1	0	0	0	0	0	0	1	0	0	0	0	0	0
core	11	510000	520000	50	63.9	20	0	98	0	0	2.21	0	0	0	0	2.21	0	0	0	0	0	0	0	0	0	0	0	0	0	0	0	0	0	0	0	1	0	0	0	0	0	24.59	1	0	0	0	0	0	0
core	11	520000	530000	54	59.21	20	0	100	0	0	0	0	0	0	0	0	0	0	0	0	0	0	0	0	0	0	0	0	0	0	0	0	0	0	0	1	0	0	0	0	0	6.46	1	0	0	0	0	0	0
core	11	530000	540000	56	61.94	0	0	100	0	0	0	0	0	0	0	0	0	0	0	0	0	0	0	0	0	0	0	0	0	0	0	0	0	0	0	1	0	0	0	0	0	0	1	0	0	0	0	0	0
core	11	540000	550000	54	26.16	0	0	38	0	0	0	0	0	0	0	0	0	0	0	0	0	0	0	0	0	0	0	0	0	0	0	0	0	0	0	1	0	0	0	0	0	0	1	0	0	0	0	0	0
core	11	550000	560000	55	78.1	0	0	100	2.9	35.45	0	0	0	0	0	0	0	0	0	0	0	0	0	0	0	0	0	0	0	0	0	0	0	0	0	1	0	0	0	0	0	0	1	0	0	0	0	0	0
core	11	560000	570000	54	68.84	0	0	100	0	100	0	0	0	0	0	0	0	0	0	0	0	0	0	0	0	0	0	0	0	0	0	0	0	0	0	1	0	0	0	0	0	0	1	0	0	0	0	0	0
core	11	570000	580000	54	53.41	0	0	100	0	100	0	0	0	0	0	0	0	0	0	0	0	0	0	0	0	0	0	0	0	0	0	0	0	0	0	1	0	0	0	0	0	0	1	0	0	0	0	0	0
core	11	580000	590000	54	78.19	0	0	44	0	100	0	0	0	0	0	0	0	0	0	0	0	0	0	0	0	0	0	0	0	0	0	0	0	0	0	1	0	0	0	0	0	0	1	0	0	0	0	0	0
core	11	590000	600000	53	30.34	0	0	0	0	100	0	0	0	0	0	0	0	0	0	0	0	0	0	0	0	0	0	0	0	0	0	0	0	0	0	1	0	0	0	0	0	0	1	0	0	0	0	0	0
core	11	600000	610000	53	72.69	0	0	26	0	100	0	0	0	0	0	0	0	0	0	0	0	0	0	0	0	0	0	0	0	0	0	0	0	0	0	1	0	0	0	0	0	0	1	0	0	0	0	0	0
core	11	610000	620000	53	60.67	0	0	100	0	100	0	0	0	0	0	0	0	0	0	0	0	0	0	0	0	0	0	0	0	0	0	0	0	0	0	1	0	0	0	0	0	0	1	0	0	0	0	0	0
core	11	620000	630000	55	72.51	0	0	100	0	30.34	0	0	0	0	0	0	0	0	0	0	0	0	0	0	0	0	0	0	0	0	0	0	0	0	0	1	0	0	0	0	0	0	1	0	0	0	0	0	0
core	11	630000	640000	54	62.47	0	0	62	0	0	0	0	0	0	0	0	0	0	0	0	0	0	0	0	0	0	0	0	0	0	0	0	0	0	0	1	0	0	0	0	0	0	1	0	0	0	0	0	0
core	11	640000	650000	54	33.28	22.5	0	16	0	0	4.54	0	0	0	0	3.27	0	0	1.27	0	0	0	0	0	0	0	0	0	0	0	0	0	0	0	0	1	0	0	0	0	0	5.01	1	0	0	0	0	0	0
core	11	650000	660000	54	60.09	0	0	82	0	0	0	0	0	0	0	0	0	0	0	0	0	0	0	0	0	0	0	0	0	0	0	0	0	0	0	1	0	0	0	0	0	0	1	0	0	0	0	0	0
core	11	660000	670000	54	60.13	0	0	74	0	0	2.33	0	0	0	0	0	0	0	2.33	0	0	0	0	0	0	0	0	0	0	0	0	0	0	0	0	1	0	0	0	0	0	0	1	0	0	0	0	0	0
core	11	670000	680000	51	84.41	0	0	20	0	0	0	0	0	0	0	0	0	0	0	0	0	0	0	0	0	0	0	0	0	0	0	0	0	0	0	1	0	0	0	0	0	0	1	0	0	0	0	0	0
core	11	680000	690000	56	65.7	0	0	92	0	0	0	0	0	0	0	0	0	0	0	0	0	0	0	0	0	0	0	0	0	0	0	0	0	0	0	1	0	0	0	0	0	0	1	0	0	0	0	0	0
core	11	690000	700000	55	79.74	0	0	98	0	0	0	0	0	0	0	0	0	0	0	0	0	0	0	0	0	0	0	0	0	0	0	0	0	0	0	1	0	0	0	0	0	0	1	0	0	0	0	0	0
core	11	700000	710000	55	60.96	42.5	12	100	0	0	0	0	0	0	0	0	0	0	0	0	0	0	0	0	0	0	0	0	0	0	0	0	0	0	0	1	0	0	0	0	0	0	1	0	0	0	0	0	0
core	11	710000	720000	53	40.23	15	4	76	0	0	0	0	0	0	0	0	0	0	0	0	0	0	0	0	0	0	0	0	0	0	0	0	0	0	0	1	0	0	0	0	0	0	1	0	0	0	0	0	0
core	11	720000	730000	55	33.83	0	0	60	0	0	1.05	0	0	0	0	0	0	0	1.05	0	0	0	0	0	0	0	0	0	0	0	0	0	0	0	0	1	0	0	0	0	0	0	1	2	0	1	0	0	0
core	11	730000	740000	55	64.3	42.5	0	100	0	0	0	0	0	0	0	0	0	0	0	0	0	0	0	0	0	0	0	0	0	0	0	0	0	0	0	1	0	0	0	0	0	12.8	1	0	0	0	0	0	0
core	11	740000	750000	55	68.46	0	0	100	0	0	0	0	0	0	0	0	0	0	0	0	0	0	0	0	0	0	0	0	0	0	0	0	0	0	0	1	0	0	0	0	0	0	1	0	0	0	0	0	0
core	11	750000	760000	55	44.49	47.5	10	50	0	0	0	0	0	0	0	0	0	0	0	0	0	0	0	0	0	0	0	0	0	0	0	0	0	0	0	1	0	0	0	0	0	0	1	0	0	0	0	0	0
core	11	760000	770000	55	9.88	100	92	0	0	0	59.32	0	0	9.08	48.92	0	0	0	1.32	0	0	0	0	0	0	0	0	0	0	0	0	9.08	0	48.92	0	1	0	0	0	0	0	0	1	0	0	0	0	0	0
core	11	770000	780000	55	14.66	55	88	0	0	0	50.4	0	0	0	39.21	0	0	0	11.19	0	0	0	0	0	0	0	0	0	0	0	0	0	0	39.21	0	1	0	0	0	0	0	0	1	0	0	0	0	0	0
core	11	780000	790000	44	20.01	32.5	84	0	0	0	0	0	0	0	0	0	0	0	0	0	0	0	0	0	0	0	0	0	0	0	0	0	0	0	0	1	0	0	0	0	0	0		0	0	0	0	0	0
core	11	790000	800000	46	24.63	32.5	48	0	0	0	3.05	0	0	0	0	0	0	0	0	0	0	0	0	0	0	0	0	0	0	0	0	0	0	0	0	1	0	0	0	0	0	0	1	0	0	0	0	0	0
core	11	800000	810000	50	27.36	40	80	2	0	0	0	0	0	0	0	0	0	0	0	0	0	0	0	0	0	0	0	0	0	0	0	0	0	0	0	1	0	0	0	0	0	0		0	0	0	0	0	0
core	11	810000	820000	53	54.66	37.5	0	100	8.65	2.01	1.43	0	1.43	0	0	0	0	0	0	1.43	0	0	0	0	0	0	0	0	0	0	0	0	0	0	0	1	0	0	0	0	0	0	1	0	0	0	0	0	0
core	11	820000	830000	54	56.01	0	0	100	0	100	0	0	0	0	0	0	0	0	0	0	0	0	0	0	0	0	0	0	0	0	0	0	0	0	0	1	0	0	0	0	0	0	1	0	0	0	0	0	0
core	11	830000	840000	55	43.18	0	0	20	0	100	0	0	0	0	0	0	0	0	0	0	0	0	0	0	0	0	0	0	0	0	0	0	0	0	0	1	0	0	0	0	0	0	1	0	0	0	0	0	0
core	11	840000	850000	54	31.64	40	8	10	3.04	100	30.05	0	30.05	0	0	0	0	0	0	0	0	0	0	0	0	0	0	0	30.05	0	0	0	0	0	0	1	0	0	0	0	0	0	1	0	0	0	0	0	0
core	11	850000	860000	53	66.75	0	0	100	0	100	0	0	0	0	0	0	0	0	0	0	0	0	0	0	0	0	0	0	0	0	0	0	0	0	0	1	0	0	0	0	0	0	1	0	0	0	0	0	0
core	11	860000	870000	54	54.98	0	0	86	0	100	0	0	0	0	0	0	0	0	0	0	0	0	0	0	0	0	0	0	0	0	0	0	0	0	0	1	0	0	0	0	0	0	1	0	0	0	0	0	0
core	11	870000	880000	54	22.54	17.5	36	40	0	100	52.13	0	35.91	13.68	0	0	0	0	0	0	0	0	35.91	0	0	0	0	0	0	0	13.68	0	0	0	0	1	0	0	0	0	0	0	1	0	0	0	0	0	0
core	11	880000	890000	53	55.08	0	12	80	0	29.13	0	0	0	0	0	0	0	0	0	0	0	0	0	0	0	0	0	0	0	0	0	0	0	0	0	1	0	0	0	0	0	0	1	0	0	0	0	0	0
core	11	890000	900000	54	34.8	0	18	56	12.41	0	0	0	0	0	0	0	0	0	0	0	0	0	0	0	0	0	0	0	0	0	0	0	0	0	0	1	0	0	0	0	0	0	1	0	0	0	0	0	0
core	11	900000	910000	55	71.55	0	0	100	0	0	0	0	0	0	0	0	0	0	0	0	0	0	0	0	0	0	0	0	0	0	0	0	0	0	0	1	0	0	0	0	0	0	1	0	0	0	0	0	0
core	11	910000	920000	54	64.83	0	0	100	0	0	2.19	0	0	0	0	2.19	0	0	0	0	0	0	0	0	0	0	0	0	0	0	0	0	0	0	0	1	0	0	0	0	0	0	1	0	0	0	0	0	0
core	11	920000	930000	53	48.96	0	0	100	0	0	1.59	0	0	0	0	0	0	0	1.59	0	0	0	0	0	0	0	0	0	0	0	0	0	0	0	0	1	0	0	0	0	0	0	1	0	0	0	0	0	0
core	11	930000	940000	54	49.83	0	0	100	0	0	0	0	0	0	0	0	0	0	0	0	0	0	0	0	0	0	0	0	0	0	0	0	0	0	0	1	0	0	0	0	0	0	1	0	0	0	0	0	0
core	11	940000	950000	55	64.35	0	0	100	0	0	1.65	0	0	0	0	0	0	0	1.65	0	0	0	0	0	0	0	0	0	0	0	0	0	0	0	0	1	1	1	0	0	0	10.02	1	0	0	0	0	0	0
core	11	950000	960000	54	79.31	0	0	100	0	0	0	0	0	0	0	0	0	0	0	0	0	0	0	0	0	0	0	0	0	0	0	0	0	0	0	1	0	0	0	0	0	0	1	0	0	0	0	0	0
core	11	960000	970000	54	37.27	0	0	74	0	0	2.11	0	0	0	0	2.11	0	0	0	0	0	0	0	0	0	0	0	0	0	0	0	0	0	0	0	1	0	0	0	0	0	0	1	0	0	0	0	0	0
core	11	970000	980000	54	15.12	0	60	22	0	0	12.73	0	0	0	12.73	0	0	0	0	0	0	0	0	0	0	0	0	0	0	0	0	0	0	12.73	0		0	0	0	0	0	0	1	0	0	0	0	0	0
core	11	980000	990000	54	13.32	0	86	4	0	0	27.77	0	0	7.84	19.93	0	0	0	0	0	0	0	0	0	0	0	0	0	0	0	0	7.84	0	19.93	0		0	0	0	0	0	0	1	0	0	0	0	0	0
core	11	990000	1000000	53	51.54	0	0	100	0	0	0	0	0	0	0	0	0	0	0	0	0	0	0	0	0	0	0	0	0	0	0	0	0	0	0	1	0	0	0	0	0	0	1	0	0	0	0	0	0
core	11	1000000	1010000	54	69.48	0	0	100	0	0	0	0	0	0	0	0	0	0	0	0	0	0	0	0	0	0	0	0	0	0	0	0	0	0	0	1	0	0	0	0	0	0	1	1	0	0	0	0	0
core	11	1010000	1020000	54	37.35	0	0	100	0	0	4.13	0	0	0	0	0	0	0	0	0	0	0	0	0	0	0	0	0	0	0	0	0	0	0	0	1	0	0	0	0	0	0	1	0	0	0	0	0	0
core	11	1020000	1030000	54	58.92	0	0	88	0	0	0	0	0	0	0	0	0	0	0	0	0	0	0	0	0	0	0	0	0	0	0	0	0	0	0	1	0	0	0	0	0	0	1	0	0	0	0	0	0
core	11	1030000	1040000	54	75.36	0	0	100	0	0	0	0	0	0	0	0	0	0	0	0	0	0	0	0	0	0	0	0	0	0	0	0	0	0	0	1	0	0	0	0	0	0	1	0	0	0	0	0	0
core	11	1040000	1050000	53	8.88	0	36	24	0	0	41.77	0	9.1	0	32.67	0	0	0	0	0	0	0	9.1	0	0	0	0	0	0	0	0	0	0	32.67	0	1	0	0	0	0	0	0	1	0	0	0	0	0	0
core	11	1050000	1060000	54	0	0	100	0	0	0	99.94	0	14.99	7.8	77.15	0	0	0	0	0	0	0	14.99	0	0	0	0	0	0	0	0	7.8	0	77.15	0	1	0	0	0	0	0	5.01	1	0	0	0	0	0	0
core	11	1060000	1070000	54	21.14	0	46	36	18.05	0	46.95	0	0	1.2	44.43	1.32	0	0	0	0	0	0	0	0	0	0	0	0	0	1.2	0	0	0	44.43	0	1	0	0	0	0	0	0	1	0	0	0	0	0	0
core	11	1070000	1080000	53	46.96	0	36	62	0	0	35.81	0	0	0	7	0	0	0	28.81	0	0	0	0	0	0	0	0	0	0	0	0	0	0	7	0	1	0	0	0	0	0	5.01	1	0	0	0	0	0	0
core	11	1080000	1090000	54	0	0	100	0	0	0	99.99	0	0	0	18.33	0	0	0	81.66	0	0	0	0	0	0	0	0	0	0	0	0	0	0	18.33	0	1	0	0	0	0	0	7.93	1	0	0	0	0	0	0
core	11	1090000	1100000	54	73.11	0	6	90	0	0	5.58	0	0	0	0	0	0	0	5.58	0	0	0	0	0	0	0	0	0	0	0	0	0	0	0	0	1	0	0	0	0	0	0	1	0	0	0	0	0	0
core	11	1100000	1110000	54	60.01	0	0	100	0	0	0	0	0	0	0	0	0	0	0	0	0	0	0	0	0	0	0	0	0	0	0	0	0	0	0	1	0	0	0	0	0	0	1	0	0	0	0	0	0
core	11	1110000	1120000	49	44.48	0	0	74	8.93	0	1.71	0	0	0	0	0	0	0	1.71	0	0	0	0	0	0	0	0	0	0	0	0	0	0	0	0	1	0	0	0	0	0	0	1	0	0	0	0	0	0
core	11	1120000	1130000	49	46.92	0	26	60	0	0	41.38	0	16.07	0	25.31	0	0	0	0	0	0	0	0	0	0	0	16.07	0	0	0	0	0	0	25.31	0	1	0	0	0	0	0	0	1	0	0	0	0	0	0
core	11	1130000	1140000	54	17.04	52.5	20	6	0	0	99.49	0	0	0	39.38	0	0	0	60.11	0	0	0	0	0	0	0	0	0	0	0	0	0	0	39.38	0	1	0	0	0	0	0	0	1	0	0	0	0	0	0
core	11	1140000	1150000	55	0	55	46	68	0	0	82.49	0	4.53	7.62	27.32	0	0	0	43.02	0	0	0	0	0	0	0	4.53	0	0	0	0	7.62	0	27.32	0	1	0	0	0	0	0	11.81	1	0	0	0	0	0	0
core	11	1150000	1160000	54	62.1	7.5	4	100	0	0	1.3	0	1.3	0	0	0	0	0	0	0	0	0	0	0	0	0	1.3	0	0	0	0	0	0	0	0	1	0	0	0	0	0	0	1	0	0	0	0	0	0
core	11	1160000	1170000	54	59.63	0	0	100	0	0	1.4	0	0	0	1.4	0	0	0	0	0	0	0	0	0	0	0	0	0	0	0	0	0	0	1.4	0	1	0	0	0	0	0	0	1	0	0	0	0	0	0
core	11	1170000	1180000	54	66.8	0	0	100	0	0	0	0	0	0	0	0	0	0	0	0	0	0	0	0	0	0	0	0	0	0	0	0	0	0	0	1	0	0	0	0	0	0	1	0	0	0	0	0	0
core	11	1180000	1190000	55	51.62	0	0	100	0	0	0	0	0	0	0	0	0	0	0	0	0	0	0	0	0	0	0	0	0	0	0	0	0	0	0	1	0	0	0	0	0	0	1	0	0	0	0	0	0
core	11	1190000	1200000	54	49.74	0	0	68	0	0	2.03	0	0	0	0	0	0	0	2.03	0	0	0	0	0	0	0	0	0	0	0	0	0	0	0	0	1	0	0	0	0	0	0	1	0	0	0	0	0	0
core	11	1200000	1210000	55	67.87	0	0	66	0	0	0.31	0	0	0	0	0	0	0	0.31	0	0	0	0	0	0	0	0	0	0	0	0	0	0	0	0	1	0	0	0	0	0	0	1	0	0	0	0	0	0
core	11	1210000	1220000	54	83.04	0	0	100	0	0	0	0	0	0	0	0	0	0	0	0	0	0	0	0	0	0	0	0	0	0	0	0	0	0	0	1	0	0	0	0	0	0	1	0	0	0	0	0	0
core	11	1220000	1230000	56	62.81	0	0	100	0	0	0	0	0	0	0	0	0	0	0	0	0	0	0	0	0	0	0	0	0	0	0	0	0	0	0	1	0	0	0	0	0	5.01	1	0	0	0	0	0	0
core	11	1230000	1240000	53	35.14	0	0	86	7.29	0	1.37	0	0	0	0	0	0	0	0	0	0	0	0	0	0	0	0	0	0	0	0	0	0	0	0	1	0	0	0	0	0	0	1	0	0	0	0	0	0
core	11	1240000	1250000	55	51.59	0	0	100	0	0	0	0	0	0	0	0	0	0	0	0	0	0	0	0	0	0	0	0	0	0	0	0	0	0	0	1	0	0	0	0	0	0	1	0	0	0	0	0	0
core	11	1250000	1260000	54	63.34	0	0	100	0	0	0	0	0	0	0	0	0	0	0	0	0	0	0	0	0	0	0	0	0	0	0	0	0	0	0	1	0	0	0	0	0	0	1	0	0	0	0	0	0
core	11	1260000	1270000	56	42.26	0	0	64	7.05	0	6.44	0	0	0	0	1.49	0	0	4.95	0	0	0	0	0	0	0	0	0	0	0	0	0	0	0	0	1	0	0	0	0	0	0	1	0	0	0	0	0	0
core	11	1270000	1280000	54	54.37	0	0	84	0	0	0	0	0	0	0	0	0	0	0	0	0	0	0	0	0	0	0	0	0	0	0	0	0	0	0	1	0	0	0	0	0	0	1	0	0	0	0	0	0
core	11	1280000	1290000	55	49.28	0	0	88	0	0	0	0	0	0	0	0	0	0	0	0	0	0	0	0	0	0	0	0	0	0	0	0	0	0	0	1	1	1	0	0	0	0	1	0	0	0	0	0	0
core	11	1290000	1300000	55	6.12	0	66	10	15.77	0	65.57	0	0	0	0	0	0	0	0	0	0	0	0	0	0	0	0	0	0	0	0	0	0	0	0		0	0	0	0	0	0	1	0	0	0	0	0	0
core	11	1300000	1310000	55	18.88	0	72	26	0	0	71.15	0	0	0	0	0	0	0	0	0	0	0	0	0	0	0	0	0	0	0	0	0	0	0	0		0	0	0	0	0	5.01	1	0	0	0	0	0	0
core	11	1310000	1320000	53	45.92	0	0	100	2.1	0	0	0	0	0	0	0	0	0	0	0	0	0	0	0	0	0	0	0	0	0	0	0	0	0	0	1	0	0	0	0	0	0	1	0	0	0	0	0	0
core	11	1320000	1330000	54	61.92	0	0	82	6.69	0	0	0	0	0	0	0	0	0	0	0	0	0	0	0	0	0	0	0	0	0	0	0	0	0	0	1	0	0	0	0	0	0	1	0	0	0	0	0	0
core	11	1330000	1340000	55	46.02	0	0	100	0	0	0	0	0	0	0	0	0	0	0	0	0	0	0	0	0	0	0	0	0	0	0	0	0	0	0	1	0	0	0	0	0	0	1	0	0	0	0	0	0
core	11	1340000	1350000	55	60.54	0	0	100	0	0	0	0	0	0	0	0	0	0	0	0	0	0	0	0	0	0	0	0	0	0	0	0	0	0	0	1	0	0	0	0	0	0	1	0	0	0	0	0	0
core	11	1350000	1360000	55	14.82	0	52	48	0	0	53.81	0	40.89	8.73	0	4.19	0	0	0	0	0	0	0	0	0	0	0	0	40.89	0	0	8.73	0	0	0	1	0	0	0	0	0	0	1	0	0	0	0	0	0
core	11	1360000	1370000	54	53.19	0	0	92	0	0	0.92	0	0	0	0	0.92	0	0	0	0	0	0	0	0	0	0	0	0	0	0	0	0	0	0	0	1	0	0	0	0	0	0	1	0	0	0	0	0	0
core	11	1370000	1380000	55	73.61	0	0	76	0	0	0	0	0	0	0	0	0	0	0	0	0	0	0	0	0	0	0	0	0	0	0	0	0	0	0	1	0	0	0	0	0	0	1	0	0	0	0	0	0
core	11	1380000	1390000	55	66.96	17.5	0	30	16.7	0	2.15	0	0	0	0	2.15	0	0	0	0	0	0	0	0	0	0	0	0	0	0	0	0	0	0	0	1	0	0	0	0	0	0	1	0	0	0	0	0	0
core	11	1390000	1400000	54	65.05	70	0	0	0	0	0	0	0	0	0	0	0	0	0	0	0	0	0	0	0	0	0	0	0	0	0	0	0	0	0	1	0	0	0	0	0	7.27	1	0	0	0	0	0	0
core	11	1400000	1410000	50	14.27	0	50	0	0	0	49.4	0	39.57	8.21	1.62	0	0	0	0	0	0	4.75	0	0	0	0	0	0	34.82	0	0	8.21	1.62	0	0	1	0	0	0	0	0	67.51	1	0	0	0	0	0	0
core	11	1410000	1420000	52	53.52	0	0	28	12.29	0	2.94	0	0	0	0	0	0	0	2.94	0	0	0	0	0	0	0	0	0	0	0	0	0	0	0	0	1	0	0	0	0	0	19.1	1	0	0	0	0	0	0
core	11	1420000	1430000	48	23.23	0	28	22	34.71	0	27.95	0	27.95	0	0	0	0	0	0	0	0	27.95	0	0	0	0	0	0	0	0	0	0	0	0	0	1	0	0	0	0	0	5.01	1	0	0	0	0	0	0
core	11	1430000	1440000	55	56.97	0	12	88	8.79	0	12.26	0	12.26	0	0	0	0	0	0	0	0	12.26	0	0	0	0	0	0	0	0	0	0	0	0	0	1	0	0	0	0	0	0	1	0	0	0	0	0	0
core	11	1440000	1450000	54	70.12	0	0	10	0	0	3.67	0	0	0	0	0	0	0	0	0	0	0	0	0	0	0	0	0	0	0	0	0	0	0	0	1	0	0	0	0	0	0	1	0	0	0	0	0	0
core	11	1450000	1460000	54	77.95	0	0	94	0	0	3.02	0	0	0	0	0	0	0	0	0	0	0	0	0	0	0	0	0	0	0	0	0	0	0	0	1	0	0	0	0	0	0	1	0	0	0	0	0	0
core	11	1460000	1470000	53	71.31	0	0	54	0	0	0	0	0	0	0	0	0	0	0	0	0	0	0	0	0	0	0	0	0	0	0	0	0	0	0	1	0	0	0	0	0	0	1	0	0	0	0	0	0
core	11	1470000	1480000	55	63.91	0	0	6	0	0	2.18	0	0	0	0	2.18	0	0	0	0	0	0	0	0	0	0	0	0	0	0	0	0	0	0	0	1	0	0	0	0	0	0	1	0	0	0	0	0	0
core	11	1480000	1490000	53	80.15	0	0	46	0	0	2.14	0	0	0	0	2.14	0	0	0	0	0	0	0	0	0	0	0	0	0	0	0	0	0	0	0	1	0	0	0	0	0	0	1	0	0	0	0	0	0
core	11	1490000	1500000	50	70.69	0	0	36	7.6	0	0	0	0	0	0	0	0	0	0	0	0	0	0	0	0	0	0	0	0	0	0	0	0	0	0	1	0	0	0	0	0	0	1	0	0	0	0	0	0
core	11	1500000	1510000	45	39.33	52.5	0	56	0	0	1.92	0	0	0	0	1.92	0	0	0	0	0	0	0	0	0	0	0	0	0	0	0	0	0	0	0	1	0	0	0	0	0	21.42	1	0	0	0	0	0	0
core	11	1510000	1520000	47	33.9	75	0	32	11.24	0	5.79	0	0	0	0	0	0	0	5.79	0	0	0	0	0	0	0	0	0	0	0	0	0	0	0	0	1	0	0	0	0	0	0	1	0	0	0	0	0	0
core	11	1520000	1530000	45	45.93	7.5	0	70	0	0	0	0	0	0	0	0	0	0	0	0	0	0	0	0	0	0	0	0	0	0	0	0	0	0	0	1	0	0	0	0	0	0	1	0	0	0	0	0	0
core	11	1530000	1540000	43	41.56	0	0	14	0	0	2.21	0	0	0	0	2.21	0	0	0	0	0	0	0	0	0	0	0	0	0	0	0	0	0	0	0	1	0	0	0	0	0	0	1	0	0	0	0	0	0
core	11	1540000	1550000	49	43.41	30	0	100	0	0	0	0	0	0	0	0	0	0	0	0	0	0	0	0	0	0	0	0	0	0	0	0	0	0	0	1	0	0	0	0	0	0	1	0	0	0	0	0	0
core	11	1550000	1560000	46	64.01	10	0	100	0	0	0	0	0	0	0	0	0	0	0	0	0	0	0	0	0	0	0	0	0	0	0	0	0	0	0	1	0	0	0	0	0	0	1	0	0	0	0	0	0
core	11	1560000	1570000	46	39.83	80	0	40	0	0	0	0	0	0	0	0	0	0	0	0	0	0	0	0	0	0	0	0	0	0	0	0	0	0	0	1	0	0	0	0	0	41.32	1	0	0	0	0	0	0
core	11	1570000	1580000	38	31.15	100	0	38	0	0	34.18	0	0	0	30.06	4.12	0	0	0	0	0	0	0	0	0	0	0	0	0	0	0	0	30.06	0	0	1	0	0	0	0	0	0		0	0	0	0	0	0
core	11	1580000	1590000	40	55.13	100	0	0	0	0	33.5	0	0	0	33.5	0	0	0	0	0	0	0	0	0	0	0	0	0	0	0	0	0	33.5	0	0	1	0	0	0	0	0	14.1	1	0	0	0	0	0	0
core	11	1590000	1600000	48	0.97	100	92	0	0	0	92.38	0	38.53	15.51	33.8	2.76	0	0	0	0	0	0	37.34	0	0	0	0	0	1.19	0	0	15.51	0	33.8	0	1	0	0	0	0	0	22.15	1	0	0	0	0	0	0
core	11	1600000	1610000	54	31.89	100	58	0	0	0	49.84	0	18.39	0	31.45	0	0	0	0	0	0	0	17.32	0	0	0	0	0	1.07	0	0	0	0	31.45	0	1	0	0	0	0	0	63.08	1	0	0	0	0	0	0
core	11	1610000	1620000	50	6.96	100	72	0	0	0	50.53	0	0	0	44.87	0	0	0	0	0	0	0	0	0	0	0	0	0	0	0	0	0	10.25	34.62	0	1	0	0	0	0	0	52.67	1	0	0	0	0	0	0
core	11	1620000	1624292	55	0	42.5	42	0	0	0	42.89	0	0	3.48	39.41	0	0	0	0	0	0	0	0	0	0	0	0	0	0	0	0	3.48	0	39.41	0		0	0	0	0	0	42.67		0	0	0	0	0	0
core	12	0	10000	56	0	100	32	0	0	0	76.59	0	0	64.14	0	0	0	0	0	0	0	0	0	0	0	0	0	0	0	0	0	64.14	0	0	0	1	0	0	0	0	0	14.29	1	0	0	0	0	0	0
core	12	10000	20000	54	0	100	100	0	0	0	93.07	0	0	0	0	0	0	0	0	0	0	0	0	0	0	0	0	0	0	0	0	0	0	0	0	1	0	0	0	0	0	83.66	1	0	0	0	0	0	0
core	12	20000	30000	53	1.56	100	52	0	8.74	0	78.37	0	7.63	33.17	17.32	2	0	0	0	0	0	7.63	0	0	0	0	0	0	0	0	0	33.17	0	17.32	0	1	0	0	0	0	0	18.65	1	0	0	0	0	0	0
core	12	30000	40000	50	35.1	100	26	38	5.44	0	19.5	0	0	0	0	0	0	0	0	0	0	0	0	0	0	0	0	0	0	0	0	0	0	0	0	1	0	0	0	0	0	29.6	1	0	0	0	0	0	0
core	12	40000	50000	50	12.92	100	100	0	0	0	57.97	0	0	16.31	0	0	0	0	0	0	0	0	0	0	0	0	0	0	0	0	0	16.31	0	0	0	1	0	0	0	0	0	13.94	1	0	0	0	0	0	0
core	12	50000	60000	53	54.52	20	2	100	0	0	0	0	0	0	0	0	0	0	0	0	0	0	0	0	0	0	0	0	0	0	0	0	0	0	0	1	0	0	0	0	0	0	1	0	0	0	0	0	0
core	12	60000	70000	55	32.85	27.5	0	100	0	0	0	0	0	0	0	0	0	0	0	0	0	0	0	0	0	0	0	0	0	0	0	0	0	0	0	1	1	0	0	0	0	0	1	0	0	0	0	0	0
core	12	70000	80000	54	51.54	100	30	6	0	0	12.81	0	4.9	4.77	0	0	0	0	1.02	0	0	0	0	4.9	0	0	0	0	0	0	4.77	0	0	0	0	1	0	0	0	0	0	0	1	0	0	0	0	0	0
core	12	80000	90000	54	0	100	100	0	0	0	93.96	0	0	51.21	42.75	0	0	0	0	0	0	0	0	0	0	0	0	0	0	0	51.21	0	0	30.77	11.98		0	0	0	0	0	5.01	1	0	0	0	0	0	0
core	12	90000	100000	53	0	100	100	0	0	0	67.12	0	0	17.6	49.52	0	0	0	0	0	0	0	0	0	0	0	0	0	0	0	17.6	0	0	33.89	15.63		0	0	0	0	0	0	1	0	0	0	0	0	0
core	12	100000	110000	56	0	100	100	0	0	0	99.93	0	0	46.27	53.66	0	0	0	0	0	0	0	0	0	0	0	0	0	0	0	38.14	8.13	0	53.66	0	1	0	0	0	0	0	12.59	1	0	0	0	0	0	0
core	12	110000	120000	55	7.29	100	62	0	4.97	0	73.21	0	4.78	8.07	60.36	0	0	0	0	0	0	0	0	4.78	0	0	0	0	0	0	0	8.07	0	60.36	0	1	0	0	0	0	0	24.06	1	0	0	0	0	0	0
core	12	120000	130000	54	55.37	20	0	84	0.69	0	0	0	0	0	0	0	0	0	0	0	0	0	0	0	0	0	0	0	0	0	0	0	0	0	0	1	0	0	0	0	0	0	1	0	0	0	0	0	0
core	12	130000	140000	54	37.41	0	0	100	5.96	0	0	0	0	0	0	0	0	0	0	0	0	0	0	0	0	0	0	0	0	0	0	0	0	0	0	1	0	0	0	0	0	0	1	0	0	0	0	0	0
core	12	140000	150000	54	79.75	0	0	100	0	0	0	0	0	0	0	0	0	0	0	0	0	0	0	0	0	0	0	0	0	0	0	0	0	0	0	1	0	0	0	0	0	0	1	0	0	0	0	0	0
core	12	150000	160000	53	50.62	0	0	6	0	0	0	0	0	0	0	0	0	0	0	0	0	0	0	0	0	0	0	0	0	0	0	0	0	0	0	1	0	0	0	0	0	0	1	0	0	0	0	0	0
core	12	160000	170000	54	71.33	40	0	0	0	0	0	0	0	0	0	0	0	0	0	0	0	0	0	0	0	0	0	0	0	0	0	0	0	0	0	1	0	0	0	0	0	0	1	0	0	0	0	0	0
core	12	170000	180000	54	40.56	100	0	0	9.25	0	5.43	0	5.43	0	0	0	0	0	0	0	0	0	5.43	0	0	0	0	0	0	0	0	0	0	0	0	1	0	0	0	0	0	63.65	1	0	0	0	0	0	0
core	12	180000	190000	54	31.11	50	0	0	0.45	0	6.47	0	0	0	6.47	0	0	0	0	0	0	0	0	0	0	0	0	0	0	0	0	0	6.47	0	0	1	0	0	0	0	0	0	1	0	0	0	0	0	0
core	12	190000	200000	55	46.2	52.5	36	12	0	0	34.05	0	34.05	0	0	0	0	0	0	0	0	34.05	0	0	0	0	0	0	0	0	0	0	0	0	0	1	0	0	0	0	0	0	1	0	0	0	0	0	0
core	12	200000	210000	53	45.6	32.5	0	74	5.7	0	13.47	0	0	0	0	3.38	0	0	6.85	0	0	0	0	0	0	0	0	0	0	0	0	0	0	0	0	1	1	0	0	0	0	0	1	0	0	0	0	0	0
core	12	210000	220000	54	63.24	10	0	30	6.94	0	22.34	0	0	19.46	0	1.76	0	0	1.12	0	0	0	0	0	0	0	0	0	0	19.46	0	0	0	0	0	1	0	0	0	0	0	0	1	0	0	0	0	0	0
core	12	220000	230000	54	57.85	17.5	0	22	0	0	2.28	0	0	0	0	2.28	0	0	0	0	0	0	0	0	0	0	0	0	0	0	0	0	0	0	0	1	0	0	0	0	0	0	1	0	0	0	0	0	0
core	12	230000	240000	53	65.16	0	0	0	0	0	4.96	0	0	0	0	2.12	0	0	2.84	0	0	0	0	0	0	0	0	0	0	0	0	0	0	0	0	1	0	0	0	0	0	0	1	0	0	0	0	0	0
core	12	240000	250000	55	73.44	0	0	24	0	0	2.19	0	0	0	0	2.19	0	0	0	0	0	0	0	0	0	0	0	0	0	0	0	0	0	0	0	1	0	0	0	0	0	0	1	0	0	0	0	0	0
core	12	250000	260000	52	73.7	0	0	98	0	0	0	0	0	0	0	0	0	0	0	0	0	0	0	0	0	0	0	0	0	0	0	0	0	0	0	1	0	0	0	0	0	0	1	0	0	0	0	0	0
core	12	260000	270000	51	13.98	62.5	0	22	0	0	60.61	0	0	0	60.61	0	0	0	0	0	0	0	0	0	0	0	0	0	0	0	0	0	60.61	0	0	1	0	0	0	0	0	0	1	0	0	0	0	0	0
core	12	270000	280000	47	53.31	5	0	48	0	0	2.95	0	0	0	2.95	0	0	0	0	0	0	0	0	0	0	0	0	0	0	0	0	0	2.95	0	0	1	0	0	0	0	0	0	1	0	0	0	0	0	0
core	12	280000	290000	47	68.88	0	0	100	0	0	0	0	0	0	0	0	0	0	0	0	0	0	0	0	0	0	0	0	0	0	0	0	0	0	0	1	0	0	0	0	0	0	1	0	0	0	0	0	0
core	12	290000	300000	47	54.36	0	0	76	20.63	0	2.09	0	0	0	0	2.09	0	0	0	0	0	0	0	0	0	0	0	0	0	0	0	0	0	0	0	1	0	0	0	0	0	0	1	0	0	0	0	0	0
core	12	300000	310000	45	59.31	0	0	100	0	0	0	0	0	0	0	0	0	0	0	0	0	0	0	0	0	0	0	0	0	0	0	0	0	0	0	1	0	0	0	0	0	0	1	0	0	0	0	0	0
core	12	310000	320000	48	53.52	30	0	76	0	0	0	0	0	0	0	0	0	0	0	0	0	0	0	0	0	0	0	0	0	0	0	0	0	0	0	1	0	0	0	0	0	0	1	0	0	0	0	0	0
core	12	320000	330000	55	23.19	0	0	80	0	0	0	0	0	0	0	0	0	0	0	0	0	0	0	0	0	0	0	0	0	0	0	0	0	0	0	1	0	0	0	0	0	0	1	0	0	0	0	0	0
core	12	330000	340000	55	29.07	32.5	0	78	0	0	0	0	0	0	0	0	0	0	0	0	0	0	0	0	0	0	0	0	0	0	0	0	0	0	0	1	0	0	0	0	0	7.56	1	1	0	1	0	0	0
core	12	340000	350000	55	41.82	0	0	98	18.61	0	0	0	0	0	0	0	0	0	0	0	0	0	0	0	0	0	0	0	0	0	0	0	0	0	0	1	0	0	0	0	0	0	1	0	0	0	0	0	0
core	12	350000	360000	54	55.85	0	0	100	0	0	1.43	0	0	0	0	1.43	0	0	0	0	0	0	0	0	0	0	0	0	0	0	0	0	0	0	0	1	0	0	0	0	0	0	1	0	0	0	0	0	0
core	12	360000	370000	49	53.8	0	0	100	0	0	1.88	0	0	0	0	0	0	0	1.88	0	0	0	0	0	0	0	0	0	0	0	0	0	0	0	0	1	0	0	0	0	0	0	1	0	0	0	0	0	0
core	12	370000	380000	47	63.1	0	0	100	8.84	0	0	0	0	0	0	0	0	0	0	0	0	0	0	0	0	0	0	0	0	0	0	0	0	0	0	1	0	0	0	0	0	0	1	0	0	0	0	0	0
core	12	380000	390000	51	74.96	0	0	100	0	0	0	0	0	0	0	0	0	0	0	0	0	0	0	0	0	0	0	0	0	0	0	0	0	0	0	1	0	0	0	0	0	0	1	0	0	0	0	0	0
core	12	390000	400000	53	58.67	0	0	100	0	0	0	0	0	0	0	0	0	0	0	0	0	0	0	0	0	0	0	0	0	0	0	0	0	0	0	1	0	0	0	0	0	0	1	0	0	0	0	0	0
core	12	400000	410000	56	55.63	0	2	94	0	0	1.05	0	1.05	0	0	0	0	0	0	0	0	1.05	0	0	0	0	0	0	0	0	0	0	0	0	0	1	0	0	0	0	0	0	1	0	0	0	0	0	0
core	12	410000	420000	52	0	22.5	100	0	0	0	94.95	0	25.4	0	69.55	0	0	0	0	0	0	25.4	0	0	0	0	0	0	0	0	0	0	0	0	69.55	1	0	0	0	0	0	0	1	0	0	0	0	0	0
core	12	420000	430000	47	22.89	0	6	72	0	0	0	0	0	0	0	0	0	0	0	0	0	0	0	0	0	0	0	0	0	0	0	0	0	0	0	1	0	0	0	0	0	0	1	0	0	0	0	0	0
core	12	430000	440000	54	68.92	22.5	0	90	0	99.99	8.2	0	0	2.97	0	4.02	0	0	1.21	0	0	0	0	0	0	0	0	0	0	1.38	0	1.59	0	0	0	1	0	0	0	0	0	5.01	1	0	0	0	0	0	0
core	12	440000	450000	54	42.55	0	0	72	0	100	0	0	0	0	0	0	0	0	0	0	0	0	0	0	0	0	0	0	0	0	0	0	0	0	0	1	0	0	0	0	0	0	1	0	0	0	0	0	0
core	12	450000	460000	54	66.97	0	0	100	0	100	0	0	0	0	0	0	0	0	0	0	0	0	0	0	0	0	0	0	0	0	0	0	0	0	0	1	0	0	0	0	0	5.01	1	0	0	0	0	0	0
core	12	460000	470000	53	25.62	0	70	18	10.73	100	49.63	0	0	0	2.63	0	0	0	0	0	0	0	0	0	0	0	0	0	0	0	0	0	0	2.63	0	1	0	0	0	0	0	0	1	0	0	0	0	0	0
core	12	470000	480000	46	0	0	100	0	0	90.69	99.24	0	0	6.72	68.02	0	0	0	0	0	0	0	0	0	0	0	0	0	0	0	0	6.72	0	68.02	0		0	0	0	0	0	0	1	0	0	0	0	0	0
core	12	480000	490000	51	45.62	0	12	80	0	0	9.7	0	0	0	0	0	0	0	0	0	0	0	0	0	0	0	0	0	0	0	0	0	0	0	0	1	0	0	0	0	0	7.65	1	0	0	0	0	0	0
core	12	490000	500000	50	43.84	0	0	100	4.55	0	1.44	0	0	0	0	0	0	0	1.44	0	0	0	0	0	0	0	0	0	0	0	0	0	0	0	0	1	0	0	0	0	0	0	1	0	0	0	0	0	0
core	12	500000	510000	50	11.79	27.5	68	22	0	0	63.35	0	27.62	35.73	0	0	0	0	0	0	0	0	27.62	0	0	0	0	0	0	0	27.69	8.04	0	0	0	1	0	0	0	0	0	0	1	0	0	0	0	0	0
core	12	510000	520000	52	0	30	90	0	0	0	97.08	0	7.91	28.04	0	0	0	0	0	0	0	0	7.91	0	0	0	0	0	0	0	28.04	0	0	0	0	1	0	0	0	0	0	0	1	0	0	0	0	0	0
core	12	520000	530000	49	53.4	27.5	0	82	0	0	16.08	0	0	0	0	0	0	0	0	0	0	0	0	0	0	0	0	0	0	0	0	0	0	0	0	1	0	0	0	0	0	0	1	0	0	0	0	0	0
core	12	530000	540000	53	54.19	0	0	100	0	0	4.34	0	0	0	0	2.17	0	0	2.17	0	0	0	0	0	0	0	0	0	0	0	0	0	0	0	0	1	1	0	1	0	0	0		0	0	0	0	0	0
core	12	540000	550000	49	58.5	0	0	100	0	0	0	0	0	0	0	0	0	0	0	0	0	0	0	0	0	0	0	0	0	0	0	0	0	0	0	1	0	0	0	0	0	0	1	0	0	0	0	0	0
core	12	550000	560000	37	56.18	0	0	100	10.12	0	0	0	0	0	0	0	0	0	0	0	0	0	0	0	0	0	0	0	0	0	0	0	0	0	0	1	0	0	0	0	0	0	1	0	0	0	0	0	0
core	12	560000	570000	53	34.38	0	0	18	7.03	0	3.25	0	0	0	0	3.25	0	0	0	0	0	0	0	0	0	0	0	0	0	0	0	0	0	0	0	1	0	0	0	0	0	0	1	0	0	0	0	0	0
core	12	570000	580000	53	51.75	0	0	68	7.82	0	2.7	0	0	0	0	0	0	0	0	0	0	0	0	0	0	0	0	0	0	0	0	0	0	0	0	1	0	0	0	0	0	0	1	0	0	0	0	0	0
core	12	580000	590000	53	62.61	0	0	96	0	0	0	0	0	0	0	0	0	0	0	0	0	0	0	0	0	0	0	0	0	0	0	0	0	0	0	1	0	0	0	0	0	0	1	0	0	0	0	0	0
core	12	590000	600000	56	64.8	0	0	78	0	0	0	0	0	0	0	0	0	0	0	0	0	0	0	0	0	0	0	0	0	0	0	0	0	0	0	1	0	0	0	0	0	0	1	0	0	0	0	0	0
core	12	600000	610000	54	36.66	40	32	80	0	0	30.25	0	0	8.29	6.47	0	0	0	0	0	0	0	0	0	0	0	0	0	0	0	0	8.29	6.47	0	0	1	0	0	0	0	0	0	1	0	0	0	0	0	0
core	12	610000	620000	42	0	20	100	0	0	0	100	0	0	0	100	0	0	0	0	0	0	0	0	0	0	0	0	0	0	0	0	0	49.12	50.88	0	1	0	0	0	0	0	5.01	1	0	0	0	0	0	0
core	12	620000	630000	52	19.92	47.5	36	34	0	0	39.12	0	0	0	33.42	3.54	0	0	2.16	0	0	0	0	0	0	0	0	0	0	0	0	0	16.12	17.3	0	1	0	0	0	0	0	0	1	0	0	0	0	0	0
core	12	630000	640000	55	65.16	0	0	100	0	0	0	0	0	0	0	0	0	0	0	0	0	0	0	0	0	0	0	0	0	0	0	0	0	0	0	1	0	0	0	0	0	0	1	0	0	0	0	0	0
core	12	640000	650000	53	43.78	0	0	70	0	0	0	0	0	0	0	0	0	0	0	0	0	0	0	0	0	0	0	0	0	0	0	0	0	0	0	1	0	0	0	0	0	0	1	0	0	0	0	0	0
core	12	650000	660000	55	55.09	17.5	0	100	0	0	0	0	0	0	0	0	0	0	0	0	0	0	0	0	0	0	0	0	0	0	0	0	0	0	0	1	0	0	0	0	0	0	1	0	0	0	0	0	0
core	12	660000	670000	50	68.07	0	0	100	0	0	0	0	0	0	0	0	0	0	0	0	0	0	0	0	0	0	0	0	0	0	0	0	0	0	0	1	0	0	0	0	0	0	1	0	0	0	0	0	0
core	12	670000	680000	44	6.49	62.5	64	34	0	0	60	0	0	0	0	0	0	0	60	0	0	0	0	0	0	0	0	0	0	0	0	0	0	0	0	1	0	0	0	0	0	0	1	0	0	0	0	0	0
core	12	680000	690000	47	14.19	100	54	0	7.29	0	53.33	0	41.98	8.16	0	0	0	0	1.86	0	0	0	0	0	0	0	0	0	41.98	0	0	8.16	0	0	0	1	0	0	0	0	0	8.28	1	0	0	0	0	0	0
core	12	690000	700000	56	37.2	95	22	0	6.67	0	20.28	0	20.28	0	0	0	0	0	0	0	0	0	0	0	0	0	0	0	20.28	0	0	0	0	0	0	1	0	0	0	0	0	6.26	1	0	0	0	0	0	0
core	12	700000	710000	55	60.48	50	0	0	0	0	1.37	0	0	0	0	1.37	0	0	0	0	0	0	0	0	0	0	0	0	0	0	0	0	0	0	0	1	0	0	0	0	0	17.77	1	0	0	0	0	0	0
core	12	710000	720000	55	64.18	92.5	0	28	0	0	2.34	0	0	0	0	0	0	0	2.34	0	0	0	0	0	0	0	0	0	0	0	0	0	0	0	0	1	0	0	0	0	0	39	1	0	0	0	0	0	0
core	12	720000	730000	55	62.93	25	0	100	0	0	0	0	0	0	0	0	0	0	0	0	0	0	0	0	0	0	0	0	0	0	0	0	0	0	0	1	0	0	0	0	0	15.98	1	0	0	0	0	0	0
core	12	730000	740000	55	58.63	0	0	80	0	0	0	0	0	0	0	0	0	0	0	0	0	0	0	0	0	0	0	0	0	0	0	0	0	0	0	1	0	0	0	0	0	0	1	0	0	0	0	0	0
core	12	740000	750000	54	57.62	47.5	0	88	0	0	4.21	0	0	0	0	2.12	0	0	2.09	0	0	0	0	0	0	0	0	0	0	0	0	0	0	0	0		0	0	0	0	0	0	1	0	0	0	0	0	0
core	12	750000	760000	55	33.48	0	34	36	0	0	33.08	0	10.63	0	22.45	0	0	0	0	0	0	0	0	0	10.63	0	0	0	0	0	0	0	0	22.45	0	1	0	0	0	0	0	0	1	1	0	1	0	0	0
core	12	760000	770000	53	6.52	25	88	10	0	0	88.72	0	43.16	0	45.56	0	0	0	0	0	0	0	0	0	43.16	0	0	0	0	0	0	0	0	45.56	0	1	0	0	0	0	0	7.68	1	0	0	0	0	0	0
core	12	770000	780000	54	45.21	0	0	84	4.36	0	0	0	0	0	0	0	0	0	0	0	0	0	0	0	0	0	0	0	0	0	0	0	0	0	0	1	0	0	0	0	0	0	1	0	0	0	0	0	0
core	12	780000	790000	55	43.35	0	56	0	0	0	32.87	0	32.87	0	0	0	0	0	0	0	0	32.87	0	0	0	0	0	0	0	0	0	0	0	0	0	1	0	0	0	0	0	0	1	0	0	0	0	0	0
core	12	790000	800000	55	58.35	0	0	76	5.05	0	0	0	0	0	0	0	0	0	0	0	0	0	0	0	0	0	0	0	0	0	0	0	0	0	0	1	0	0	0	0	0	0	1	0	0	0	0	0	0
core	12	800000	810000	55	62.79	0	0	100	4.85	0	0	0	0	0	0	0	0	0	0	0	0	0	0	0	0	0	0	0	0	0	0	0	0	0	0	1	0	0	0	0	0	0	1	0	0	0	0	0	0
core	12	810000	820000	55	49.07	0	0	100	0	0	1.35	0	0	0	0	1.35	0	0	0	0	0	0	0	0	0	0	0	0	0	0	0	0	0	0	0	1	0	0	0	0	0	0	1	0	0	0	0	0	0
core	12	820000	830000	55	53.52	0	0	70	0	0	0	0	0	0	0	0	0	0	0	0	0	0	0	0	0	0	0	0	0	0	0	0	0	0	0	1	0	0	0	0	0	0	1	0	0	0	0	0	0
core	12	830000	840000	56	68.7	0	0	100	10.96	0	2.79	0	0	0	0	0	0	0	2.79	0	0	0	0	0	0	0	0	0	0	0	0	0	0	0	0	1	0	0	0	0	0	0	1	0	0	0	0	0	0
core	12	840000	850000	56	53.97	17.5	0	100	16.04	0	0	0	0	0	0	0	0	0	0	0	0	0	0	0	0	0	0	0	0	0	0	0	0	0	0	1	0	0	0	0	0	6.26	1	0	0	0	0	0	0
core	12	850000	860000	54	29.64	22.5	0	100	0	0	4.47	0	0	0	0	4.47	0	0	0	0	0	0	0	0	0	0	0	0	0	0	0	0	0	0	0	1	0	0	0	0	0	0	1	0	0	0	0	0	0
core	12	860000	870000	55	57.91	0	0	100	0	0	0	0	0	0	0	0	0	0	0	0	0	0	0	0	0	0	0	0	0	0	0	0	0	0	0	1	0	0	0	0	0	0	1	0	0	0	0	0	0
core	12	870000	880000	53	69.41	0	0	100	0	0	0	0	0	0	0	0	0	0	0	0	0	0	0	0	0	0	0	0	0	0	0	0	0	0	0	1	0	0	0	0	0	0	1	0	0	0	0	0	0
core	12	880000	890000	46	29.34	0	0	40	0	0	0	0	0	0	0	0	0	0	0	0	0	0	0	0	0	0	0	0	0	0	0	0	0	0	0	1	0	0	0	0	0	0	1	0	0	0	0	0	0
core	12	890000	900000	53	55.38	0	0	74	8.44	0	0	0	0	0	0	0	0	0	0	0	0	0	0	0	0	0	0	0	0	0	0	0	0	0	0	1	0	0	0	0	0	0	1	0	0	0	0	0	0
core	12	900000	910000	52	42.39	22.5	38	60	0	0	37.56	0	0	26.23	0	0	0	0	11.33	0	0	0	0	0	0	0	0	0	0	0	26.23	0	0	0	0	1	0	0	0	0	0	0	1	0	0	0	0	0	0
core	12	910000	920000	55	0	30	100	0	0	0	100	0	0	29.77	0	0	0	0	70.23	0	0	0	0	0	0	0	0	0	0	0	29.77	0	0	0	0	1	0	0	0	0	0	0	1	0	0	0	0	0	0
core	12	920000	930000	54	31.89	0	40	66	0	0	39.34	0	0	0	0	0	0	0	34.13	0	0	0	0	0	0	0	0	0	0	0	0	0	0	0	0	1	0	0	0	0	0	0	1	0	0	0	0	0	0
core	12	930000	940000	46	69.72	0	0	100	0	0	0	0	0	0	0	0	0	0	0	0	0	0	0	0	0	0	0	0	0	0	0	0	0	0	0	1	0	0	0	0	0	0	1	0	0	0	0	0	0
core	12	940000	950000	45	50.85	0	0	82	0	0	0	0	0	0	0	0	0	0	0	0	0	0	0	0	0	0	0	0	0	0	0	0	0	0	0	1	0	0	0	0	0	5.01	1	0	0	0	0	0	0
core	12	950000	960000	46	55.65	0	0	100	0	0	0	0	0	0	0	0	0	0	0	0	0	0	0	0	0	0	0	0	0	0	0	0	0	0	0	1	0	0	0	0	0	0	1	0	0	0	0	0	0
core	12	960000	970000	54	64.96	0	0	100	0	0	0	0	0	0	0	0	0	0	0	0	0	0	0	0	0	0	0	0	0	0	0	0	0	0	0	1	0	0	0	0	0	0	1	0	0	0	0	0	0
core	12	970000	980000	54	72.53	0	0	100	0	0	4.08	0	0	0	0	0	0	0	4.08	0	0	0	0	0	0	0	0	0	0	0	0	0	0	0	0	1	0	0	0	0	0	0	1	0	0	0	0	0	0
core	12	980000	990000	53	11.52	82.5	74	16	0	0	78.74	0	0	7.87	26.37	0	0	0	44.5	0	0	0	0	0	0	0	0	0	0	0	0	7.87	26.37	0	0	1	0	0	0	0	0	0	1	0	0	0	0	0	0
core	12	990000	1000000	55	41.01	47.5	0	72	0	0	39.32	0	0	0	39.32	0	0	0	0	0	0	0	0	0	0	0	0	0	0	0	0	0	39.32	0	0	1	0	0	0	0	0	0	1	0	0	0	0	0	0
core	12	1000000	1010000	54	44.74	45	0	100	0	0	0	0	0	0	0	0	0	0	0	0	0	0	0	0	0	0	0	0	0	0	0	0	0	0	0	1	0	0	0	0	0	36.69	1	0	0	0	0	0	0
core	12	1010000	1020000	54	45.92	0	14	80	5.16	0	14.04	0	0	0	0	0	0	0	14.04	0	0	0	0	0	0	0	0	0	0	0	0	0	0	0	0	1	0	0	0	0	0	0	1	0	0	0	0	0	0
core	12	1020000	1030000	53	29.95	0	32	26	0	0	56.57	0	0	0	0	0	0	0	56.57	0	0	0	0	0	0	0	0	0	0	0	0	0	0	0	0	1	0	0	0	0	0	0	1	0	0	0	0	0	0
core	12	1030000	1040000	48	75.36	0	0	100	0	0	0	0	0	0	0	0	0	0	0	0	0	0	0	0	0	0	0	0	0	0	0	0	0	0	0	1	0	0	0	0	0	0	1	0	0	0	0	0	0
core	12	1040000	1050000	47	80.99	0	0	68	0	0	0	0	0	0	0	0	0	0	0	0	0	0	0	0	0	0	0	0	0	0	0	0	0	0	0	1	0	0	0	0	0	0	1	0	0	0	0	0	0
core	12	1050000	1060000	55	64.37	0	0	0	0	0	0	0	0	0	0	0	0	0	0	0	0	0	0	0	0	0	0	0	0	0	0	0	0	0	0	1	0	0	0	0	0	0	1	0	0	0	0	0	0
core	12	1060000	1070000	54	78.73	0	0	76	5.81	0	0	0	0	0	0	0	0	0	0	0	0	0	0	0	0	0	0	0	0	0	0	0	0	0	0	1	0	0	0	0	0	0	1	0	0	0	0	0	0
core	12	1070000	1080000	54	51.93	0	0	100	0	0	2.25	0	0	0	0	2.25	0	0	0	0	0	0	0	0	0	0	0	0	0	0	0	0	0	0	0	1	1	0	0	0	0	0	1	0	0	0	0	0	0
core	12	1080000	1090000	55	45.08	0	44	54	0	0	41.05	0	35.74	0	0	0	0	0	0	0	0	0	35.74	0	0	0	0	0	0	0	0	0	0	0	0	1	0	0	0	0	0	0	1	0	0	0	0	0	0
core	12	1090000	1100000	52	63.63	0	0	100	0	0	0	0	0	0	0	0	0	0	0	0	0	0	0	0	0	0	0	0	0	0	0	0	0	0	0	1	0	0	0	0	0	0	1	0	0	0	0	0	0
core	12	1100000	1110000	46	57.23	17.5	0	100	0	0	0	0	0	0	0	0	0	0	0	0	0	0	0	0	0	0	0	0	0	0	0	0	0	0	0	1	0	0	0	0	0	0	1	0	0	0	0	0	0
core	12	1110000	1120000	51	63.6	0	0	100	0	0	0	0	0	0	0	0	0	0	0	0	0	0	0	0	0	0	0	0	0	0	0	0	0	0	0	1	0	0	0	0	0	0	1	0	0	0	0	0	0
core	12	1120000	1130000	48	66.37	0	0	92	0	0	0	0	0	0	0	0	0	0	0	0	0	0	0	0	0	0	0	0	0	0	0	0	0	0	0	1	0	0	0	0	0	0	1	0	0	0	0	0	0
core	12	1130000	1140000	43	39.34	0	0	0	5.6	0	3.45	0	0	0	0	0	0	0	3.45	0	0	0	0	0	0	0	0	0	0	0	0	0	0	0	0	1	0	0	0	0	0	0	1	0	0	0	0	0	0
core	12	1140000	1150000	46	53.02	0	0	34	0	0	0	0	0	0	0	0	0	0	0	0	0	0	0	0	0	0	0	0	0	0	0	0	0	0	0	1	0	0	0	0	0	0	1	0	0	0	0	0	0
core	12	1150000	1160000	49	33.86	45	0	66	0	0	0	0	0	0	0	0	0	0	0	0	0	0	0	0	0	0	0	0	0	0	0	0	0	0	0	1	0	0	0	0	0	18.42	1	0	0	0	0	0	0
core	12	1160000	1170000	54	31.53	12.5	60	4	0	0	47.13	0	0	0	11.77	1.88	0	0	0	0	0	0	0	0	0	0	0	0	0	0	0	0	0	11.77	0	1	1	0	1	0	0	9.88	1	0	0	0	0	0	0
core	12	1170000	1180000	49	7.65	100	100	0	0	0	87.3	0	0	0	87.3	0	0	0	0	0	0	0	0	0	0	0	0	0	0	0	0	0	4.13	83.17	0	1	0	0	0	0	0	20.23	1	0	0	0	0	0	0
core	12	1180000	1190000	54	29.36	70	2	24	0	0	62.82	0	0	0	59.43	0	0	0	0	0	0	0	0	0	0	0	0	0	0	0	0	0	59.43	0	0	1	0	0	0	0	0	0		0	0	0	0	0	0
core	12	1190000	1200000	53	17.17	40	0	54	0	0	1.09	0	0	0	1.09	0	0	0	0	0	0	0	0	0	0	0	0	0	0	0	0	0	0	0	1.09	1	0	0	0	0	0	0	1	0	0	0	0	0	0
core	12	1200000	1210000	52	31.75	72.5	0	34	0	0	0	0	0	0	0	0	0	0	0	0	0	0	0	0	0	0	0	0	0	0	0	0	0	0	0	1	0	0	0	0	0	27.98	1	0	0	0	0	0	0
core	12	1210000	1220000	54	59.15	22.5	0	86	0	0	0	0	0	0	0	0	0	0	0	0	0	0	0	0	0	0	0	0	0	0	0	0	0	0	0	1	0	0	0	0	0	16.79	1	0	0	0	0	0	0
core	12	1220000	1230000	54	19.32	0	0	42	0	0	0	0	0	0	0	0	0	0	0	0	0	0	0	0	0	0	0	0	0	0	0	0	0	0	0	1	0	0	0	0	0	0	1	0	0	0	0	0	0
core	12	1230000	1240000	53	41.52	0	0	84	0	0	0	0	0	0	0	0	0	0	0	0	0	0	0	0	0	0	0	0	0	0	0	0	0	0	0	1	0	0	0	0	0	0	1	0	0	0	0	0	0
core	12	1240000	1250000	53	49.77	0	0	100	0	0	14.67	0	0	0	0	0	0	0	0	0	0	0	0	0	0	0	0	0	0	0	0	0	0	0	0	1	0	0	0	0	0	5.01	1	0	0	0	0	0	0
core	12	1250000	1260000	51	70.43	0	0	100	0	0	23.32	0	0	0	0	0	0	0	0	0	0	0	0	0	0	0	0	0	0	0	0	0	0	0	0	1	0	0	0	0	0	9.07	1	0	0	0	0	0	0
core	12	1260000	1270000	54	67.21	0	0	44	11.58	0	0	0	0	0	0	0	0	0	0	0	0	0	0	0	0	0	0	0	0	0	0	0	0	0	0	1	0	0	0	0	0	0	1	0	0	0	0	0	0
core	12	1270000	1280000	54	60.92	0	0	36	0	0	0	0	0	0	0	0	0	0	0	0	0	0	0	0	0	0	0	0	0	0	0	0	0	0	0	1	0	0	0	0	0	0	1	0	0	0	0	0	0
core	12	1280000	1290000	54	43.3	0	0	0	0	0	0	0	0	0	0	0	0	0	0	0	0	0	0	0	0	0	0	0	0	0	0	0	0	0	0	1	0	0	0	0	0	0	1	0	0	0	0	0	0
core	12	1290000	1300000	55	61.5	0	0	98	20.17	0	1.15	0	0	1.15	0	0	0	0	0	0	0	0	0	0	0	0	0	0	0	1.15	0	0	0	0	0	1	0	0	0	0	0	0	1	0	0	0	0	0	0
core	12	1300000	1310000	54	41.1	0	0	90	0	0	0	0	0	0	0	0	0	0	0	0	0	0	0	0	0	0	0	0	0	0	0	0	0	0	0	1	0	0	0	0	0	0	1	0	0	0	0	0	0
core	12	1310000	1320000	38	78.73	0	0	60	0	0	0	0	0	0	0	0	0	0	0	0	0	0	0	0	0	0	0	0	0	0	0	0	0	0	0	1	0	0	0	0	0	0	1	0	0	0	0	0	0
core	12	1320000	1330000	53	66.2	0	0	58	0	0	0	0	0	0	0	0	0	0	0	0	0	0	0	0	0	0	0	0	0	0	0	0	0	0	0	1	0	0	0	0	0	0	1	0	0	0	0	0	0
core	12	1330000	1340000	44	53.58	0	0	100	13.74	0	0	0	0	0	0	0	0	0	0	0	0	0	0	0	0	0	0	0	0	0	0	0	0	0	0	1	0	0	0	0	0	0	1	0	0	0	0	0	0
core	12	1340000	1350000	43	62	0	0	100	0	0	0	0	0	0	0	0	0	0	0	0	0	0	0	0	0	0	0	0	0	0	0	0	0	0	0	1	0	0	0	0	0	0	1	0	0	0	0	0	0
core	12	1350000	1360000	42	60.02	2.5	0	100	0	0	0	0	0	0	0	0	0	0	0	0	0	0	0	0	0	0	0	0	0	0	0	0	0	0	0	1	0	0	0	0	0	0	1	0	0	0	0	0	0
core	12	1360000	1370000	42	44.48	17.5	0	100	7.4	0	6.27	0	0	0	0	3.6	0	0	0	0	0	0	0	0	0	0	0	0	0	0	0	0	0	0	0	1	0	0	0	0	0	0	1	0	0	0	0	0	0
core	12	1370000	1380000	42	29.94	0	0	52	0	0	0	0	0	0	0	0	0	0	0	0	0	0	0	0	0	0	0	0	0	0	0	0	0	0	0	1	0	0	0	0	0	0	1	0	0	0	0	0	0
core	12	1380000	1390000	41	32.62	0	0	30	0	0	0	0	0	0	0	0	0	0	0	0	0	0	0	0	0	0	0	0	0	0	0	0	0	0	0	1	0	0	0	0	0	0	1	0	0	0	0	0	0
core	12	1390000	1400000	48	46.76	85	0	26	5.81	0	1.9	0	0	0	0	1.9	0	0	0	0	0	0	0	0	0	0	0	0	0	0	0	0	0	0	0	1	0	0	0	0	0	49.61	1	0	0	0	0	0	0
core	12	1400000	1410000	53	56.71	5	0	100	0	0	2.89	0	0	1.37	0	1.52	0	0	0	0	0	0	0	0	0	0	0	0	0	0	0	1.37	0	0	0	1	0	0	0	0	0	0.21	1	0	0	0	0	0	0
core	12	1410000	1420000	55	49.52	62.5	0	52	0	0	13.19	0	1.57	0	10.3	0	0	0	1.32	0	0	1.57	0	0	0	0	0	0	0	0	0	0	0	2.19	8.11	1	0	0	0	0	0	0	1	0	0	0	0	0	0
core	12	1420000	1430000	54	0	100	86	0	0	0	99.87	0	0	30.68	59.58	0	0	0	9.61	0	0	0	0	0	0	0	0	0	0	0	0	30.68	0	56.84	2.74		0	0	0	0	0	30.21	1	0	0	0	0	0	0
core	12	1430000	1440000	54	0	100	100	0	0	0	98.17	0	0	56.78	0	0	0	0	0	0	0	0	0	0	0	0	0	0	0	0	0	56.78	0	0	0		0	0	0	0	0	75.21	1	0	0	0	0	0	0
core	12	1440000	1450000	55	0	100	100	0	0	0	53.03	0	0	0	53.03	0	0	0	0	0	0	0	0	0	0	0	0	0	0	0	0	0	0	53.03	0		0	0	0	0	0	77.97	1	0	0	0	0	0	0
core	12	1450000	1460000	54	0	100	100	0	0	0	100	0	0	71.22	28.78	0	0	0	0	0	0	0	0	0	0	0	0	0	0	0	0	71.22	0	28.78	0		0	0	0	0	0	81.22	1	0	0	0	0	0	0
core	12	1460000	1462624	49	0	25	26	0	0	0	24.92	0	0	6.61	0	0	0	0	3.82	0	0	0	0	0	0	0	0	0	0	0	0	6.61	0	0	0		0	0	0	0	0	24.57		0	0	0	0	0	0
core	13	0	10000	56	9.61	100	15.99	0	0	0	50.59	0	0	4.38	0	0	0	0	45.15	0	0	0	0	0	0	0	0	0	0	0	0	4.38	0	0	0	1	0	0	0	0	0	70.73		0	0	0	0	0	0
core	13	10000	20000	54	17.16	100	16	0	0	0	5.75	0	1.2	0	3.38	0	0	0	0	0	1.2	0	0	0	0	0	0	0	0	0	0	0	3.38	0	0	1	0	0	0	0	0	66.81	1	0	0	0	0	0	0
core	13	20000	30000	55	1.85	100	74	0	0	0	74.77	0	0	11.94	59.47	0	0	0	1.7	0	0	0	0	0	0	0	0	0	0	0	0	11.94	59.47	0	0	1	0	0	0	0	0	82.24	1	0	0	0	0	0	0
core	13	30000	40000	46	0	100	100	0	0	0	100	0	0	27.92	72.08	0	0	0	0	0	0	0	0	0	0	0	0	0	0	0	0	27.92	41.59	30.49	0	1	0	0	0	0	0	64.6	1	0	0	0	0	0	0
core	13	40000	50000	49	0	100	100	0	0	0	84.68	0	0	4.9	43.25	0	0	0	0	0	0	0	0	0	0	0	0	0	0	0	0	4.9	0	43.25	0	1	0	0	0	0	0	52.67	1	0	0	0	0	0	0
core	13	50000	60000	41	35.61	100	54	0	7.67	0	25.82	0	23.85	0	0	0	0	0	0	0	0	16.04	7.81	0	0	0	0	0	0	0	0	0	0	0	0	1	0	0	0	0	0	84.74	1	0	0	0	0	0	0
core	13	60000	70000	53	20.26	80	60	22	0	0	25.52	0	13.67	0	0	0	0	1.83	0	13.67	0	0	0	0	0	0	0	0	0	0	0	0	0	0	0	1	0	0	0	0	0	49.95	1	0	0	0	0	0	0
core	13	70000	80000	49	37.61	100	42	0	0	0	40.78	0	31.04	8.15	0	0	0	0	1.59	0	0	0	31.04	0	0	0	0	0	0	0	0	8.15	0	0	0	1	0	0	0	0	0	35.49	1	0	0	0	0	0	0
core	13	80000	90000	47	0	100	100	0	0	0	99.78	0	28.73	7.91	63.14	0	0	0	0	0	0	0	4.15	0	0	0	0	0	24.58	0	0	7.91	0	63.14	0		0	0	0	0	0	0		0	0	0	0	0	0
core	13	90000	100000	53	25.79	100	44	0	0	0	33.66	0	8.85	7.78	17.03	0	0	0	0	0	0	0	0	0	0	0	0	0	8.85	0	0	7.78	0	17.03	0	1	0	0	0	0	0	55.36	1	0	0	0	0	0	0
core	13	100000	110000	44	47.32	37.5	0	78	0	0	3.37	0	0	0	0	3.37	0	0	0	0	0	0	0	0	0	0	0	0	0	0	0	0	0	0	0	1	0	0	0	0	0	7.84	1	0	0	0	0	0	0
core	13	110000	120000	46	62.45	0	0	100	0	0	0	0	0	0	0	0	0	0	0	0	0	0	0	0	0	0	0	0	0	0	0	0	0	0	0	1	0	0	0	0	0	0	1	0	0	0	0	0	0
core	13	120000	130000	43	77.02	0	0	100	0	0	0	0	0	0	0	0	0	0	0	0	0	0	0	0	0	0	0	0	0	0	0	0	0	0	0	1	0	0	0	0	0	0	1	0	0	0	0	0	0
core	13	130000	140000	50	35.7	35	0	32	0	0	4.74	0	0	0	0	4.74	0	0	0	0	0	0	0	0	0	0	0	0	0	0	0	0	0	0	0	1	0	0	0	0	0	14.38	1	0	0	0	0	0	0
core	13	140000	150000	46	49.38	12.5	0	0	11.93	0	3.03	0	0	0	0	0	0	0	3.03	0	0	0	0	0	0	0	0	0	0	0	0	0	0	0	0	1	0	0	0	0	0	0	1	0	0	0	0	0	0
core	13	150000	160000	51	37.15	0	0	8	0	0	0	0	0	0	0	0	0	0	0	0	0	0	0	0	0	0	0	0	0	0	0	0	0	0	0	1	0	0	0	0	0	0	1	0	0	0	0	0	0
core	13	160000	170000	54	62.22	0	0	68	0	0	0	0	0	0	0	0	0	0	0	0	0	0	0	0	0	0	0	0	0	0	0	0	0	0	0	1	0	0	0	0	0	0	1	0	0	0	0	0	0
core	13	170000	180000	53	51.74	0	0	76	0	0	1.79	0	0	0	0	0	0	0	0	0	0	0	0	0	0	0	0	0	0	0	0	0	0	0	0	1	0	0	0	0	0	0	1	0	0	0	0	0	0
core	13	180000	190000	53	33.42	17.5	0	74	0	0	22.15	0	0	0	0	0	0	0	0	0	0	0	0	0	0	0	0	0	0	0	0	0	0	0	0	1	0	0	0	0	0	0	1	0	0	0	0	0	0
core	13	190000	200000	55	31.08	35	6	20	0	0	0	0	0	0	0	0	0	0	0	0	0	0	0	0	0	0	0	0	0	0	0	0	0	0	0	1	0	0	0	0	0	0	1	0	0	0	0	0	0
core	13	200000	210000	54	17.83	65	64	24	0	0	62.28	0	0	0	62.28	0	0	0	0	0	0	0	0	0	0	0	0	0	0	0	0	0	62.28	0	0	1	0	0	0	0	0	0	1	0	0	0	0	0	0
core	13	210000	220000	55	25.94	12.5	0	28	0	0	1.19	0	0	0	0	0	0	0	1.19	0	0	0	0	0	0	0	0	0	0	0	0	0	0	0	0	1	0	0	0	0	0	0	1	0	0	0	0	0	0
core	13	220000	230000	51	57.6	0	0	100	0	0	5.99	0	0	0	0	0	0	0	5.99	0	0	0	0	0	0	0	0	0	0	0	0	0	0	0	0	1	0	0	0	0	0	0	1	0	0	0	0	0	0
core	13	230000	240000	54	45.69	0	0	80	0	0	0	0	0	0	0	0	0	0	0	0	0	0	0	0	0	0	0	0	0	0	0	0	0	0	0	1	0	0	0	0	0	0	1	0	0	0	0	0	0
core	13	240000	250000	55	34.02	50	0	28	0	0	26.68	0	0	0	26.68	0	0	0	0	0	0	0	0	0	0	0	0	0	0	0	0	0	26.68	0	0	1	0	0	0	0	0	0	1	0	0	0	0	0	0
core	13	250000	260000	56	32.39	37.5	6	0	0	0	44.21	0	0	0	36.9	0	0	0	7.31	0	0	0	0	0	0	0	0	0	0	0	0	0	36.9	0	0	1	0	0	0	0	0	0	1	1	0	0	0	0	0
core	13	260000	270000	56	65.14	0	0	90	0	0	0	0	0	0	0	0	0	0	0	0	0	0	0	0	0	0	0	0	0	0	0	0	0	0	0	1	0	0	0	0	0	0	1	0	0	0	0	0	0
core	13	270000	280000	55	19.68	72.5	76	26	0	0	72.42	0	0	0	72.42	0	0	0	0	0	0	0	0	0	0	0	0	0	0	0	0	0	0	0	72.42	1	0	0	0	0	0	0	1	0	0	0	0	0	0
core	13	280000	290000	55	60.81	10	0	90	0	0	10.13	0	0	0	10.13	0	0	0	0	0	0	0	0	0	0	0	0	0	0	0	0	0	0	0	10.13	1	0	0	0	0	0	0	1	0	0	0	0	0	0
core	13	290000	300000	54	64.62	0	0	96	0	0	0	0	0	0	0	0	0	0	0	0	0	0	0	0	0	0	0	0	0	0	0	0	0	0	0	1	0	0	0	0	0	0	1	0	0	0	0	0	0
core	13	300000	310000	55	54.43	0	0	0	0	0	0	0	0	0	0	0	0	0	0	0	0	0	0	0	0	0	0	0	0	0	0	0	0	0	0	1	0	0	0	0	0	0	1	0	0	0	0	0	0
core	13	310000	320000	55	34.19	45	0	0	24.75	0	43.57	0	0	0	43.57	0	0	0	0	0	0	0	0	0	0	0	0	0	0	0	0	0	43.57	0	0	1	0	0	0	0	0	0	1	0	0	0	0	0	0
core	13	320000	330000	54	7.8	100	50	0	7.48	0	59.66	0	0	0	20.02	3.09	0	0	1.23	0	0	0	0	0	0	0	0	0	0	0	0	0	20.02	0	0	1	0	0	0	0	0	6.44	1	0	0	0	0	0	0
core	13	330000	340000	53	0	97.5	100	0	0	0	100	0	0	0	0	0	0	0	0	0	0	0	0	0	0	0	0	0	0	0	0	0	0	0	0	1	0	0	0	0	0	6.27	1	0	0	0	0	0	0
core	13	340000	350000	54	59.48	0	2	60	0	0	1.83	0	0	0	0	0	0	0	0	0	0	0	0	0	0	0	0	0	0	0	0	0	0	0	0	1	0	0	0	0	0	0	1	0	0	0	0	0	0
core	13	350000	360000	55	63.3	0	0	18	0	0	0	0	0	0	0	0	0	0	0	0	0	0	0	0	0	0	0	0	0	0	0	0	0	0	0		0	0	0	0	0	0	1	0	0	0	0	0	0
core	13	360000	370000	55	57.37	0	0	100	8.09	0	0	0	0	0	0	0	0	0	0	0	0	0	0	0	0	0	0	0	0	0	0	0	0	0	0	1	0	0	0	0	0	0	1	1	0	1	0	0	0
core	13	370000	380000	54	50.99	0	0	44	0	0	2.58	0	0	0	0	0	0	0	2.58	0	0	0	0	0	0	0	0	0	0	0	0	0	0	0	0	1	0	0	0	0	0	4.38	1	0	0	0	0	0	0
core	13	380000	390000	50	31.37	0	0	54	0	0	3.29	0	0	0	0	0	0	0	3.29	0	0	0	0	0	0	0	0	0	0	0	0	0	0	0	0	1	0	0	0	0	0	0.63	1	0	0	0	0	0	0
core	13	390000	400000	46	65.81	0	0	46	0	0	0	0	0	0	0	0	0	0	0	0	0	0	0	0	0	0	0	0	0	0	0	0	0	0	0	1	0	0	0	0	0	0	1	0	0	0	0	0	0
core	13	400000	410000	54	40.88	67.5	0	0	0	0	1.87	0	0	0	0	1.87	0	0	0	0	0	0	0	0	0	0	0	0	0	0	0	0	0	0	0	1	0	0	0	0	0	0	1	0	0	0	0	0	0
core	13	410000	420000	54	54.22	17.5	0	64	0	0	0	0	0	0	0	0	0	0	0	0	0	0	0	0	0	0	0	0	0	0	0	0	0	0	0	1	0	0	0	0	0	0	1	0	0	0	0	0	0
core	13	420000	430000	54	51.66	0	0	32	0	0	1.08	0	0	0	0	0	0	0	1.08	0	0	0	0	0	0	0	0	0	0	0	0	0	0	0	0	1	0	0	0	0	0	0	1	0	0	0	0	0	0
core	13	430000	440000	49	53.55	0	0	60	0	0	0	0	0	0	0	0	0	0	0	0	0	0	0	0	0	0	0	0	0	0	0	0	0	0	0	1	0	0	0	0	0	0	1	0	0	0	0	0	0
core	13	440000	450000	51	20.61	75	72	26	0	0	63.76	0	0	0	63.76	0	0	0	0	0	0	0	0	0	0	0	0	0	0	0	0	0	63.76	0	0	1	0	0	0	0	0	68.99	1	0	0	0	0	0	0
core	13	450000	460000	54	58.23	0	0	100	0	0	0	0	0	0	0	0	0	0	0	0	0	0	0	0	0	0	0	0	0	0	0	0	0	0	0	1	0	0	0	0	0	0	1	0	0	0	0	0	0
core	13	460000	470000	54	69.7	0	0	88	0	0	1.37	0	0	1.37	0	0	0	0	0	0	0	0	0	0	0	0	0	0	0	1.37	0	0	0	0	0	1	0	0	0	0	0	0	1	0	0	0	0	0	0
core	13	470000	480000	53	47.63	65	0	0	3.69	0	0	0	0	0	0	0	0	0	0	0	0	0	0	0	0	0	0	0	0	0	0	0	0	0	0	1	0	0	0	0	0	24.74	1	0	0	0	0	0	0
core	13	480000	490000	54	53.62	52.5	0	0	13.25	0	0	0	0	0	0	0	0	0	0	0	0	0	0	0	0	0	0	0	0	0	0	0	0	0	0	1	0	0	0	0	0	0	1	0	0	0	0	0	0
core	13	490000	500000	54	65.71	0	0	32	10.13	0	0	0	0	0	0	0	0	0	0	0	0	0	0	0	0	0	0	0	0	0	0	0	0	0	0	1	0	0	0	0	0	0	1	0	0	0	0	0	0
core	13	500000	510000	54	46.57	25	20	100	0	0	19.25	0	0	1.34	0	0	0	0	0	0	0	0	0	0	0	0	0	0	0	1.34	0	0	0	0	0	1	0	0	0	0	0	0	1	0	0	0	0	0	0
core	13	510000	520000	54	25.38	65	20	100	7.91	0	18.6	0	0	0	0	0	0	0	1.58	0	0	0	0	0	0	0	0	0	0	0	0	0	0	0	0	1	0	0	0	0	0	0	1	0	0	0	0	0	0
core	13	520000	530000	46	43.89	20	0	58	0	0	4.19	0	0	0	0	4.19	0	0	0	0	0	0	0	0	0	0	0	0	0	0	0	0	0	0	0	1	0	0	0	0	0	0	1	0	0	0	0	0	0
core	13	530000	540000	50	59.22	0	0	58	0	0	0	0	0	0	0	0	0	0	0	0	0	0	0	0	0	0	0	0	0	0	0	0	0	0	0	1	0	0	0	0	0	0	1	0	0	0	0	0	0
core	13	540000	550000	54	62.04	0	0	100	6.9	0	0	0	0	0	0	0	0	0	0	0	0	0	0	0	0	0	0	0	0	0	0	0	0	0	0	1	0	0	0	0	0	0	1	0	0	0	0	0	0
core	13	550000	560000	53	46.79	0	0	100	0	0	3.47	0	0	0	0	0	0	0	3.47	0	0	0	0	0	0	0	0	0	0	0	0	0	0	0	0	1	0	0	0	0	0	0	1	0	0	0	0	0	0
core	13	560000	570000	54	56.55	52.5	0	14	0	0	1.61	0	0	0	0	0	0	0	1.61	0	0	0	0	0	0	0	0	0	0	0	0	0	0	0	0	1	0	0	0	0	0	5.01	1	0	0	0	0	0	0
core	13	570000	580000	56	56.98	0	0	44	0	0	0	0	0	0	0	0	0	0	0	0	0	0	0	0	0	0	0	0	0	0	0	0	0	0	0	1	0	0	0	0	0	0	1	0	0	0	0	0	0
core	13	580000	590000	54	55.52	0	0	100	3.04	0	0	0	0	0	0	0	0	0	0	0	0	0	0	0	0	0	0	0	0	0	0	0	0	0	0	1	0	0	0	0	0	0	1	0	0	0	0	0	0
core	13	590000	600000	54	70.75	0	0	100	0	0	3.43	0	0	0	1.3	0	0	0	2.13	0	0	0	0	0	0	0	0	0	0	0	0	0	1.3	0	0	1	0	0	0	0	0	0	1	0	0	0	0	0	0
core	13	600000	610000	54	77.05	0	0	100	0	0	0	0	0	0	0	0	0	0	0	0	0	0	0	0	0	0	0	0	0	0	0	0	0	0	0	1	0	0	0	0	0	0	1	0	0	0	0	0	0
core	13	610000	620000	54	64.46	0	0	100	0	0	0	0	0	0	0	0	0	0	0	0	0	0	0	0	0	0	0	0	0	0	0	0	0	0	0	1	0	0	0	0	0	1.08	1	0	0	0	0	0	0
core	13	620000	630000	55	57.71	50	0	100	0	0	0	0	0	0	0	0	0	0	0	0	0	0	0	0	0	0	0	0	0	0	0	0	0	0	0	1	0	0	0	0	0	52.05	1	0	0	0	0	0	0
core	13	630000	640000	54	71.55	0	0	86	0	0	0	0	0	0	0	0	0	0	0	0	0	0	0	0	0	0	0	0	0	0	0	0	0	0	0	1	0	0	0	0	0	0	1	0	0	0	0	0	0
core	13	640000	650000	50	34.3	50	0	48	7.61	8.26	38.69	0	0	0	37.47	1.22	0	0	0	0	0	0	0	0	0	0	0	0	0	0	0	0	37.47	0	0	1	0	0	0	0	0	0	1	0	0	0	0	0	0
core	13	650000	660000	47	40.08	47.5	0	56	3.76	100	28.52	0	0	0	26.34	2.18	0	0	0	0	0	0	0	0	0	0	0	0	0	0	0	0	26.34	0	0	1	0	0	0	0	0	0	1	0	0	0	0	0	0
core	13	660000	670000	50	67.17	0	0	100	15.22	100	0	0	0	0	0	0	0	0	0	0	0	0	0	0	0	0	0	0	0	0	0	0	0	0	0	1	0	0	0	0	0	0	1	0	0	0	0	0	0
core	13	670000	680000	49	69.76	0	0	90	0	100	0	0	0	0	0	0	0	0	0	0	0	0	0	0	0	0	0	0	0	0	0	0	0	0	0	1	0	0	0	0	0	0	1	0	0	0	0	0	0
core	13	680000	690000	54	79.2	0	0	0	0	100	1.22	0	0	0	0	1.22	0	0	0	0	0	0	0	0	0	0	0	0	0	0	0	0	0	0	0	1	0	0	0	0	0	0	1	0	0	0	0	0	0
core	13	690000	700000	56	77.63	15	0	22	0	100	0	0	0	0	0	0	0	0	0	0	0	0	0	0	0	0	0	0	0	0	0	0	0	0	0	1	0	0	0	0	0	20.86	1	0	0	0	0	0	0
core	13	700000	710000	55	74.85	20	0	56	0	100	0	0	0	0	0	0	0	0	0	0	0	0	0	0	0	0	0	0	0	0	0	0	0	0	0	1	0	0	0	0	0	0	1	0	0	0	0	0	0
core	13	710000	720000	54	48.05	100	0	0	0	74.22	2.24	0	0	0	0	0	0	0	2.24	0	0	0	0	0	0	0	0	0	0	0	0	0	0	0	0	1	0	0	0	0	0	61.8	1	0	0	0	0	0	0
core	13	720000	730000	54	45.59	42.5	0	4	0	0	0	0	0	0	0	0	0	0	0	0	0	0	0	0	0	0	0	0	0	0	0	0	0	0	0	1	0	0	0	0	0	0	1	0	0	0	0	0	0
core	13	730000	740000	55	68.52	0	0	100	0	0	0	0	0	0	0	0	0	0	0	0	0	0	0	0	0	0	0	0	0	0	0	0	0	0	0	1	0	0	0	0	0	0	1	0	0	0	0	0	0
core	13	740000	750000	54	64.88	0	0	100	5.55	0	0	0	0	0	0	0	0	0	0	0	0	0	0	0	0	0	0	0	0	0	0	0	0	0	0	1	0	0	0	0	0	0	1	0	0	0	0	0	0
core	13	750000	760000	55	61.92	0	0	100	5.66	0	0	0	0	0	0	0	0	0	0	0	0	0	0	0	0	0	0	0	0	0	0	0	0	0	0	1	0	0	0	0	0	0	1	0	0	0	0	0	0
core	13	760000	770000	55	40.59	17.5	0	4	4.72	0	4.27	0	0	0	0	4.27	0	0	0	0	0	0	0	0	0	0	0	0	0	0	0	0	0	0	0	1	0	0	0	0	0	0	1	0	0	0	0	0	0
core	13	770000	780000	53	15.42	100	36	30	10.46	0	38.48	0	28.36	8.85	0	1.27	0	0	0	6.25	0	0	0	0	0	0	22.11	0	0	0	0	8.85	0	0	0	1	0	0	0	0	0	28.05	1	0	0	0	0	0	0
core	13	780000	790000	53	45.36	22.5	0	100	2.13	0	8.03	0	5.4	0	0	0	0	0	0	5.4	0	0	0	0	0	0	0	0	0	0	0	0	0	0	0	1	0	0	0	0	0	9.13	1	0	0	0	0	0	0
core	13	790000	800000	56	68.34	0	0	64	0	0	0	0	0	0	0	0	0	0	0	0	0	0	0	0	0	0	0	0	0	0	0	0	0	0	0	1	0	0	0	0	0	0	1	0	0	0	0	0	0
core	13	800000	810000	53	66.42	0	0	88	0	0	2.45	0	0	0	0	2.45	0	0	0	0	0	0	0	0	0	0	0	0	0	0	0	0	0	0	0	1	0	0	0	0	0	0	1	0	0	0	0	0	0
core	13	810000	820000	53	57.93	0	0	100	0	0	2.44	0	0	0	0	2.44	0	0	0	0	0	0	0	0	0	0	0	0	0	0	0	0	0	0	0	1	0	0	0	0	0	0	1	0	0	0	0	0	0
core	13	820000	830000	56	59.16	0	0	78	0	0	0	0	0	0	0	0	0	0	0	0	0	0	0	0	0	0	0	0	0	0	0	0	0	0	0	1	0	0	0	0	0	0	1	0	0	0	0	0	0
core	13	830000	840000	53	49.68	12.5	0	0	0	0	0	0	0	0	0	0	0	0	0	0	0	0	0	0	0	0	0	0	0	0	0	0	0	0	0	1	0	0	0	0	0	0	1	0	0	0	0	0	0
core	13	840000	850000	53	81.75	0	0	0	0	0	5.56	0	0	0	0	0	0	0	5.56	0	0	0	0	0	0	0	0	0	0	0	0	0	0	0	0	1	0	0	0	0	0	0	1	0	0	0	0	0	0
core	13	850000	860000	55	43.68	0	0	78	0	0	18.22	0	0	0	0	0	0	0	18.22	0	0	0	0	0	0	0	0	0	0	0	0	0	0	0	0	1	0	0	0	0	0	0	1	0	0	0	0	0	0
core	13	860000	870000	56	37.39	0	0	100	0	0	1.78	0	0	0	0	0	0	0	0	0	0	0	0	0	0	0	0	0	0	0	0	0	0	0	0	1	0	0	0	0	0	0	1	0	0	0	0	0	0
core	13	870000	880000	53	60.79	0	0	100	0	0	2.12	0	0	0	0	2.12	0	0	0	0	0	0	0	0	0	0	0	0	0	0	0	0	0	0	0	1	0	0	0	0	0	0	1	1	0	1	0	0	0
core	13	880000	890000	55	50.12	0	0	100	0	0	0	0	0	0	0	0	0	0	0	0	0	0	0	0	0	0	0	0	0	0	0	0	0	0	0	1	0	0	0	0	0	0	1	0	0	0	0	0	0
core	13	890000	900000	53	39.8	32.5	0	100	0	0	0	0	0	0	0	0	0	0	0	0	0	0	0	0	0	0	0	0	0	0	0	0	0	0	0	1	0	0	0	0	0	0	1	0	0	0	0	0	0
core	13	900000	910000	54	50.4	0	0	100	0	0	0	0	0	0	0	0	0	0	0	0	0	0	0	0	0	0	0	0	0	0	0	0	0	0	0		0	0	0	0	0	0		0	0	0	0	0	0
core	13	910000	920000	54	1.62	92.5	78	4	0	0	95.32	0	0	66.64	21.79	0	0	0	3.32	0	0	0	0	0	0	0	0	0	0	0	0	66.64	0	21.79	0	1	0	0	0	0	0	12.67	1	0	0	0	0	0	0
core	13	920000	930000	50	39.57	27.5	2	54	0	0	3.79	0	0.17	0	3.62	0	0	0	0	0	0	0	0	0	0	0	0	0	0.17	0	0	0	0	3.62	0	1	0	0	0	0	0	0	1	0	0	0	0	0	0
core	13	930000	940000	49	0	87.5	100	0	0	0	94.3	0	29.59	15.54	0	0	0	0	0	0	0	0	0	0	0	0	0	0	29.59	0	0	15.54	0	0	0	1	0	0	0	0	0	8.81	1	0	0	0	0	0	0
core	13	940000	950000	54	5.18	22.5	88	0	0	0	89.06	0	0	0	0	1.07	0	0	0	0	0	0	0	0	0	0	0	0	0	0	0	0	0	0	0	1	0	0	0	0	0	0	1	0	0	0	0	0	0
core	13	950000	960000	55	44.98	12.5	0	78	4.68	0	2.17	0	0	0	0	0	0	0	2.17	0	0	0	0	0	0	0	0	0	0	0	0	0	0	0	0	1	0	0	0	0	0	0	1	0	0	0	0	0	0
core	13	960000	970000	55	52.27	0	0	100	23.33	0	0	0	0	0	0	0	0	0	0	0	0	0	0	0	0	0	0	0	0	0	0	0	0	0	0	1	0	0	0	0	0	0	1	0	0	0	0	0	0
core	13	970000	980000	54	18.09	60	0	100	11.29	0	9.3	0	0	0	0	6.67	0	0	2.63	0	0	0	0	0	0	0	0	0	0	0	0	0	0	0	0	1	0	0	0	0	0	0	1	0	0	0	0	0	0
core	13	980000	990000	54	41.36	0	0	100	6.94	0	1.28	0	0	1.28	0	0	0	0	0	0	0	0	0	0	0	0	0	0	0	0	0	1.28	0	0	0	1	0	0	0	0	0	0	1	0	0	0	0	0	0
core	13	990000	1000000	54	60.78	0	0	84	5.03	0	0	0	0	0	0	0	0	0	0	0	0	0	0	0	0	0	0	0	0	0	0	0	0	0	0	1	0	0	0	0	0	0	1	0	0	0	0	0	0
core	13	1000000	1010000	54	25.26	95	38	12	0	0	37.08	0	0	37.08	0	0	0	0	0	0	0	0	0	0	0	0	0	0	0	0	37.08	0	0	0	0	1	0	0	0	0	0	0	1	0	0	0	0	0	0
core	13	1010000	1020000	53	12.39	100	88	0	0	0	87.47	0	0	18.75	67.99	0	0	0	0	0	0	0	0	0	0	0	0	0	0	0	18.75	0	0	67.99	0	1	0	0	0	0	0	11.27	1	0	0	0	0	0	0
core	13	1020000	1030000	55	53.34	77.5	12	36	0	0	13.85	0	0	0	13.57	0	0	0	0	0	0	0	0	0	0	0	0	0	0	0	0	0	0	0	13.57	1	0	0	0	0	0	0	1	0	0	0	0	0	0
core	13	1030000	1040000	55	0	100	100	0	0	0	99.92	0	0	8.21	91.72	0	0	0	0	0	0	0	0	0	0	0	0	0	0	0	0	8.21	0	66.28	25.44	1	0	0	0	0	0	41.89	1	0	0	0	0	0	0
core	13	1040000	1050000	54	0	100	100	0	0	0	100	0	0	0	98.12	0	0	1.89	0	0	0	0	0	0	0	0	0	0	0	0	0	0	0	72.02	26.1	1	0	0	0	0	0	17.85	1	0	0	0	0	0	0
core	13	1050000	1060000	54	56.01	100	2	0	0	0	22.53	0	0	1.16	17.92	1.79	0	0	1.66	0	0	0	0	0	0	0	0	0	0	1.16	0	0	0	0	17.92	1	0	0	0	0	0	0	1	0	0	0	0	0	0
core	13	1060000	1070000	48	44.79	100	0	0	0	0	9.27	0	8.41	0	0.86	0	0	0	0	0	0	0	8.41	0	0	0	0	0	0	0	0	0	0	0.86	0	1	0	0	0	0	0	0	1	0	0	0	0	0	0
core	13	1070000	1080000	47	0	100	98	0	0	0	100	0	0	0	100	0	0	0	0	0	0	0	0	0	0	0	0	0	0	0	0	0	0	100	0		0	0	0	0	0	5.01	1	0	0	0	0	0	0
core	13	1080000	1090000	48	14.92	100	60	0	4.17	0	61.33	0	25.43	0	35.9	0	0	0	0	0	0	0	25.43	0	0	0	0	0	0	0	0	0	0	35.9	0	1	0	0	0	0	0	5.01		0	0	0	0	0	0
core	13	1090000	1100000	54	61.01	100	0	0	0	0	0	0	0	0	0	0	0	0	0	0	0	0	0	0	0	0	0	0	0	0	0	0	0	0	0	1	0	0	0	0	0	0	1	0	0	0	0	0	0
core	13	1100000	1110000	56	11.88	100	78	0	0	0	73.73	0	52.97	15.94	0	4.83	0	0	0	0	0	0	0	0	52.97	0	0	0	0	0	0	15.94	0	0	0	1	0	0	0	0	0	0	1	0	0	0	0	0	0
core	13	1110000	1120000	55	42.59	95	0	32	19.88	89.3	0	0	0	0	0	0	0	0	0	0	0	0	0	0	0	0	0	0	0	0	0	0	0	0	0	1	0	0	0	0	0	13.03	1	0	0	0	0	0	0
core	13	1120000	1130000	54	42.05	27.5	46	50	0	100	0	0	0	0	0	0	0	0	0	0	0	0	0	0	0	0	0	0	0	0	0	0	0	0	0	1	0	0	0	0	0	0	1	0	0	0	0	0	0
core	13	1130000	1140000	55	45.65	100	4	42	0	100	0	0	0	0	0	0	0	0	0	0	0	0	0	0	0	0	0	0	0	0	0	0	0	0	0	1	0	0	0	0	0	0	1	0	0	0	0	0	0
core	13	1140000	1150000	54	3.98	100	100	0	0	30.1	94.69	0	0	0	94.69	0	0	0	0	0	0	0	0	0	0	0	0	0	0	0	0	0	0	94.69	0	1	0	0	0	0	0	25.06	1	0	0	0	0	0	0
core	13	1150000	1160000	54	7.93	100	100	0	0	0	87.93	0	0	0	87.93	0	0	0	0	0	0	0	0	0	0	0	0	0	0	0	0	0	0	87.93	0	1	0	0	0	0	0	35.84	1	0	0	0	0	0	0
core	13	1160000	1170000	55	0	100	44	0	0	0	68.34	0	29.5	32.08	6.76	0	0	0	0	29.5	0	0	0	0	0	0	0	0	0	0	0	32.08	0	6.76	0	1	0	0	0	0	0	11.53	1	0	0	0	0	0	0
core	13	1170000	1180000	53	0	100	78	0	0	0	100	0	0	23.16	0	0	0	0	0	0	0	0	0	0	0	0	0	0	0	0	0	23.16	0	0	0	1	0	0	0	0	0	71.84	1	0	0	0	0	0	0
core	13	1180000	1185774	55	0	57.5	52	0	0	0	29	0	0	4.35	0	0	0	0	0	0	0	0	0	0	0	0	0	0	0	0	0	4.35	0	0	0		0	0	0	0	0	0		0	0	0	0	0	0
accessory	14	0	10000	54	0	100	99.99	0	0	0	91.89	0	0	8.9	0	0	0	0	0	0	0	0	0	0	0	0	0	0	0	0	0	8.9	0	0	0	1	0	0	0	0	0	69.6	1	0	0	0	0	0	0
accessory	14	10000	20000	55	0	100	100	0	0	0	97.39	0	0	0	83.8	0	0	0	0	0	0	0	0	0	0	0	0	0	0	0	0	0	83.8	0	0	1	0	0	0	0	0	53	1	0	0	0	0	0	0
accessory	14	20000	30000	54	0	100	100	0	0	0	87.49	0	0	25.02	35.41	0	0	0	0	0	0	0	0	0	0	0	0	0	0	0	0	25.02	35.41	0	0	1	0	0	0	0	0	100	1	0	0	0	0	0	0
accessory	14	30000	40000	55	0	100	80	0	0	0	63.61	0	0	58.03	0	0	0	0	5.58	0	0	0	0	0	0	0	0	0	0	0	0	58.03	0	0	0	1	0	0	0	0	0	60.99		0	0	0	0	0	0
accessory	14	40000	50000	52	0	100	74	0	0	0	77.71	0	0	9.36	66.57	0	0	0	1.78	0	0	0	0	0	0	0	0	0	0	0	9.36	0	66.57	0	0	1	0	0	0	0	0	34.83		0	0	0	0	0	0
accessory	14	50000	60000	54	47.67	100	0	0	0	0	13.73	0	0	0	8.65	0	0	0	0	0	0	0	0	0	0	0	0	0	0	0	0	0	1.68	6.97	0	1	0	0	0	0	0	100	1	0	0	0	0	0	0
accessory	14	60000	70000	55	6.36	65	16	0	0	0	33.92	0	6.92	0	25.68	0	0	0	0	0	0	6.92	0	0	0	0	0	0	0	0	0	0	25.68	0	0	1	0	0	0	0	0	30.78	1	0	0	0	0	0	0
accessory	14	70000	80000	53	1.96	100	6	0	0	0	47.29	0	0	0	0	0	0	0	0	0	0	0	0	0	0	0	0	0	0	0	0	0	0	0	0	1	0	0	0	0	0	95.04	1	0	0	0	0	0	0
accessory	14	80000	90000	54	18.05	100	0	16	0	0	11.17	0	0	0	0	4.47	0	0	0	0	0	0	0	0	0	0	0	0	0	0	0	0	0	0	0	1	0	0	0	0	0	95.76	1	0	0	0	0	0	0
accessory	14	90000	100000	54	38.49	100	20	0	0	0	0	0	0	0	0	0	0	0	0	0	0	0	0	0	0	0	0	0	0	0	0	0	0	0	0	1	0	0	0	0	0	100	1	0	0	0	0	0	0
accessory	14	100000	110000	56	2.19	100	6	14	0	0	24.39	0	0	0	0	0	0	0	0	0	0	0	0	0	0	0	0	0	0	0	0	0	0	0	0	1	0	0	0	0	0	94.92	1	0	0	0	0	0	0
accessory	14	110000	120000	54	5.7	100	0	0	0	0	3.19	0	0	0	0	3.19	0	0	0	0	0	0	0	0	0	0	0	0	0	0	0	0	0	0	0	1	0	0	0	0	0	100	1	1	0	0	0	0	0
accessory	14	120000	130000	53	19.56	100	0	34	0	0	9.83	0	0.15	0	0	0	0	0	8.19	0	0	0.15	0	0	0	0	0	0	0	0	0	0	0	0	0	1	0	0	0	0	0	55.31	1	0	0	0	0	0	0
accessory	14	130000	140000	53	0	100	100	0	0	0	99.95	0	36.58	63.37	0	0	0	0	0	0	0	9.58	0	0	0	0	0	0	27	0	54.22	9.15	0	0	0	1	0	0	0	0	0	23.16	1	0	0	0	0	0	0
accessory	14	140000	150000	54	32.58	100	14	92	0	0	20.95	0	6.99	1.74	0	0	0	0	8.35	0	0	0	0	0	0	0	0	0	6.99	0	1.74	0	0	0	0	1	0	0	0	0	0	29.03	1	0	0	0	0	0	0
accessory	14	150000	160000	54	24.96	100	0	2	0	0	29.79	0	0	0	26.78	0	0	0	1.98	0	0	0	0	0	0	0	0	0	0	0	0	0	26.78	0	0	1	0	0	0	0	0	71.67	1	0	0	0	0	0	0
accessory	14	160000	170000	54	27.66	100	0	0	0	0	43.58	0	0	0	36.78	0	0	0	0	0	0	0	0	0	0	0	0	0	0	0	0	0	36.78	0	0	1	0	0	0	0	0	63.77	1	0	0	0	0	0	0
accessory	14	170000	180000	54	28.17	100	0	26	0	0	10.11	0	0	0	10.11	0	0	0	0	0	0	0	0	0	0	0	0	0	0	0	0	0	0	10.11	0	1	0	0	0	0	0	76.64	1	0	0	0	0	0	0
accessory	14	180000	190000	55	7.77	100	0	0	0	0	63.56	0	0	0	63.56	0	0	0	0	0	0	0	0	0	0	0	0	0	0	0	0	0	63.56	0	0	1	0	0	0	0	0	35.66	1	0	0	0	0	0	0
accessory	14	190000	200000	53	19.2	100	0	10	0	0	5.24	0	0	0	0	0	0	0	5.24	0	0	0	0	0	0	0	0	0	0	0	0	0	0	0	0	1	0	0	0	0	0	85.17	1	0	0	0	0	0	0
accessory	14	200000	210000	41	15.12	100	0	32	0	0	0	0	0	0	0	0	0	0	0	0	0	0	0	0	0	0	0	0	0	0	0	0	0	0	0	1	0	0	0	0	0	54.17	1	0	0	0	0	0	0
accessory	14	210000	220000	54	15.84	100	2	0	0	0	57.57	0	0	0	55.77	0	0	0	1.8	0	0	0	0	0	0	0	0	0	0	0	0	0	0	55.77	0	1	0	0	0	0	0	38.86		0	0	0	0	0	0
accessory	14	220000	230000	55	0	100	32	0	0	0	100	0	0	13.57	86.43	0	0	0	0	0	0	0	0	0	0	0	0	0	0	0	13.57	0	0	86.43	0	1	0	0	0	0	0	0		0	0	0	0	0	0
accessory	14	230000	240000	55	0	100	48	0	0	0	99.81	0	0	41.97	57.84	0	0	0	0	0	0	0	0	0	0	0	0	0	0	0	41.97	0	0	57.84	0	1	0	0	0	0	0	24.46	1	0	0	0	0	0	0
accessory	14	240000	250000	54	0	100	2	0	0	0	99.85	0	0	1.82	98.03	0	0	0	0	0	0	0	0	0	0	0	0	0	0	0	0	1.82	0	98.03	0	1	0	0	0	0	0	0	1	0	0	0	0	0	0
accessory	14	250000	260000	54	54.49	100	28	0	0	0	10.25	0	0	6.32	3.93	0	0	0	0	0	0	0	0	0	0	0	0	0	0	0	0	6.32	0	3.93	0	1	0	0	0	0	0	92.25	1	0	0	0	0	0	0
accessory	14	260000	270000	54	55.33	100	0	0	0	0	0	0	0	0	0	0	0	0	0	0	0	0	0	0	0	0	0	0	0	0	0	0	0	0	0	1	0	0	0	0	0	100	1	0	0	0	0	0	0
accessory	14	270000	280000	55	35.35	100	66	0	0	0	0	0	0	0	0	0	0	0	0	0	0	0	0	0	0	0	0	0	0	0	0	0	0	0	0	1	0	0	0	0	0	100	1	0	0	0	0	0	0
accessory	14	280000	290000	55	0	100	100	0	0	0	64.5	0	0	64.5	0	0	0	0	0	0	0	0	0	0	0	0	0	0	0	0	55.83	8.67	0	0	0	1	0	0	0	0	0	25.42	1	0	0	0	0	0	0
accessory	14	290000	300000	55	14.01	100	84	0	0	0	46.35	0	8.93	8.69	0	0	0	0	0	0	0	0	0	0	1.23	7.7	0	0	0	0	0	8.69	0	0	0	1	0	0	0	0	0	57.15	1	0	0	0	0	0	0
accessory	14	300000	310000	50	51.72	100	2	0	0	0	4.25	0	0	0	0	4.25	0	0	0	0	0	0	0	0	0	0	0	0	0	0	0	0	0	0	0	1	0	0	0	0	0	100	1	0	0	0	0	0	0
accessory	14	310000	320000	41	14.7	100	46	0	0	0	75.1	0	43.36	0	31.74	0	0	0	0	0	0	0	0	0	0	43.36	0	0	0	0	0	0	31.74	0	0	1	0	0	0	0	0	26.85	1	0	0	0	0	0	0
accessory	14	320000	330000	43	37.8	100	8	0	0	0	31.83	0	0	0	31.83	0	0	0	0	0	0	0	0	0	0	0	0	0	0	0	0	0	31.83	0	0	1	0	0	0	0	0	69.68	1	0	0	0	0	0	0
accessory	14	330000	340000	53	56.19	100	0	0	0	0	0	0	0	0	0	0	0	0	0	0	0	0	0	0	0	0	0	0	0	0	0	0	0	0	0	1	0	0	0	0	0	96.62	1	0	0	0	0	0	0
accessory	14	340000	350000	54	42.39	100	0	0	0	0	0	0	0	0	0	0	0	0	0	0	0	0	0	0	0	0	0	0	0	0	0	0	0	0	0	1	0	0	0	0	0	100	1	0	0	0	0	0	0
accessory	14	350000	360000	55	32.66	100	66	0	0	0	57.55	0	0	0	57.55	0	0	0	0	0	0	0	0	0	0	0	0	0	0	0	0	0	0	57.55	0	1	0	0	0	0	0	85.4	1	0	0	0	0	0	0
accessory	14	360000	370000	55	33.3	100	0	0	0	0	0	0	0	0	0	0	0	0	0	0	0	0	0	0	0	0	0	0	0	0	0	0	0	0	0	1	0	0	0	0	0	100	1	0	0	0	0	0	0
accessory	14	370000	380000	52	31.9	100	34	0	0	0	32.98	0	32.98	0	0	0	0	0	0	0	0	0	0	0	32.98	0	0	0	0	0	0	0	0	0	0	1	0	0	0	0	0	66.94	1	0	0	0	0	0	0
accessory	14	380000	390000	54	15.12	100	32	0	0	0	48.74	0	20.05	0	28.69	0	0	0	0	0	0	0	0	0	20.05	0	0	0	0	0	0	0	28.69	0	0	1	0	0	0	0	0	48.81	1	0	0	0	0	0	0
accessory	14	390000	400000	54	35.13	100	0	0	0	0	42.15	0	0	0	42.15	0	0	0	0	0	0	0	0	0	0	0	0	0	0	0	0	0	42.15	0	0	1	0	0	0	0	0	57.25	1	0	0	0	0	0	0
accessory	14	400000	410000	56	0	100	44	0	0	0	56.29	0	0	0	56.29	0	0	0	0	0	0	0	0	0	0	0	0	0	0	0	0	0	56.29	0	0	1	0	0	0	0	0	29.72	1	0	0	0	0	0	0
accessory	14	410000	420000	55	0	100	100	0	0	0	85.55	0	0	0	85.55	0	0	0	0	0	0	0	0	0	0	0	0	0	0	0	0	0	0	83.9	1.65	1	0	0	0	0	0	25.07	1	0	0	0	0	0	0
accessory	14	420000	430000	54	0	100	100	0	0	0	100	0	0	0	100	0	0	0	0	0	0	0	0	0	0	0	0	0	0	0	0	0	0	100	0	1	0	0	0	0	0	82.45	1	0	0	0	0	0	0
accessory	14	430000	440000	39	0	100	100	0	0	0	61.33	0	0	22.37	38.96	0	0	0	0	0	0	0	0	0	0	0	0	0	0	0	22.37	0	0	38.96	0	1	0	0	0	0	0	64.07	1	0	0	0	0	0	0
accessory	14	440000	450000	54	17.18	100	72	0	0	0	33.61	0	0	33.61	0	0	0	0	0	0	0	0	0	0	0	0	0	0	0	0	33.61	0	0	0	0	1	0	0	0	0	0	77.61	1	0	0	0	0	0	0
accessory	14	450000	460000	54	36.55	100	50	0	0	0	30	0	0	0	0	0	0	0	12.72	0	0	0	0	0	0	0	0	0	0	0	0	0	0	0	0	1	0	0	0	0	0	63.49	1	0	0	0	0	0	0
accessory	14	460000	470000	54	0	100	100	0	0	0	100	0	0	0	68.13	0	0	0	0	0	0	0	0	0	0	0	0	0	0	0	0	0	0	68.13	0	1	0	0	0	0	0	20.48	1	0	0	0	0	0	0
accessory	14	470000	480000	54	9.18	100	94	0	0	0	46.3	0	0	8.52	0	0	0	0	0	0	0	0	0	0	0	0	0	0	0	0	0	8.52	0	0	0	1	0	0	0	0	0	30.69	1	0	0	0	0	0	0
accessory	14	480000	490000	49	15	100	76	0	0	0	1.33	0	0	0	0	1.33	0	0	0	0	0	0	0	0	0	0	0	0	0	0	0	0	0	0	0	1	0	0	0	0	0	21.34	1	0	0	0	0	0	0
accessory	14	490000	500000	53	22.71	100	86	0	0	0	19.11	0	0	7.98	0	0	0	0	7.89	0	0	0	0	0	0	0	0	0	0	0	0	7.98	0	0	0	1	0	0	0	0	0	31.68	1	0	0	0	0	0	0
accessory	14	500000	510000	56	12.9	100	66	0	0	0	65.44	0	44.46	8.68	12.3	0	0	0	0	0	0	0	0	0	44.46	0	0	0	0	0	0	8.68	12.3	0	0	1	0	0	0	0	0	49.98	1	0	0	0	0	0	0
accessory	14	510000	520000	54	0	100	100	0	0	0	47.87	0	0	0	47.87	0	0	0	0	0	0	0	0	0	0	0	0	0	0	0	0	0	47.87	0	0	1	0	0	0	0	0	78.48	1	0	0	0	0	0	0
accessory	14	520000	530000	54	0	100	100	0	0	0	81.02	0	72.68	8.34	0	0	0	0	0	0	0	0	0	0	72.68	0	0	0	0	0	0	8.34	0	0	0	1	0	0	0	0	0	48.81	1	0	0	0	0	0	0
accessory	14	530000	540000	54	0	100	100	0	0	0	51.9	0	35.05	16.85	0	0	0	0	0	0	0	0	0	0	35.05	0	0	0	0	0	0	16.85	0	0	0	1	0	0	0	0	0	34.35	1	0	0	0	0	0	0
accessory	14	540000	550000	56	6.75	100	100	0	0	0	80.38	0	0	8.68	71.7	0	0	0	0	0	0	0	0	0	0	0	0	0	0	0	0	8.68	68.96	2.75	0	1	0	0	0	0	0	50.83	1	0	0	0	0	0	0
accessory	14	550000	560000	54	16.36	100	2	0	0	0	63.55	0	0	0	63.55	0	0	0	0	0	0	0	0	0	0	0	0	0	0	0	0	0	63.55	0	0		0	0	0	0	0	0	1	0	0	0	0	0	0
accessory	14	560000	570000	55	22.55	100	40	0	0	0	38	0	38	0	0	0	0	0	0	0	0	0	0	0	38	0	0	0	0	0	0	0	0	0	0		0	0	0	0	0	0		0	0	0	0	0	0
accessory	14	570000	580000	54	51.63	100	34	0	0	0	8.26	0	8.26	0	0	0	0	0	0	0	0	0	0	0	8.26	0	0	0	0	0	0	0	0	0	0		0	0	0	0	0	0		0	0	0	0	0	0
accessory	14	580000	590000	55	12.75	100	40	10	0	0	25.16	0	0	12.82	12.34	0	0	0	0	0	0	0	0	0	0	0	0	0	0	0	12.82	0	12.34	0	0		1	0	0	0	0	11.33		0	0	0	0	0	0
accessory	14	590000	600000	55	0	100	54	14	0	0	96.65	0	2.22	43.08	51.35	0	0	0	0	0	0	0	0	0	2.22	0	0	0	0	0	43.08	0	51.35	0	0		0	0	0	0	0	27.08	1	0	0	0	0	0	0
accessory	14	600000	610000	55	11.55	100	92	16	0	0	44.03	0	44.03	0	0	0	0	0	0	0	0	0	0	0	44.03	0	0	0	0	0	0	0	0	0	0	1	0	0	0	0	0	51.06	1	0	0	0	0	0	0
accessory	14	610000	620000	54	14.22	100	14	42	0	0	13.71	0	0	0	0	0	0	0	0	0	0	0	0	0	0	0	0	0	0	0	0	0	0	0	0	1	0	0	0	0	0	31.55	1	0	0	0	0	0	0
accessory	14	620000	630000	53	17.64	100	0	10	0	0	12.39	0	1.27	0	11.12	0	0	0	0	0	0	0	0	0	0	0	0	0	1.27	0	0	0	0	0	11.12	1	0	0	0	0	0	83.03	1	0	0	0	0	0	0
accessory	14	630000	640000	54	2.34	100	88	0	0	0	73.03	0	32.1	8.84	0	0	0	0	10.38	0	0	0	32.1	0	0	0	0	0	0	0	0	8.84	0	0	0	1	0	0	0	0	0	41.11	1	0	0	0	0	0	0
accessory	14	640000	650000	55	16.04	100	42	48	0	0	43.23	0	0	0	0	0	0	0	0	0	0	0	0	0	0	0	0	0	0	0	0	0	0	0	0	1	0	0	0	0	0	37.3	1	0	0	0	0	0	0
accessory	14	650000	660000	54	45.97	100	0	22	0	0	11.67	0	0	0	0	0	0	0	0	0	0	0	0	0	0	0	0	0	0	0	0	0	0	0	0	1	0	0	0	0	0	76.02	1	0	0	0	0	0	0
accessory	14	660000	670000	53	23.1	100	0	10	0	0	6.55	0	0	0	0	0	0	0	3.53	0	0	0	0	0	0	0	0	0	0	0	0	0	0	0	0	1	0	0	0	0	0	97.34	1	0	0	0	0	0	0
accessory	14	670000	680000	53	31.72	100	0	18	0	0	0	0	0	0	0	0	0	0	0	0	0	0	0	0	0	0	0	0	0	0	0	0	0	0	0	1	0	0	0	0	0	77.02	1	0	0	0	0	0	0
accessory	14	680000	690000	54	30.02	100	0	12	0	0	0	0	0	0	0	0	0	0	0	0	0	0	0	0	0	0	0	0	0	0	0	0	0	0	0	1	0	0	0	0	0	92.46	1	0	0	0	0	0	0
accessory	14	690000	700000	51	0	100	88	0	0	0	69.21	0	56.28	0	12.93	0	0	0	0	0	0	0	0	0	22.54	0	0	0	33.74	0	0	0	0	12.93	0	1	1	0	0	0	0	33.91	1	0	0	0	0	0	0
accessory	14	700000	710000	47	0	100	100	0	0	0	100	0	0	35.58	64.42	0	0	0	0	0	0	0	0	0	0	0	0	0	0	0	35.58	0	0	64.42	0	1	0	0	0	0	0	0	1	0	0	0	0	0	0
accessory	14	710000	720000	49	0	100	100	0	0	0	99.66	0	31.91	60.31	7.44	0	0	0	0	0	0	0	0	0	31.91	0	0	0	0	0	52.74	7.57	0	7.44	0	1	0	0	0	0	0	6.81	1	0	0	0	0	0	0
accessory	14	720000	730000	54	9.75	100	2	14	0	0	0	0	0	0	0	0	0	0	0	0	0	0	0	0	0	0	0	0	0	0	0	0	0	0	0	1	0	0	0	0	0	80.79	1	0	0	0	0	0	0
accessory	14	730000	740000	54	10.71	100	46	20	0	0	3.71	0	0	0	0	0	0	0	3.71	0	0	0	0	0	0	0	0	0	0	0	0	0	0	0	0	1	0	0	0	0	0	83.93	1	0	0	0	0	0	0
accessory	14	740000	750000	54	0	100	72	0	0	0	80.71	0	0	7.75	72.97	0	0	0	0	0	0	0	0	0	0	0	0	0	0	0	0	7.75	0	72.97	0		0	0	0	0	0	5.01		0	0	0	0	0	0
accessory	14	750000	760000	54	0	100	90	0	0	0	67.93	0	0	55.93	10.7	0	0	1.3	0	0	0	0	0	0	0	0	0	0	0	0	55.93	0	0	10.7	0	1	0	0	0	0	0	32.68	1	0	0	0	0	0	0
accessory	14	760000	770000	54	0	100	100	0	0	0	0	0	0	0	0	0	0	0	0	0	0	0	0	0	0	0	0	0	0	0	0	0	0	0	0	1	0	0	0	0	0	100	1	0	0	0	0	0	0
accessory	14	770000	773098	55	0	30	30	0	0	0	6.79	0	0	6.79	0	0	0	0	0	0	0	0	0	0	0	0	0	0	0	0	0	6.79	0	0	0		0	0	0	0	0	29.75		0	0	0	0	0	0
accessory	15	0	10000	53	0	100	99.99	0	0	0	89.5	0	0	43.47	0	0	0	0	4.04	0	0	0	0	0	0	0	0	0	0	0	0	43.47	0	0	0	1	0	0	0	0	0	98.86	1	0	0	0	0	0	0
accessory	15	10000	20000	54	0	100	100	0	0	0	99.79	0	0	86.85	0	0	0	0	12.94	0	0	0	0	0	0	0	0	0	0	0	0	86.85	0	0	0	1	1	0	0	0	0	100	1	0	0	0	0	0	0
accessory	15	20000	30000	53	4.74	100	100	10	0	0	38.13	0	0	38.13	0	0	0	0	0	0	0	0	0	0	0	0	0	0	0	0	0	38.13	0	0	0	1	0	0	0	0	0	87.61	1	0	0	0	0	0	0
accessory	15	30000	40000	55	16.02	100	80	4	0	0	24.77	0	0	0	23.04	0	0	0	0	0	0	0	0	0	0	0	0	0	0	0	0	0	0	23.04	0	1	0	0	0	0	0	59.86	1	0	0	0	0	0	0
accessory	15	40000	50000	55	0	100	70	0	0	0	65.42	0	0	7.94	57.48	0	0	0	0	0	0	0	0	0	0	0	0	0	0	0	0	7.94	0	57.48	0	1	0	0	0	0	0	0	1	0	0	0	0	0	0
accessory	15	50000	60000	46	1.8	100	84	0	0	0	59.51	0	23.51	8.18	21.75	4.88	0	0	1.19	0	0	0	0	0	0	0	23.51	0	0	0	0	8.18	0	21.75	0	1	0	0	0	0	0	31.05	1	0	0	0	0	0	0
accessory	15	60000	70000	47	0	100	94	0	0	0	73.05	0	0	0	73.05	0	0	0	0	0	0	0	0	0	0	0	0	0	0	0	0	0	0	73.05	0	1	0	0	0	0	0	100	1	0	0	0	0	0	0
accessory	15	70000	80000	53	25.92	100	0	0	0	0	1.27	0	1.27	0	0	0	0	0	0	0	1.27	0	0	0	0	0	0	0	0	0	0	0	0	0	0	1	0	0	0	0	0	100	1	0	0	0	0	0	0
accessory	15	80000	90000	54	13.98	100	40	0	0	0	38.85	0	29.1	0.76	0	2.26	0	0	6.73	0	0	0	0	0	29.1	0	0	0	0	0	0.76	0	0	0	0	1	0	0	0	0	0	64.91	1	0	0	0	0	0	0
accessory	15	90000	100000	55	3.21	100	100	0	0	0	73.83	0	18.85	54.98	0	0	0	0	0	0	0	0	0	0	18.85	0	0	0	0	0	54.98	0	0	0	0		0	0	0	0	0	33.62	1	0	0	0	0	0	0
accessory	15	100000	110000	55	6.3	100	100	0	0	0	81.74	0	0	56.06	25.68	0	0	0	0	0	0	0	0	0	0	0	0	0	0	0	56.06	0	25.68	0	0	1	0	0	0	0	0	24.09		0	0	0	0	0	0
accessory	15	110000	120000	55	11.25	100	92	0	0	0	44.94	0	0	0	42.46	0	0	0	2.48	0	0	0	0	0	0	0	0	0	0	0	0	0	42.46	0	0	1	0	0	0	0	0	58.47	1	0	0	0	0	0	0
accessory	15	120000	130000	54	17.36	100	0	0	0	0	7.95	0	0	0	0	0	0	0	0	0	0	0	0	0	0	0	0	0	0	0	0	0	0	0	0	1	0	0	0	0	0	100	1	0	0	0	0	0	0
accessory	15	130000	140000	54	7.15	100	90	0	0	0	10.16	0	0	0	2.85	0	0	0	1.04	0	0	0	0	0	0	0	0	0	0	0	0	0	0	2.85	0	1	0	0	0	0	0	92.17	1	0	0	0	0	0	0
accessory	15	140000	150000	56	2.7	100	100	0	0	0	68.5	0	0	0	68.5	0	0	0	0	0	0	0	0	0	0	0	0	0	0	0	0	0	0	68.5	0	1	0	0	0	0	0	80.37	1	0	0	0	0	0	0
accessory	15	150000	160000	53	0	100	82	0	0	0	55.32	0	0	30.29	20.13	0	0	0	0	0	0	0	0	0	0	0	0	0	0	0	30.29	0	0	20.13	0	1	0	0	0	0	0	57.84	1	0	0	0	0	0	0
accessory	15	160000	170000	56	9.1	100	34	0	0	0	53.98	0	46.18	7.8	0	0	0	0	0	46.18	0	0	0	0	0	0	0	0	0	0	0	7.8	0	0	0	1	0	0	0	0	0	43.22	1	0	0	0	0	0	0
accessory	15	170000	180000	54	3.38	100	0	0	0	0	2.69	0	0	0	0	0	0	0	2.69	0	0	0	0	0	0	0	0	0	0	0	0	0	0	0	0	1	0	0	0	0	0	100	1	0	0	0	0	0	0
accessory	15	180000	190000	55	6.21	100	38	0	0	0	0	0	0	0	0	0	0	0	0	0	0	0	0	0	0	0	0	0	0	0	0	0	0	0	0	1	0	0	0	0	0	69.64	1	0	0	0	0	0	0
accessory	15	190000	200000	53	0	100	100	0	0	0	79.15	0	0	52.1	27.05	0	0	0	0	0	0	0	0	0	0	0	0	0	0	0	52.1	0	0	27.05	0	1	0	0	0	0	0	27.18	1	0	0	0	0	0	0
accessory	15	200000	210000	55	14.04	100	54	0	0	0	48.58	0	0	3.75	44.83	0	0	0	0	0	0	0	0	0	0	0	0	0	0	0	3.75	0	0	42.28	2.55	1	0	0	0	0	0	32.25	1	0	0	0	0	0	0
accessory	15	210000	220000	54	4.92	100	0	0	0	0	10.57	0	0	0	5.31	0	0	0	5.26	0	0	0	0	0	0	0	0	0	0	0	0	0	0	5.31	0	1	0	0	0	0	0	25.32	1	0	0	0	0	0	0
accessory	15	220000	230000	53	15.78	100	0	0	0	0	5.42	0	0	0	0	4.39	0	0	1.03	0	0	0	0	0	0	0	0	0	0	0	0	0	0	0	0	1	0	0	0	0	0	82.27	1	0	0	0	0	0	0
accessory	15	230000	240000	55	10.47	100	0	0	0	0	0	0	0	0	0	0	0	0	0	0	0	0	0	0	0	0	0	0	0	0	0	0	0	0	0	1	0	0	0	0	0	81.82	1	0	0	0	0	0	0
accessory	15	240000	250000	53	17.76	100	66	0	0	0	58.98	0	17.76	0	41.22	0	0	0	0	17.76	0	0	0	0	0	0	0	0	0	0	0	0	0	41.22	0		0	0	0	0	0	42.36		0	0	0	0	0	0
accessory	15	250000	260000	54	13.98	100	54	0	0	0	44.21	0	10.97	1.86	28.01	0	0	0	0	10.97	0	0	0	0	0	0	0	0	0	0	1.86	0	0	28.01	0	1	0	0	0	0	0	74.74	1	0	0	0	0	0	0
accessory	15	260000	270000	55	43.11	100	0	0	0	0	0	0	0	0	0	0	0	0	0	0	0	0	0	0	0	0	0	0	0	0	0	0	0	0	0	1	0	0	0	0	0	93.88	1	0	0	0	0	0	0
accessory	15	270000	280000	54	26.38	100	0	0	0	0	3.44	0	0	0	0	3.44	0	0	0	0	0	0	0	0	0	0	0	0	0	0	0	0	0	0	0	1	0	0	0	0	0	100	1	0	0	0	0	0	0
accessory	15	280000	290000	54	33.02	100	0	28	0	0	7.56	0	1.15	0	0	4.47	0	0	1.94	0	0	0	0	0	0	0	0	0	1.15	0	0	0	0	0	0	1	0	0	0	0	0	100	1	0	0	0	0	0	0
accessory	15	290000	300000	54	5.73	100	50	0	0	0	49.33	0	0	0	46.36	0	0	0	2.97	0	0	0	0	0	0	0	0	0	0	0	0	0	0	46.36	0	1	0	0	0	0	0	100	1	0	0	0	0	0	0
accessory	15	300000	310000	55	5.61	100	60	0	0	0	48.5	0	0	0	48.5	0	0	0	0	0	0	0	0	0	0	0	0	0	0	0	0	0	0	48.5	0	1	0	0	0	0	0	100	1	0	0	0	0	0	0
accessory	15	310000	320000	53	8.82	100	0	0	0	0	5.24	0	0	0	0	0	0	0	3.7	0	0	0	0	0	0	0	0	0	0	0	0	0	0	0	0	1	0	0	0	0	0	86.94	1	0	0	0	0	0	0
accessory	15	320000	330000	53	13.17	100	64	0	26.41	0	25.92	0	15.81	0	0	0	7.51	0	0	15.81	0	0	0	0	0	0	0	0	0	0	0	0	0	0	0	1	0	0	0	0	0	94.47	1	0	0	0	0	0	0
accessory	15	330000	340000	54	7.86	100	0	0	0	0	3.68	0	0	0	0	0	0	0	0	0	0	0	0	0	0	0	0	0	0	0	0	0	0	0	0	1	0	0	0	0	0	100	1	0	0	0	0	0	0
accessory	15	340000	350000	55	4.2	100	0	0	0	0	3.66	0	3.66	0	0	0	0	0	0	0	0	0	0	0	0	0	0	0	3.66	0	0	0	0	0	0	1	0	0	0	0	0	58.62	1	0	0	0	0	0	0
accessory	15	350000	360000	54	30.74	100	0	0	0	0	3.03	0	3.03	0	0	0	0	0	0	0	0	3.03	0	0	0	0	0	0	0	0	0	0	0	0	0	1	0	0	0	0	0	100	1	0	0	0	0	0	0
accessory	15	360000	370000	55	27.97	100	0	0	0	0	4.96	0	0	0	1.2	0	0	0	0	0	0	0	0	0	0	0	0	0	0	0	0	0	0	0	1.2	1	0	0	0	0	0	100	1	0	0	0	0	0	0
accessory	15	370000	380000	55	23.25	100	0	0	0	0	4.98	0	1.57	0	0	3.41	0	0	0	0	0	0	0	0	1.57	0	0	0	0	0	0	0	0	0	0	1	0	0	0	0	0	95.18	1	0	0	0	0	0	0
accessory	15	380000	390000	54	4.08	67.5	0	0	0	0	26.73	0	22.08	0	2.46	0	0	0	0	0	0	0	0	0	0	0	22.08	0	0	0	0	0	2.46	0	0	1	0	0	0	0	0	59.19	1	0	0	0	0	0	0
accessory	15	390000	400000	55	24.03	80	70	0	0	0	36.54	0	34.55	0	1.99	0	0	0	0	34.55	0	0	0	0	0	0	0	0	0	0	0	0	0	0	1.99	1	0	0	0	0	0	54.06	1	1	0	0	0	0	0
accessory	15	400000	410000	55	1.11	100	100	0	0	0	88.12	0	18.85	0	69.27	0	0	0	0	0	0	0	0	0	18.85	0	0	0	0	0	0	0	0	69.27	0	1	0	0	0	0	0	29.83	1	0	0	0	0	0	0
accessory	15	410000	420000	55	3.15	100	98	0	0	0	48.04	0	45.44	0	0	0	0	0	0	10.73	0	0	0	0	34.71	0	0	0	0	0	0	0	0	0	0	1	0	0	0	0	0	91.29	1	0	0	0	0	0	0
accessory	15	420000	430000	54	2.07	100	0	0	0	0	1.55	0	0	0	1.55	0	0	0	0	0	0	0	0	0	0	0	0	0	0	0	0	0	0	0	1.55	1	0	0	0	0	0	100	1	0	0	0	0	0	0
accessory	15	430000	440000	54	35.97	100	16	0	0	0	13.91	0	12.7	0	0	0	0	0	0	0	0	0	12.7	0	0	0	0	0	0	0	0	0	0	0	0	1	0	0	0	0	0	81.78	1	1	0	0	0	0	0
accessory	15	440000	450000	55	14.81	100	38	0	0	0	31.92	0	30.89	0	0	0	0	0	1.03	0	0	0	30.89	0	0	0	0	0	0	0	0	0	0	0	0	1	0	0	0	0	0	67.32	1	0	0	0	0	0	0
accessory	15	450000	460000	52	2.41	100	0	0	0	0	9.24	0	0	0	0	0	0	0	6.07	0	0	0	0	0	0	0	0	0	0	0	0	0	0	0	0	1	0	0	0	0	0	100	1	0	0	0	0	0	0
accessory	15	460000	470000	53	26.43	100	0	0	0	0	17.18	0	0	0	0	0	0	0	13.86	0	0	0	0	0	0	0	0	0	0	0	0	0	0	0	0	1	0	0	0	0	0	100	1	0	0	0	0	0	0
accessory	15	470000	480000	55	36.96	100	0	0	0	0	0	0	0	0	0	0	0	0	0	0	0	0	0	0	0	0	0	0	0	0	0	0	0	0	0	1	0	0	0	0	0	100	1	0	0	0	0	0	0
accessory	15	480000	490000	55	34.23	100	64	0	0	0	53.79	0	53.79	0	0	0	0	0	0	0	0	0	0	0	53.79	0	0	0	0	0	0	0	0	0	0	1	0	0	0	0	0	49.7	1	0	0	0	0	0	0
accessory	15	490000	500000	54	21.66	100	0	0	0	0	8.64	0	0	0	0	0	0	0	1.93	0	0	0	0	0	0	0	0	0	0	0	0	0	0	0	0	1	0	0	0	0	0	100	1	0	0	0	0	0	0
accessory	15	500000	510000	54	22.17	100	44	0	0	0	38.68	0	0	0	38.68	0	0	0	0	0	0	0	0	0	0	0	0	0	0	0	0	0	37.04	0	1.64	1	0	0	0	0	0	70.77	1	0	0	0	0	0	0
accessory	15	510000	520000	45	14.94	100	12	0	11.3	0	11.81	0	0	0	10.24	0	0	0	1.57	0	0	0	0	0	0	0	0	0	0	0	0	0	10.24	0	0	1	0	0	0	0	0	99.09	1	0	0	0	0	0	0
accessory	15	520000	530000	55	9.12	100	62	0	0	0	55.48	0	53.03	0	0	0	0	0	0	0	0	0	0	0	53.03	0	0	0	0	0	0	0	0	0	0	1	0	0	0	0	0	48.86	1	0	0	0	0	0	0
accessory	15	530000	540000	53	5.1	100	2	0	0	0	11.28	0	0	0	11.28	0	0	0	0	0	0	0	0	0	0	0	0	0	0	0	0	0	0	0	11.28	1	0	0	0	0	0	100	1	0	0	0	0	0	0
accessory	15	540000	550000	54	4.62	100	0	0	0	0	3.89	0	0	0	0	0	0	0	3.89	0	0	0	0	0	0	0	0	0	0	0	0	0	0	0	0	1	0	0	0	0	0	100	1	0	0	0	0	0	0
accessory	15	550000	560000	49	31.41	100	0	0	0	0	4.47	0	0	0	3.78	0	0	0	0.69	0	0	0	0	0	0	0	0	0	0	0	0	0	0	3.78	0	1	0	0	0	0	0	100	1	0	0	0	0	0	0
accessory	15	560000	570000	49	7.41	100	56	0	0	0	54.28	0	0	0	51.16	0	0	0	1.94	0	0	0	0	0	0	0	0	0	0	0	0	0	0	51.16	0	1	0	0	0	0	0	52.25	1	0	0	0	0	0	0
accessory	15	570000	580000	52	0	100	58	0	0	0	52.74	0	0	8.14	43.1	0	0	0	1.51	0	0	0	0	0	0	0	0	0	0	0	0	8.14	0	43.1	0	1	0	0	0	0	0	58.86	1	0	0	0	0	0	0
accessory	15	580000	590000	45	0	100	92	0	0	0	60.7	0	0	42.05	0	0	0	0	0	0	0	0	0	0	0	0	0	0	0	0	0	42.05	0	0	0	1	0	0	0	0	0	59.38	1	0	0	0	0	0	0
accessory	15	590000	600000	46	0	100	100	0	0	0	100	0	0	59.26	7.23	0	0	0	0	0	0	0	0	0	0	0	0	0	0	0	0	59.26	0	7.23	0	1	0	0	0	0	0	79.31	1	0	0	0	0	0	0
accessory	15	600000	610000	46	0	100	100	0	0	0	99.63	0	0	46.17	37.09	0	0	0	0	0	0	0	0	0	0	0	0	0	0	0	0	46.17	37.09	0	0	1	0	0	0	0	0	91.37	1	0	0	0	0	0	0
accessory	15	610000	620000	40	0	100	100	0	0	0	50.05	0	0	21.54	0	0	0	0	0	0	0	0	0	0	0	0	0	0	0	0	0	21.54	0	0	0	1	0	0	0	0	0	100	1	0	0	0	0	0	0
accessory	15	620000	630000	46	0	100	100	0	0	0	44.65	0	0	0	9.96	0	0	0	0	0	0	0	0	0	0	0	0	0	0	0	0	0	3.07	6.89	0	1	0	0	0	0	0	100	1	0	0	0	0	0	0
accessory	15	630000	639501	48	0	95	94	0	0	0	45.8	0	0	4.41	29.94	0	0	0	0	0	0	0	0	0	0	0	0	0	0	0	0	4.41	28.49	0	1.45	1	0	0	0	0	0	93.95	1	0	0	0	0	0	0
accessory	16	0	10000	54	0	100	96	0	0	0	48.42	0	0	17.2	0	0	0	0	4.29	0	0	0	0	0	0	0	0	0	0	0	0	17.2	0	0	0	1	0	0	0	0	0	95.65	1	0	0	0	0	0	0
accessory	16	10000	20000	56	0	100	100	0	0	0	99.16	0	0	94.53	0	0	0	0	0	0	0	0	0	0	0	0	0	0	0	0	0	94.53	0	0	0	1	0	0	0	0	0	100	1	0	0	0	0	0	0
accessory	16	20000	30000	53	0	100	100	0	0	0	100	0	0	46.13	53.87	0	0	0	0	0	0	0	0	0	0	0	0	0	0	0	0	46.13	0	53.87	0	1	0	0	0	0	0	95.66	1	0	0	0	0	0	0
accessory	16	30000	40000	55	1.74	100	100	0	0	0	100	0	0	0	100	0	0	0	0	0	0	0	0	0	0	0	0	0	0	0	0	0	0	100	0	1	0	0	0	0	0	77.62	1	0	0	0	0	0	0
accessory	16	40000	50000	55	3.63	100	90	0	7.97	0	75.99	0	0	0	75.32	0	0	0	0.67	0	0	0	0	0	0	0	0	0	0	0	0	0	0	75.32	0	1	0	0	0	0	0	45.8	1	1	0	0	0	0	0
accessory	16	50000	60000	54	3.66	100	92	0	0	0	74.76	0	0	0	73.69	0	0	0	1.07	0	0	0	0	0	0	0	0	0	0	0	0	0	0	73.69	0	1	0	0	0	0	0	80.07	1	1	0	0	0	0	0
accessory	16	60000	70000	52	16.71	100	36	0	0	0	60.8	0	0	0	21.18	0	0	0	2.46	0	0	0	0	0	0	0	0	0	0	0	0	0	0	21.18	0	1	0	0	0	0	0	58.54	1	0	0	0	0	0	0
accessory	16	70000	80000	55	15.45	100	10	16	0	0	9.63	0	0	0	4.68	0	0	0	0	0	0	0	0	0	0	0	0	0	0	0	0	0	4.68	0	0	1	0	0	0	0	0	76.73	1	0	0	0	0	0	0
accessory	16	80000	90000	42	0	100	32	0	0	0	58	0	35.4	22.61	0	0	0	0	0	0	0	35.4	0	0	0	0	0	0	0	0	0	22.61	0	0	0	1	0	0	0	0	0	29.13		0	0	0	0	0	0
accessory	16	90000	100000	45	38.93	100	30	0	0	0	6.75	0	4.71	2.04	0	0	0	0	0	0	0	4.71	0	0	0	0	0	0	0	0	0	2.04	0	0	0	1	0	0	0	0	0	93.59	1	0	0	0	0	0	0
accessory	16	100000	110000	46	54.21	100	0	8	0	0	1.14	0	0	0	0	0	0	0	1.14	0	0	0	0	0	0	0	0	0	0	0	0	0	0	0	0	1	0	0	0	0	0	100	1	0	0	0	0	0	0
accessory	16	110000	120000	48	30.64	100	0	14	0	0	4.25	0	0	0	0	0	0	0	1.36	0	0	0	0	0	0	0	0	0	0	0	0	0	0	0	0	1	0	0	0	0	0	85.88	1	0	0	0	0	0	0
accessory	16	120000	130000	44	5.1	100	0	0	0	0	6.22	0	0	0	0	0	0	0	6.22	0	0	0	0	0	0	0	0	0	0	0	0	0	0	0	0	1	0	0	0	0	0	80.53	1	0	0	0	0	0	0
accessory	16	130000	140000	45	24.9	100	0	10	0	0	2.53	0	0	0	0	0	0	0	0	0	0	0	0	0	0	0	0	0	0	0	0	0	0	0	0	1	0	0	0	0	0	100	1	0	0	0	0	0	0
accessory	16	140000	150000	42	0	100	0	0	0	0	10.81	0	0	0	0	0	0	0	5.19	0	0	0	0	0	0	0	0	0	0	0	0	0	0	0	0	1	0	0	0	0	0	100	1	0	0	0	0	0	0
accessory	16	150000	160000	53	29.49	100	0	0	0	0	13.84	0	0	0	0	0	0	0	7.48	0	0	0	0	0	0	0	0	0	0	0	0	0	0	0	0	1	0	0	0	0	0	100	1	0	0	0	0	0	0
accessory	16	160000	170000	54	12.9	100	18	0	0	0	48.64	0	0	0	11.96	0	0	0	10.3	0	0	0	0	0	0	0	0	0	0	0	0	0	1.56	10.4	0	1	0	0	0	0	0	100	1	0	0	0	0	0	0
accessory	16	170000	180000	54	0	100	100	0	0	0	94.27	0	0	0	94.27	0	0	0	0	0	0	0	0	0	0	0	0	0	0	0	0	0	37.51	56.76	0	1	0	0	0	0	0	91.52		1	0	0	0	1	0
accessory	16	180000	190000	55	2.22	100	86	0	0	0	5.4	0	1.13	0	4.27	0	0	0	0	0	0	0	0	0	0	0	0	0	1.13	0	0	0	4.27	0	0	1	1	0	0	0	0	24.35	1	0	0	0	0	0	0
accessory	16	190000	200000	54	14.31	100	0	0	0	0	5.5	0	0	0	0	0	0	0	2.96	0	0	0	0	0	0	0	0	0	0	0	0	0	0	0	0	1	0	0	0	0	0	87.89	1	0	0	0	0	0	0
accessory	16	200000	210000	44	11.43	100	0	0	0	0	40.03	0	0	0	0	0	0	0	9.73	0	0	0	0	0	0	0	0	0	0	0	0	0	0	0	0	1	0	0	0	0	0	100	1	0	0	0	0	0	0
accessory	16	210000	220000	40	36.9	100	0	0	0	0	28.43	0	0	0	0	0	0	0	28.43	0	0	0	0	0	0	0	0	0	0	0	0	0	0	0	0	1	0	0	0	0	0	95.28	1	0	0	0	0	0	0
accessory	16	220000	230000	45	18.24	100	0	0	0	0	5.76	0	0	0	0	0	0	0	4.43	0	0	0	0	0	0	0	0	0	0	0	0	0	0	0	0	1	0	0	0	0	0	100	1	0	0	0	0	0	0
accessory	16	230000	240000	43	7.32	100	0	0	0	0	9.6	0	0	0	4.23	0	0	0	2.49	0	0	0	0	0	0	0	0	0	0	0	0	0	0	4.23	0	1	0	0	0	0	0	100	1	0	0	0	0	0	0
accessory	16	240000	250000	44	29.67	100	0	0	0	0	29.29	0	0	0	0	0	0	0	2.41	0	0	0	0	0	0	0	0	0	0	0	0	0	0	0	0	1	0	0	0	0	0	96.72	1	0	0	0	0	0	0
accessory	16	250000	260000	44	13.63	100	0	0	0	0	21.18	0	0	0	0	1.54	0	0	19.64	0	0	0	0	0	0	0	0	0	0	0	0	0	0	0	0	1	0	0	0	0	0	74.05	1	0	0	0	0	0	0
accessory	16	260000	270000	39	1.61	100	0	0	0	0	13.13	0	0	0	0	0	0	0	5.6	0	0	0	0	0	0	0	0	0	0	0	0	0	0	0	0		0	0	0	0	0	51.51	1	0	0	0	0	0	0
accessory	16	270000	280000	36	7.53	100	0	0	0	0	9.54	0	0	0	0	0	0	0	3.35	0	0	0	0	0	0	0	0	0	0	0	0	0	0	0	0	1	0	0	0	0	0	92.86	1	0	0	0	0	0	0
accessory	16	280000	290000	33	5.43	100	0	0	0	0	23.71	0	0	0	0	0	0	0	6.15	0	0	0	0	0	0	0	0	0	0	0	0	0	0	0	0	1	0	0	0	0	0	100	1	0	0	0	0	0	0
accessory	16	290000	300000	53	7.23	100	0	0	0	0	6.63	0	0	0	2.28	0	0	0	2.62	0	0	0	0	0	0	0	0	0	0	0	0	0	0	2.28	0	1	0	0	0	0	0	83.77	1	0	0	0	0	0	0
accessory	16	300000	310000	54	6.57	100	0	0	0	0	4.57	0	0	0	0	0	0	0	4.57	0	0	0	0	0	0	0	0	0	0	0	0	0	0	0	0	1	0	0	0	0	0	77.06	1	0	0	0	0	0	0
accessory	16	310000	320000	54	6.93	100	0	0	0	0	6.81	0	0	0	0	0	0	0	4.45	0	0	0	0	0	0	0	0	0	0	0	0	0	0	0	0	1	0	0	0	0	0	82.56	1	0	0	0	0	0	0
accessory	16	320000	330000	55	2.73	100	0	0	0	0	28.41	0	0	0	0	0	0	0	24.83	0	0	0	0	0	0	0	0	0	0	0	0	0	0	0	0	1	0	0	0	0	0	100	1	0	0	0	0	0	0
accessory	16	330000	340000	54	3.54	90	0	0	7.74	0	7.8	0	0	7.8	0	0	0	0	0	0	0	0	0	0	0	0	0	0	0	0	0	7.8	0	0	0		0	0	0	0	0	3.17		0	0	0	0	0	0
accessory	16	340000	350000	55	41.79	90	0	0	0	0	2.18	0	0	0	0	0	0	0	2.18	0	0	0	0	0	0	0	0	0	0	0	0	0	0	0	0	1	0	0	0	0	0	54.03		0	0	0	0	0	0
accessory	16	350000	360000	54	14.97	100	0	0	0	0	12.32	0	0	0	0	0	0	0	12.32	0	0	0	0	0	0	0	0	0	0	0	0	0	0	0	0	1	0	0	0	0	0	69.26	1	0	0	0	0	0	0
accessory	16	360000	370000	56	16.68	100	0	0	0	0	11.16	0	0	0	0	0	0	0	0	0	0	0	0	0	0	0	0	0	0	0	0	0	0	0	0	1	0	0	0	0	0	61.03	1	0	0	0	0	0	0
accessory	16	370000	380000	54	6.96	100	0	0	0	0	11.25	0	0	0	0	0	0	0	10.23	0	0	0	0	0	0	0	0	0	0	0	0	0	0	0	0	1	0	0	0	0	0	65.86	1	0	0	0	0	0	0
accessory	16	380000	390000	55	25.11	100	0	16	0	0	11.95	0	0	0	0	0	0	0	5.91	0	0	0	0	0	0	0	0	0	0	0	0	0	0	0	0	1	0	0	0	0	0	100	1	0	0	0	0	0	0
accessory	16	390000	400000	55	15	100	0	0	0	0	12.86	0	0	0	0	0	0	0	7.76	0	0	0	0	0	0	0	0	0	0	0	0	0	0	0	0	1	0	0	0	0	0	96.65	1	0	0	0	0	0	0
accessory	16	400000	410000	56	22.68	100	0	0	0	0	4.69	1.51	0	0	0	0	3.18	0	0	0	0	0	0	0	0	0	0	0	0	0	0	0	0	0	0	1	0	0	0	0	0	92.32	1	0	0	0	0	0	0
accessory	16	410000	420000	54	0	100	28	0	0	0	96.08	0	0	7.75	86.59	0	1.74	0	0	0	0	0	0	0	0	0	0	0	0	0	0	7.75	0	86.59	0		0	0	0	0	0	3.51		0	0	0	0	0	0
accessory	16	420000	430000	53	0	100	70	0	0	0	99.9	0	0	20.93	78.97	0	0	0	0	0	0	0	0	0	0	0	0	0	0	0	0	20.93	0	78.97	0		0	0	0	0	0	5.7		0	0	0	0	0	0
accessory	16	430000	440000	55	0	100	2	0	0	0	50.89	0	3.89	1.92	41.67	0	0	0	2.18	0	3.89	0	0	0	0	0	0	0	0	0	0	1.92	0	41.67	0	1	0	0	0	0	0	77.39		0	0	0	0	0	0
accessory	16	440000	450000	55	9.45	100	12	0	0	0	44.11	0	36.81	0	2.24	0	0	0	5.06	0	36.81	0	0	0	0	0	0	0	0	0	0	0	2.24	0	0	1	0	0	0	0	0	74.59	1	0	0	0	0	0	0
accessory	16	450000	460000	53	0	100	18	0	0	0	0	0	0	0	0	0	0	0	0	0	0	0	0	0	0	0	0	0	0	0	0	0	0	0	0	1	0	0	0	0	0	55.07	1	0	0	0	0	0	0
accessory	16	460000	470000	53	19.2	100	0	0	0	0	24.06	0	0	0	0	0	0	0	21.4	0	0	0	0	0	0	0	0	0	0	0	0	0	0	0	0	1	0	0	0	0	0	76.58	1	0	0	0	0	0	0
accessory	16	470000	480000	53	29.67	100	0	0	0	0	6.09	0	0	0	0	0	0	0	2.05	0	0	0	0	0	0	0	0	0	0	0	0	0	0	0	0	1	0	0	0	0	0	100	1	0	0	0	0	0	0
accessory	16	480000	490000	56	21.15	100	0	16	0	0	22.82	0	0	0	0	0	0	0	22.82	0	0	0	0	0	0	0	0	0	0	0	0	0	0	0	0	1	0	0	0	0	0	100	1	0	0	0	0	0	0
accessory	16	490000	500000	54	9.54	100	0	16	0	0	22.25	0	0	0	0	0	0	0	20.92	0	0	0	0	0	0	0	0	0	0	0	0	0	0	0	0	1	0	0	0	0	0	89.48	1	0	0	0	0	0	0
accessory	16	500000	510000	55	5.37	100	44	0	0	0	42.3	0	29.36	0	0	0	11.74	0	1.22	29.36	0	0	0	0	0	0	0	0	0	0	0	0	0	0	0	1	0	0	0	0	0	62.98	1	0	0	0	0	0	0
accessory	16	510000	520000	53	0	100	98	0	0	0	98.97	0	0	0	98.97	0	0	0	0	0	0	0	0	0	0	0	0	0	0	0	0	0	0	98.97	0	1	0	0	0	0	0	75.47	1	0	0	0	0	0	0
accessory	16	520000	530000	50	0	100	68	0	0	0	64.46	0	0	0	61.47	0	0	0	2.99	0	0	0	0	0	0	0	0	0	0	0	0	0	0	61.47	0	1	0	0	0	0	0	87.17	1	0	0	0	0	0	0
accessory	16	530000	540000	54	6.51	100	0	0	0	0	7.84	0	0	0	0	0	0	0	7.84	0	0	0	0	0	0	0	0	0	0	0	0	0	0	0	0	1	0	0	0	0	0	62.44	1	0	0	0	0	0	0
accessory	16	540000	550000	53	0	100	56	0	0	0	80.07	0	0	0	0	0	0	0	23.51	0	0	0	0	0	0	0	0	0	0	0	0	0	0	0	0	1	0	0	0	0	0	76.12	1	0	0	0	0	0	0
accessory	16	550000	560000	53	6.54	100	0	0	0	0	12.01	0	0	0	0	0	0	0	9.86	0	0	0	0	0	0	0	0	0	0	0	0	0	0	0	0	1	0	0	0	0	0	88.47	1	0	0	0	0	0	0
accessory	16	560000	570000	54	7.02	100	0	0	0	0	8.79	0	0	0	0	0	0	0	7.16	0	0	0	0	0	0	0	0	0	0	0	0	0	0	0	0	1	0	0	0	0	0	94.66	1	0	0	0	0	0	0
accessory	16	570000	580000	54	0	100	94	0	0	0	97.11	0	0	70.31	26.8	0	0	0	0	0	0	0	0	0	0	0	0	0	0	0	70.31	0	0	0	26.8		0	0	0	0	0	5.86	1	0	0	0	0	0	0
accessory	16	580000	590000	55	7.92	100	84	4	0	0	65.22	0	0	41.33	23.89	0	0	0	0	0	0	0	0	0	0	0	0	0	0	0	41.33	0	0	0	23.89		0	0	0	0	0	44.77	1	0	0	0	0	0	0
accessory	16	590000	600000	54	21.3	100	54	14	0	0	43.84	0	0	15.64	22.46	0	5.74	0	0	0	0	0	0	0	0	0	0	0	0	0	0	15.64	0	22.46	0	1	0	0	0	0	0	66.41	1	0	0	0	0	0	0
accessory	16	600000	607044	53	0	70	70	0	0	0	70.43	0	0	61.19	0	0	0	0	3.7	0	0	0	0	0	0	0	0	0	0	0	0	61.19	0	0	0	1	0	0	0	0	0	69.14	1	0	0	0	0	0	0
accessory	17	0	10000	53	0	100	28	0	0	0	87.52	0	0	71.57	15.95	0	0	0	0	0	0	0	0	0	0	0	0	0	0	0	0	71.57	15.95	0	0	1	0	0	0	0	0	25.76	1	0	0	0	0	0	0
accessory	17	10000	20000	55	0	100	100	0	0	0	78.4	0	0	0	26.85	0	0	0	0	0	0	0	0	0	0	0	0	0	0	0	0	0	25.59	0	1.26	1	0	0	0	0	0	100	1	0	0	0	0	0	0
accessory	17	20000	30000	55	0	100	100	0	0	0	39.13	0	0	0	9.27	0	0	0	0	0	0	0	0	0	0	0	0	0	0	0	0	0	2.38	6.89	0	1	0	0	0	0	0	100	1	0	0	0	0	0	0
accessory	17	30000	40000	55	0	100	100	0	0	0	77.88	0	0	31.26	0	0	0	0	2.81	0	0	0	0	0	0	0	0	0	0	0	0	31.26	0	0	0	1	0	0	0	0	0	100	1	0	0	0	0	0	0
accessory	17	40000	50000	53	0	100	100	0	0	0	93.18	0	0	43.85	32.09	0	0	0	0	0	0	0	0	0	0	0	0	0	0	0	0	43.85	32.09	0	0	1	0	0	0	0	0	100	1	0	0	0	0	0	0
accessory	17	50000	60000	43	0	100	100	0	0	0	20.8	0	0	0	6.89	0	0	0	0	0	0	0	0	0	0	0	0	0	0	0	0	0	0	6.89	0	1	0	0	0	0	0	100	1	0	0	0	0	0	0
accessory	17	60000	70000	46	0	100	100	0	0	0	100	0	0	68.25	0	0	0	0	1.88	0	0	0	0	0	0	0	0	0	0	0	0	68.25	0	0	0	1	0	0	0	0	0	100	1	0	0	0	0	0	0
accessory	17	70000	80000	52	0	100	100	0	0	0	99.94	0	0	8.63	91.31	0	0	0	0	0	0	0	0	0	0	0	0	0	0	0	0	8.63	0	91.31	0	1	0	0	0	0	0	39.92	1	0	0	0	0	0	0
accessory	17	80000	90000	54	22.92	100	82	0	0	0	57.13	0	0	15.91	41.22	0	0	0	0	0	0	0	0	0	0	0	0	0	0	0	0	15.91	0	41.22	0	1	0	0	0	0	0	55.56	1	0	0	0	0	0	0
accessory	17	90000	100000	54	7.23	100	12	0	0	0	3	0	0	0	0	0	0	0	1.65	0	0	0	0	0	0	0	0	0	0	0	0	0	0	0	0	1	0	0	0	0	0	100	1	0	0	0	0	0	0
accessory	17	100000	110000	54	51.49	100	0	0	4.77	0	18.39	0	1.38	0	17.01	0	0	0	0	0	0	1.38	0	0	0	0	0	0	0	0	0	0	0	0	17.01	1	0	0	0	0	0	100	1	0	0	0	0	0	0
accessory	17	110000	120000	54	49.82	100	10	0	1.73	0	0	0	0	0	0	0	0	0	0	0	0	0	0	0	0	0	0	0	0	0	0	0	0	0	0	1	0	0	0	0	0	100	1	0	0	0	0	0	0
accessory	17	120000	130000	53	5.46	100	8	0	0	0	21.89	0	0	0	21.89	0	0	0	0	0	0	0	0	0	0	0	0	0	0	0	0	0	21.89	0	0	1	0	0	0	0	0	81.99	1	1	0	0	1	0	0
accessory	17	130000	140000	54	12.93	100	26	0	0	0	23.69	0	23.69	0	0	0	0	0	0	0	23.69	0	0	0	0	0	0	0	0	0	0	0	0	0	0	1	0	0	0	0	0	97.08	1	0	0	0	0	0	0
accessory	17	140000	150000	55	12.24	100	24	0	0	0	21.36	0	16.83	0	0	0	0	0	0	0	16.83	0	0	0	0	0	0	0	0	0	0	0	0	0	0	1	0	0	0	0	0	90.45	1	0	0	0	0	0	0
accessory	17	150000	160000	53	5.82	100	0	0	0	0	3.82	0	0	0	0	0	0	0	1.94	0	0	0	0	0	0	0	0	0	0	0	0	0	0	0	0	1	0	0	0	0	0	94.53	1	0	0	0	0	0	0
accessory	17	160000	170000	55	15.99	100	0	0	0	0	14.37	0	2.12	0	0	0	0	0	0	0	0	0	0	0	0	0	0	0	2.12	0	0	0	0	0	0	1	0	0	0	0	0	100	1	0	0	0	0	0	0
accessory	17	170000	180000	55	5.82	100	0	0	0	0	0.85	0	0	0	0.85	0	0	0	0	0	0	0	0	0	0	0	0	0	0	0	0	0	0	0	0.85	1	0	0	0	0	0	100	1	0	0	0	0	0	0
accessory	17	180000	190000	54	0	100	0	0	0	0	16.51	0	0	0	5.35	0	0	0	0	0	0	0	0	0	0	0	0	0	0	0	0	0	0	0	5.35	1	0	0	0	0	0	77.77	1	0	0	0	0	0	0
accessory	17	190000	200000	54	6.51	100	20	0	0	0	6.78	0	0	0	0	6.78	0	0	0	0	0	0	0	0	0	0	0	0	0	0	0	0	0	0	0	1	0	0	0	0	0	96.11	1	0	0	0	0	0	0
accessory	17	200000	210000	54	0	100	0	0	0	0	7.08	0	0	0	0	0	0	0	1.74	0	0	0	0	0	0	0	0	0	0	0	0	0	0	0	0	1	0	0	0	0	0	100	1	0	0	0	0	0	0
accessory	17	210000	220000	54	36.12	100	0	0	0	0	0	0	0	0	0	0	0	0	0	0	0	0	0	0	0	0	0	0	0	0	0	0	0	0	0	1	0	0	0	0	0	93.34	1	0	0	0	0	0	0
accessory	17	220000	230000	55	20.45	100	0	0	0	0	0	0	0	0	0	0	0	0	0	0	0	0	0	0	0	0	0	0	0	0	0	0	0	0	0	1	0	0	0	0	0	100	1	0	0	0	0	0	0
accessory	17	230000	240000	53	18.07	100	20	0	0	0	0	0	0	0	0	0	0	0	0	0	0	0	0	0	0	0	0	0	0	0	0	0	0	0	0	1	0	0	0	0	0	94.1	1	0	0	0	0	0	0
accessory	17	240000	250000	54	3.45	100	0	0	0	0	8.14	0	0	0	0	0	0	0	4.73	0	0	0	0	0	0	0	0	0	0	0	0	0	0	0	0	1	0	0	0	0	0	92.38	1	0	0	0	0	0	0
accessory	17	250000	260000	56	17.61	100	0	0	3.35	0	4.49	0	0	0	0	0	0	0	0	0	0	0	0	0	0	0	0	0	0	0	0	0	0	0	0	1	0	0	0	0	0	100	1	0	0	0	0	0	0
accessory	17	260000	270000	54	42.99	100	0	0	0	0	0	0	0	0	0	0	0	0	0	0	0	0	0	0	0	0	0	0	0	0	0	0	0	0	0	1	0	0	0	0	0	100	1	0	0	0	0	0	0
accessory	17	270000	280000	53	10.59	100	0	0	0	0	5.71	0	0	0	0	0	0	0	0	0	0	0	0	0	0	0	0	0	0	0	0	0	0	0	0	1	0	0	0	0	0	94.92	1	0	0	0	0	0	0
accessory	17	280000	290000	54	11.4	100	0	0	0	0	2.81	0	0	0	0	1.25	0	0	0	0	0	0	0	0	0	0	0	0	0	0	0	0	0	0	0	1	0	0	0	0	0	100	1	0	0	0	0	0	0
accessory	17	290000	300000	54	7.8	100	0	0	0	0	5.22	0	3.13	0	0	0	0	0	0	0	3.13	0	0	0	0	0	0	0	0	0	0	0	0	0	0	1	0	0	0	0	0	100	1	0	0	0	0	0	0
accessory	17	300000	310000	55	21.72	100	0	0	0	0	25.23	0	0	0	1.06	0	0	0	22.41	0	0	0	0	0	0	0	0	0	0	0	0	0	0	1.06	0	1	0	0	0	0	0	100	1	0	0	0	0	0	0
accessory	17	310000	320000	46	28.35	100	0	0	0	0	0	0	0	0	0	0	0	0	0	0	0	0	0	0	0	0	0	0	0	0	0	0	0	0	0	1	0	0	0	0	0	100	1	0	0	0	0	0	0
accessory	17	320000	330000	47	16.56	100	0	0	0	0	0	0	0	0	0	0	0	0	0	0	0	0	0	0	0	0	0	0	0	0	0	0	0	0	0	1	0	0	0	0	0	100	1	0	0	0	0	0	0
accessory	17	330000	340000	48	20.67	100	0	0	0	0	10.52	0	0	0	0	0	0	0	0	0	0	0	0	0	0	0	0	0	0	0	0	0	0	0	0	1	0	0	0	0	0	100	1	0	0	0	0	0	0
accessory	17	340000	350000	42	16.05	100	0	0	0	0	6.87	0	0	0	0	0	0	0	5.36	0	0	0	0	0	0	0	0	0	0	0	0	0	0	0	0	1	0	0	0	0	0	100	1	0	0	0	0	0	0
accessory	17	350000	360000	47	6.3	100	0	0	0	0	0	0	0	0	0	0	0	0	0	0	0	0	0	0	0	0	0	0	0	0	0	0	0	0	0	1	0	0	0	0	0	68.77	1	0	0	0	0	0	0
accessory	17	360000	370000	54	33.24	100	0	0	0	0	4.39	0	0	0	0	0	0	0	2.9	0	0	0	0	0	0	0	0	0	0	0	0	0	0	0	0	1	0	0	0	0	0	100	1	0	0	0	0	0	0
accessory	17	370000	380000	52	3.72	100	0	0	0	0	10.25	0	0	0	0	0	5.62	0	0	0	0	0	0	0	0	0	0	0	0	0	0	0	0	0	0	1	0	0	0	0	0	93.66	1	0	0	0	0	0	0
accessory	17	380000	390000	54	7.77	100	64	0	0	0	15.57	0	0	0	0	4.68	0	0	10.89	0	0	0	0	0	0	0	0	0	0	0	0	0	0	0	0	1	0	0	0	0	0	82.7	1	0	0	0	0	0	0
accessory	17	390000	400000	54	0	100	100	0	0	0	100	0	0	0	0	0	0	0	100	0	0	0	0	0	0	0	0	0	0	0	0	0	0	0	0	1	0	0	0	0	0	5.01	1	0	0	0	0	0	0
accessory	17	400000	410000	54	6.42	100	36	0	0	0	13.23	0	2.23	0	0	0	0	0	11	0	0	2.23	0	0	0	0	0	0	0	0	0	0	0	0	0	1	0	0	0	0	0	73.78	1	0	0	0	0	0	0
accessory	17	410000	420000	55	0	72.5	12	0	0	0	25.2	0	0	0	25.2	0	0	0	0	0	0	0	0	0	0	0	0	0	0	0	0	0	25.2	0	0	1	0	0	0	0	0	6.54	1	0	0	0	0	0	0
accessory	17	420000	430000	55	0	100	52	0	0	0	14.47	0	0	7.71	0	0	0	0	1.21	0	0	0	0	0	0	0	0	0	0	0	0	7.71	0	0	0	1	0	0	0	0	0	84.92	1	0	0	0	0	0	0
accessory	17	430000	440000	54	3.63	100	74	0	0	0	1.63	0	0	0	0	0	0	0	1.63	0	0	0	0	0	0	0	0	0	0	0	0	0	0	0	0	1	1	0	0	0	0	90.42	1	0	0	0	0	0	0
accessory	17	440000	450000	55	5.49	100	2	0	0	0	46.51	0	0	0	46.51	0	0	0	0	0	0	0	0	0	0	0	0	0	0	0	0	0	46.51	0	0	1	0	0	0	0	0	54.24	1	0	0	0	0	0	0
accessory	17	450000	460000	55	13.35	100	48	0	0	0	31.4	0	0	0	17.28	0	0	0	3.69	0	0	0	0	0	0	0	0	0	0	0	0	0	17.28	0	0	1	0	0	0	0	0	85.02	1	0	0	0	0	0	0
accessory	17	460000	470000	51	0	100	0	0	0	0	4.24	0	0	0	0	0	0	0	0	0	0	0	0	0	0	0	0	0	0	0	0	0	0	0	0	1	0	0	0	0	0	85.45	1	0	0	0	0	0	0
accessory	17	470000	480000	45	10.95	100	0	0	0	0	1.8	0	1.8	0	0	0	0	0	0	0	0	1.8	0	0	0	0	0	0	0	0	0	0	0	0	0	1	0	0	0	0	0	100	1	0	0	0	0	0	0
accessory	17	480000	490000	49	3.6	100	76	0	0	0	53.21	0	53.21	0	0	0	0	0	0	0	0	0	0	0	53.21	0	0	0	0	0	0	0	0	0	0	1	0	0	0	0	0	69.29	1	0	0	0	0	0	0
accessory	17	490000	500000	55	20.45	100	26	0	5.42	0	3.82	0	0	0	0	0	0	0	0	0	0	0	0	0	0	0	0	0	0	0	0	0	0	0	0	1	0	0	0	0	0	92.84	1	0	0	0	0	0	0
accessory	17	500000	510000	55	1.84	100	22	0	0	0	31.91	0	0	0	0	0	0	0	8.07	0	0	0	0	0	0	0	0	0	0	0	0	0	0	0	0	1	0	0	0	0	0	95.66	1	0	0	0	0	0	0
accessory	17	510000	520000	54	1.17	100	36	0	0	0	62.05	0	0	0	0	0	0	0	23.55	0	0	0	0	0	0	0	0	0	0	0	0	0	0	0	0	1	0	0	0	0	0	69.46	1	0	0	0	0	0	0
accessory	17	520000	530000	48	4.23	100	54	0	0	0	23.28	0	14.64	0	0	0	0	0	0	14.64	0	0	0	0	0	0	0	0	0	0	0	0	0	0	0	1	0	0	0	0	0	72.77	1	0	0	0	0	0	0
accessory	17	530000	540000	44	34.77	100	0	22	0	0	15	0	0	0	0	0	0	0	15	0	0	0	0	0	0	0	0	0	0	0	0	0	0	0	0	1	0	0	0	0	0	100	1	0	0	0	0	0	0
accessory	17	540000	550000	56	12.48	100	40	0	0	0	51.76	0	0	0	37.03	0	0	0	14.73	0	0	0	0	0	0	0	0	0	0	0	0	0	37.03	0	0	1	0	0	0	0	0	64.51	1	0	0	0	0	0	0
accessory	17	550000	560000	54	5.46	100	100	0	0	0	43.77	0	0	11.79	31.98	0	0	0	0	0	0	0	0	0	0	0	0	0	0	0	0	11.79	31.98	0	0	1	0	0	0	0	0	68.72	1	0	0	0	0	0	0
accessory	17	560000	570000	55	0	100	100	0	0	0	100	0	0	71.8	0	0	0	0	0	0	0	0	0	0	0	0	0	0	0	0	0	71.8	0	0	0	1	0	0	0	0	0	100	1	0	0	0	0	0	0
accessory	17	570000	580000	55	0	100	68	0	0	0	46.21	0	0	32.05	0	0	0	0	0	0	0	0	0	0	0	0	0	0	0	0	1.82	30.23	0	0	0	1	0	0	0	0	0	69.27	1	0	0	0	0	0	0
accessory	17	580000	584099	54	0	40	0	0	0	0	40.99	0	0	40.99	0	0	0	0	0	0	0	0	0	0	0	0	0	0	0	0	0	40.99	0	0	0		0	0	0	0	0	0		0	0	0	0	0	0
accessory	18	0	10000	52	0	55	8	0	0	0	44.22	0	0	15.51	28.71	0	0	0	0	0	0	0	0	0	0	0	0	0	0	0	0	15.51	0	28.71	0	1	0	0	0	0	0	0	1	0	0	0	0	0	0
accessory	18	10000	20000	55	15.39	22.5	0	0	0	0	42.6	0	8.03	0	26.34	0	0	0	0	0	0	0	0	0	0	0	0	0	8.03	0	0	0	0	26.34	0		0	0	0	0	0	0		0	0	0	0	0	0
accessory	18	20000	30000	53	31.92	0	0	0	0	0	19.75	0	0	0	0	2.96	0	0	0	0	0	0	0	0	0	0	0	0	0	0	0	0	0	0	0		0	0	0	0	0	12.96		0	0	0	0	0	0
accessory	18	30000	40000	50	1.38	0	0	0	0	0	20.06	0	0	0	16.96	0	0	0	3.1	0	0	0	0	0	0	0	0	0	0	0	0	0	0	0	16.96		0	0	0	0	0	0		0	0	0	0	0	0
accessory	18	40000	50000	54	0	52.5	56	0	0	0	65.49	0	0	64.08	0	0	0	0	1.41	0	0	0	0	0	0	0	0	0	0	0	55.77	8.31	0	0	0		0	0	0	0	0	16.56		0	0	0	0	0	0
accessory	18	50000	60000	53	8.46	0	0	0	0	0	7.43	0	0	0	0	0	0	7.43	0	0	0	0	0	0	0	0	0	0	0	0	0	0	0	0	0		0	0	0	0	0	6.55		0	0	0	0	0	0
accessory	18	60000	70000	54	39.72	0	0	0	0	0	3.41	0	0	0	0	0	0	0	0	0	0	0	0	0	0	0	0	0	0	0	0	0	0	0	0		0	0	0	0	0	0		0	0	0	0	0	0
accessory	18	70000	80000	54	0	52.5	54	0	0	0	64.36	0	2.35	55.75	0	0	0	0	0	0	2.35	0	0	0	0	0	0	0	0	0	55.75	0	0	0	0		0	0	0	0	0	9.05		0	0	0	0	0	0
accessory	18	80000	90000	54	0	12.5	0	0	0	0	66.04	0	0	7.8	54.6	3.64	0	0	0	0	0	0	0	0	0	0	0	0	0	0	0	7.8	4.06	0	50.54		0	0	0	0	0	54.07	1	0	0	0	0	0	0
accessory	18	90000	100000	54	30.47	55	0	0	0	0	59.45	0	0	0	59.45	0	0	0	0	0	0	0	0	0	0	0	0	0	0	0	0	0	59.45	0	0		0	0	0	0	0	25.39		0	0	0	0	0	0
accessory	18	100000	110000	54	17.86	0	0	0	0	0	9.61	0	0	0	9.61	0	0	0	0	0	0	0	0	0	0	0	0	0	0	0	0	0	0	9.61	0		0	0	0	0	0	0		0	0	0	0	0	0
accessory	18	110000	120000	52	0	7.5	0	0	0	0	41.05	0	0	7.65	20.09	0	0	0	13.31	0	0	0	0	0	0	0	0	0	0	0	0	7.65	0	18.8	1.29		0	0	0	0	0	0		0	0	0	0	0	0
accessory	18	120000	130000	46	7.2	0	0	0	0	0	29.75	0	0	0	0	0	0	0	29.75	0	0	0	0	0	0	0	0	0	0	0	0	0	0	0	0		0	0	0	0	0	0		0	0	0	0	0	0
accessory	18	130000	140000	50	17.46	15	0	0	0	0	39.27	0	0	0	16.32	0	0	0	15.16	0	0	0	0	0	0	0	0	0	0	0	0	0	16.32	0	0		0	0	0	0	0	7.93		0	0	0	0	0	0
accessory	18	140000	150000	54	12.59	42.5	0	0	0	0	47.23	0	0	0	47.23	0	0	0	0	0	0	0	0	0	0	0	0	0	0	0	0	0	47.23	0	0		1	0	0	0	0	16.29		0	0	0	0	0	0
accessory	18	150000	160000	53	30.16	0	0	0	0	0	26.07	0	0	0	4.34	0	0	0	1.86	0	0	0	0	0	0	0	0	0	0	0	0	0	0	0	4.34		0	0	0	0	0	3.07		0	0	0	0	0	0
accessory	18	160000	170000	54	2.64	0	0	0	0	0	100	0	0	0	60.59	0	0	0	0	0	0	0	0	0	0	0	0	0	0	0	0	0	60.59	0	0		0	0	0	0	0	6.95		0	0	0	0	0	0
accessory	18	170000	180000	55	34.68	0	0	0	5.3	0	58.45	0	0	0	25.64	0	0	0	0	0	0	0	0	0	0	0	0	0	0	0	0	0	0	0	25.64		0	0	0	0	0	0		0	0	0	0	0	0
accessory	18	180000	190000	54	37.23	0	0	0	0	0	100	0	0	0	100	0	0	0	0	0	0	0	0	0	0	0	0	0	0	0	0	0	0	0	100		0	0	0	0	0	0		0	0	0	0	0	0
accessory	18	190000	200000	54	4.8	0	0	0	0	0	2.14	0	0	0	0.54	0	0	0	1.6	0	0	0	0	0	0	0	0	0	0	0	0	0	0	0	0.54		0	0	0	0	0	0		0	0	0	0	0	0
accessory	18	200000	210000	50	33.6	0	0	0	0	0	1.58	0	0	0	0	0	0	0	1.58	0	0	0	0	0	0	0	0	0	0	0	0	0	0	0	0		0	0	0	0	0	5.01		0	0	0	0	0	0
accessory	18	210000	220000	54	45.49	0	0	0	0	0	0	0	0	0	0	0	0	0	0	0	0	0	0	0	0	0	0	0	0	0	0	0	0	0	0		0	0	0	0	0	0		0	0	0	0	0	0
accessory	18	220000	230000	56	12.84	0	0	0	0	0	1.51	0	0	0	0	0	0	0	0	0	0	0	0	0	0	0	0	0	0	0	0	0	0	0	0		0	0	0	0	0	0		0	0	0	0	0	0
accessory	18	230000	240000	43	3.11	50	0	0	0	0	68.42	0	0	9.39	53.18	0	0	0	1.76	0	0	0	0	0	0	0	0	0	0	0	0	9.39	0	53.18	0		0	0	0	0	0	34.92	1	0	0	0	0	0	0
accessory	18	240000	250000	54	0	95	0	0	0	0	93.45	0	0	7.8	85.65	0	0	0	0	0	0	0	0	0	0	0	0	0	0	0	0	7.8	0	85.65	0		0	0	0	0	0	38.41	1	0	0	0	0	0	0
accessory	18	250000	260000	55	0	52.5	0	0	0	0	51.08	0	0	0	51.08	0	0	0	0	0	0	0	0	0	0	0	0	0	0	0	0	0	0	51.08	0		0	0	0	0	0	44.74		0	0	0	0	0	0
accessory	18	260000	270000	54	0	0	0	0	0	0	6.06	0	1.86	0	0	0	0	0	0	1.86	0	0	0	0	0	0	0	0	0	0	0	0	0	0	0		0	0	0	0	0	3.79		0	0	0	0	0	0
accessory	18	270000	280000	54	0	0	0	0	0	0	86.4	0	27.26	16.26	42.9	0	0	0	0	27.26	0	0	0	0	0	0	0	0	0	0	0	16.26	35.99	6.91	0		0	0	0	0	0	1.22	1	0	0	0	0	0	0
accessory	18	280000	290000	53	16.29	25	0	0	0	0	74.01	0	0	0	74.01	0	0	0	0	0	0	0	0	0	0	0	0	0	0	0	0	0	11.65	62.36	0		0	0	0	0	0	45.99	1	0	0	0	0	0	0
accessory	18	290000	300000	50	10.11	42.5	44	0	0	0	82.11	0	0	40.31	41.8	0	0	0	0	0	0	0	0	0	0	0	0	0	0	0	40.31	0	3.04	38.76	0	1	0	0	0	0	0	6.32	1	0	0	0	0	0	0
accessory	18	300000	310000	49	0	100	60	0	0	0	100	0	0	56.81	43.19	0	0	0	0	0	0	0	0	0	0	0	0	0	0	0	56.81	0	0	43.19	0	1	0	0	0	0	0	19.44	1	0	0	0	0	0	0
accessory	18	310000	320000	42	3.96	25	24	0	0	0	47.31	0	0	14.54	29.25	0	0	0	3.52	0	0	0	0	0	0	0	0	0	0	0	14.54	0	18.3	10.95	0		0	0	0	0	0	16.79		0	0	0	0	0	0
accessory	18	320000	330000	41	40.74	0	0	0	3.02	0	4.15	0	0	0	4.15	0	0	0	0	0	0	0	0	0	0	0	0	0	0	0	0	0	0	4.15	0		0	0	0	0	0	0		0	0	0	0	0	0
accessory	18	330000	340000	44	35.58	0	0	0	0	0	0.62	0	0	0	0	0	0	0	0	0	0	0	0	0	0	0	0	0	0	0	0	0	0	0	0		0	0	0	0	0	0		0	0	0	0	0	0
accessory	18	340000	350000	43	26.4	0	0	0	0	0	2.4	0	0	0	0	0	0	0	0	0	0	0	0	0	0	0	0	0	0	0	0	0	0	0	0		0	0	0	0	0	0		0	0	0	0	0	0
accessory	18	350000	360000	42	0	0	0	0	0	0	83.15	0	69.32	0	0	0	0	0	0	0	2.48	0	0	0	51.52	0	15.32	0	0	0	0	0	0	0	0		0	0	0	0	0	0		0	0	0	0	0	0
accessory	18	360000	370000	40	38.4	15	14	0	0	0	19.13	0	0	14.81	0	0	0	0	0	0	0	0	0	0	0	0	0	0	0	0	14.81	0	0	0	0		0	0	0	0	0	0		0	0	0	0	0	0
accessory	18	370000	380000	44	0	37.5	42	0	0	0	94.87	0	0	40.97	53.9	0	0	0	0	0	0	0	0	0	0	0	0	0	0	0	40.97	0	0	53.9	0	1	0	0	0	0	0	0		0	0	0	0	0	0
accessory	18	380000	390000	42	0	0	0	0	0	0	95.67	0	0	0	95.67	0	0	0	0	0	0	0	0	0	0	0	0	0	0	0	0	0	0	95.67	0		0	0	0	0	0	69.5	1	0	0	0	0	0	0
accessory	18	390000	400000	53	0	0	0	0	0	0	97.91	0	0.99	0	91.32	0	5.6	0	0	0	0	0	0.99	0	0	0	0	0	0	0	0	0	0	91.32	0		0	0	0	0	0	44.39	1	0	0	0	0	0	0
accessory	18	400000	410000	55	43.74	0	0	0	0	0	4.72	0	4.72	0	0	0	0	0	0	0	0	0	4.72	0	0	0	0	0	0	0	0	0	0	0	0	1	0	0	0	0	0	84.47		0	0	0	0	0	0
accessory	18	410000	420000	55	16.17	0	0	0	0	0	6.49	0	1.27	0	0	1.09	0	0	2.41	0	0	0	0	0	0	0	0	0	1.27	0	0	0	0	0	0	1	0	0	0	0	0	73.61		0	0	0	0	0	0
accessory	18	420000	430000	55	0	12.5	0	0	0	0	100	0	0	0	51.46	0	0	0	48.54	0	0	0	0	0	0	0	0	0	0	0	0	0	0	51.46	0		0	0	0	0	0	9.85	1	0	0	0	0	0	0
accessory	18	430000	440000	55	0	35	6	0	0	0	93.25	0	0	7.74	83.57	0	0	0	1.94	0	0	0	0	0	0	0	0	0	0	0	0	7.74	0	83.57	0	1	0	0	0	0	0	54.58	1	0	0	0	0	0	0
accessory	18	440000	450000	54	7.29	0	0	0	0	0	36.75	0	36.75	0	0	0	0	0	0	0	0	0	0	0	0	0	0	0	36.75	0	0	0	0	0	0	1	0	0	0	0	0	62.46		0	0	0	0	0	0
accessory	18	450000	460000	55	15.48	45	0	0	0	0	58.57	0	0	0	48.4	0	0	0	10.17	0	0	0	0	0	0	0	0	0	0	0	0	0	0	48.4	0	1	0	0	0	0	0	69.22		0	0	0	0	0	0
accessory	18	460000	470000	54	0	55	6	0	0	0	79.61	0	20.93	7.59	46.52	4.58	0	0	0	11.39	0	0	0	0	0	0	0	0	9.54	0	0	7.59	0	46.52	0	1	0	0	0	0	0	54.31		0	0	0	0	0	0
accessory	18	470000	480000	53	0	22.5	0	0	0	0	82.05	0	12.17	0	21.02	0	0	0	48.86	0	0	8.24	0	0	3.93	0	0	0	0	0	0	0	0	21.02	0		0	0	0	0	0	0		0	0	0	0	0	0
accessory	18	480000	490000	56	0	100	0	0	0	0	100	0	0	0	100	0	0	0	0	0	0	0	0	0	0	0	0	0	0	0	0	0	0	100	0		0	0	0	0	0	0	1	0	0	0	0	0	0
accessory	18	490000	500000	55	4.5	12.5	0	0	0	0	72.81	0	59.65	0	13.16	0	0	0	0	0	0	0	0	0	41.46	0	18.19	0	0	0	0	0	0	13.16	0		0	0	0	0	0	0		0	0	0	0	0	0
accessory	18	500000	510000	55	0	10	0	0	0	0	86.71	0	4.8	0	81.91	0	0	0	0	0	0	0	0	0	4.8	0	0	0	0	0	0	0	23.11	58.8	0		0	0	0	0	0	37.02	1	0	0	0	0	0	0
accessory	18	510000	520000	54	32.3	0	0	0	0	0	49.07	0	2.35	0	45.35	0	0	0	1.37	0	0	0	0	0	2.35	0	0	0	0	0	0	0	45.35	0	0		0	0	0	0	0	0		0	0	0	0	0	0
accessory	18	520000	530000	55	26.38	0	0	0	0	0	1.55	0	0	0	1.55	0	0	0	0	0	0	0	0	0	0	0	0	0	0	0	0	0	0	1.55	0		0	0	0	0	0	0		0	0	0	0	0	0
accessory	18	530000	540000	54	2.13	0	32	0	0	0	79.82	0	0	77.18	2.64	0	0	0	0	0	0	0	0	0	0	0	0	0	0	0	0	77.18	2.64	0	0		0	0	0	0	0	74.7	1	0	0	0	0	0	0
accessory	18	540000	550000	54	0	0	6	0	0	0	99.98	0	0	1.01	98.97	0	0	0	0	0	0	0	0	0	0	0	0	0	0	0	0	1.01	98.97	0	0		0	0	0	0	0	38.99	1	0	0	0	0	0	0
accessory	18	550000	560000	53	0	0	0	0	0	0	99.98	0	0	65.43	0	0	0	0	0	0	0	0	0	0	0	0	0	0	0	0	0	65.43	0	0	0	1	0	0	0	0	0	90.16	1	0	0	0	0	0	0
accessory	18	560000	570000	53	4.35	50	14	0	0	0	32.94	0	0	0	1.34	0	0	0	2.35	0	0	0	0	0	0	0	0	0	0	0	0	0	1.34	0	0	1	0	0	0	0	0	79.65	1	0	0	0	0	0	0
accessory	18	570000	573698	55	0	35	0	0	0	0	30.2	0	0	28.16	2.04	0	0	0	0	0	0	0	0	0	0	0	0	0	0	0	0	28.16	2.04	0	0		0	0	0	0	0	0		0	0	0	0	0	0
accessory	19	0	10000	55	0.66	100	99.99	0	0	0	71.12	0	0	71.12	0	0	0	0	0	0	0	0	0	0	0	0	0	0	0	0	9.34	61.78	0	0	0	1	0	0	0	0	0	64.79	1	0	0	0	0	0	0
accessory	19	10000	20000	54	11.85	100	100	0	0	0	56.56	0	53.55	0	0	0	0	0	3.01	0	0	0	0	0	53.55	0	0	0	0	0	0	0	0	0	0		0	0	0	0	0	17.8		0	0	0	0	0	0
accessory	19	20000	30000	55	16.88	100	4	0	0	0	23.72	0	0	0	5.32	0	0	0	4.15	0	0	0	0	0	0	0	0	0	0	0	0	0	5.32	0	0	1	0	0	0	0	0	80.59		0	0	0	0	0	0
accessory	19	30000	40000	53	10.21	100	56	0	0	0	52.97	0	52.97	0	0	0	0	0	0	0	0	0	0	0	52.97	0	0	0	0	0	0	0	0	0	0	1	0	0	0	0	0	51.67		0	0	0	0	0	0
accessory	19	40000	50000	55	22.95	100	0	18	0	0	1.75	0	1.75	0	0	0	0	0	0	0	0	0	0	0	1.75	0	0	0	0	0	0	0	0	0	0	1	0	0	0	0	0	91.36		0	0	0	0	0	0
accessory	19	50000	60000	56	30.18	75	0	76	0	0	0	0	0	0	0	0	0	0	0	0	0	0	0	0	0	0	0	0	0	0	0	0	0	0	0	1	1	0	0	0	0	0		0	0	0	0	0	0
accessory	19	60000	70000	54	11.09	100	28	52	0	0	13.67	0	0	0	1.6	3.93	0	0	1.03	0	0	0	0	0	0	0	0	0	0	0	0	0	0	1.6	0	1	0	0	0	0	0	56.85		0	0	0	0	0	0
accessory	19	70000	80000	56	20.2	100	10	14	0	0	15.74	0	0	0	0	0	0	0	11.62	0	0	0	0	0	0	0	0	0	0	0	0	0	0	0	0	1	0	0	0	0	0	78.79		0	0	0	0	0	0
accessory	19	80000	90000	56	0	100	100	0	0	0	100	0	0	0	89.45	0	0	0	10.55	0	0	0	0	0	0	0	0	0	0	0	0	0	0	89.45	0	1	0	0	0	0	0	75.51	1	0	0	0	0	0	0
accessory	19	90000	100000	54	0	100	100	0	0	0	100	0	0	0	100	0	0	0	0	0	0	0	0	0	0	0	0	0	0	0	0	0	0	100	0	1	0	0	0	0	0	66.14	1	0	0	0	0	0	0
accessory	19	100000	110000	55	2.43	100	96	0	0	0	92.18	0	0	16.02	18.11	0	0	0	49.8	0	0	0	0	0	0	0	0	0	0	0	0	16.02	0	18.11	0	1	0	0	0	0	0	29.66		0	0	0	0	0	0
accessory	19	110000	120000	51	14.99	100	0	0	0	0	0	0	0	0	0	0	0	0	0	0	0	0	0	0	0	0	0	0	0	0	0	0	0	0	0	1	1	0	0	0	0	100		0	0	0	0	0	0
accessory	19	120000	130000	55	15.43	100	0	0	0	0	0	0	0	0	0	0	0	0	0	0	0	0	0	0	0	0	0	0	0	0	0	0	0	0	0	1	0	0	0	0	0	100		0	0	0	0	0	0
accessory	19	130000	140000	54	11.1	100	0	48	0	0	4.72	0	0	0	0	0	0	0	0	0	0	0	0	0	0	0	0	0	0	0	0	0	0	0	0	1	0	0	0	0	0	82.18		0	0	0	0	0	0
accessory	19	140000	150000	54	10.59	100	0	30	0	0	0	0	0	0	0	0	0	0	0	0	0	0	0	0	0	0	0	0	0	0	0	0	0	0	0	1	0	0	0	0	0	96.62		0	0	0	0	0	0
accessory	19	150000	160000	45	0	45	0	10	0	0	1.54	0	0	0	1.54	0	0	0	0	0	0	0	0	0	0	0	0	0	0	0	0	0	1.54	0	0	1	0	0	0	0	0	40.58		0	0	0	0	0	0
accessory	19	160000	170000	45	0	100	0	8	0	0	7.53	0	0	0	0	0	0	0	4.18	0	0	0	0	0	0	0	0	0	0	0	0	0	0	0	0	1	0	0	0	0	0	82.02		0	0	0	0	0	0
accessory	19	170000	180000	50	15.52	100	0	22	0	0	1.82	0	0	0	0	0	0	0	1.82	0	0	0	0	0	0	0	0	0	0	0	0	0	0	0	0	1	0	0	0	0	0	100		0	0	0	0	0	0
accessory	19	180000	190000	54	19.79	100	14	10	0	0	14.92	0	11.26	0	0	0	0	0	1.02	0	0	0	11.26	0	0	0	0	0	0	0	0	0	0	0	0	1	0	0	0	0	0	72.22		0	0	0	0	0	0
accessory	19	190000	200000	53	38.2	100	56	0	0	0	42.83	0	42.83	0	0	0	0	0	0	0	0	0	42.83	0	0	0	0	0	0	0	0	0	0	0	0	1	0	0	0	0	0	95.42		0	0	0	0	0	0
accessory	19	200000	210000	55	48.65	100	0	0	0	0	0	0	0	0	0	0	0	0	0	0	0	0	0	0	0	0	0	0	0	0	0	0	0	0	0	1	0	0	0	0	0	100		0	0	0	0	0	0
accessory	19	210000	220000	46	27.39	100	0	24	0	0	0	0	0	0	0	0	0	0	0	0	0	0	0	0	0	0	0	0	0	0	0	0	0	0	0	1	0	0	0	0	0	81.85		0	0	0	0	0	0
accessory	19	220000	230000	55	28.72	100	0	12	0	0	48.39	0	0	0	48.39	0	0	0	0	0	0	0	0	0	0	0	0	0	0	0	0	0	48.39	0	0	1	0	0	0	0	0	56.87		0	0	0	0	0	0
accessory	19	230000	240000	54	25.94	100	4	0	0	0	2.8	0	1.62	0	1.18	0	0	0	0	0	0	0	0	0	0	1.62	0	0	0	0	0	0	1.18	0	0	1	0	0	0	0	0	100		0	0	0	0	0	0
accessory	19	240000	250000	54	19.83	100	72	10	0	0	53.19	0	41.89	0	0	6.05	0	0	0	0	0	0	0	0	0	41.89	0	0	0	0	0	0	0	0	0	1	0	0	0	0	0	49.1		0	0	0	0	0	0
accessory	19	250000	260000	54	9.21	100	0	0	0	0	0	0	0	0	0	0	0	0	0	0	0	0	0	0	0	0	0	0	0	0	0	0	0	0	0	1	0	0	0	0	0	89.75		0	0	0	0	0	0
accessory	19	260000	270000	53	3.06	100	18	0	0	0	4.29	0	0	0	0	1.51	0	0	0	0	0	0	0	0	0	0	0	0	0	0	0	0	0	0	0	1	0	0	0	0	0	100		0	0	0	0	0	0
accessory	19	270000	280000	54	5.28	100	0	32	0	0	1.25	0	0	0	0	0	0	0	1.25	0	0	0	0	0	0	0	0	0	0	0	0	0	0	0	0	1	0	0	0	0	0	93.23		0	0	0	0	0	0
accessory	19	280000	290000	56	4.86	100	82	0	0	0	71.89	0	33.14	38.75	0	0	0	0	0	0	0	0	0	0	0	0	0	0	33.14	0	38.75	0	0	0	0	1	0	0	0	0	0	36.35	1	0	0	0	0	0	0
accessory	19	290000	300000	54	24.78	100	38	0	0	0	22.26	0	5.2	17.06	0	0	0	0	0	0	0	0	0	0	0	0	0	0	5.2	0	17.06	0	0	0	0	1	0	0	0	0	0	81.04		1	0	0	0	0	1
accessory	19	300000	310000	55	15.51	100	2	10	0	0	7.98	0	0	0	3.43	0	0	0	1.07	0	0	0	0	0	0	0	0	0	0	0	0	0	0	3.43	0	1	0	0	0	0	0	89.67		0	0	0	0	0	0
accessory	19	310000	320000	54	11.79	100	14	0	0	0	14.06	0	0	8.12	1.32	0	0	0	1.98	0	0	0	0	0	0	0	0	0	0	0	0	8.12	0	0	1.32	1	0	0	0	0	0	100		0	0	0	0	0	0
accessory	19	320000	330000	53	15.18	100	0	14	0	0	11.12	0	0	0	3.85	0	0	0	3.86	0	0	0	0	0	0	0	0	0	0	0	0	0	0	0	3.85	1	0	0	0	0	0	93.98		0	0	0	0	0	0
accessory	19	330000	340000	54	10.83	100	30	16	0	0	28.98	0	15.8	0	9.87	0	0	0	0	0	0	0	0	0	15.8	0	0	0	0	0	0	0	0	0	9.87	1	0	0	0	0	0	75.89		0	0	0	0	0	0
accessory	19	340000	350000	53	0	100	100	0	0	0	100	0	34.73	0	59.68	0	5.59	0	0	0	0	0	0	0	34.73	0	0	0	0	0	0	0	0	0	59.68	1	0	0	0	0	0	5.01		0	0	0	0	0	0
accessory	19	350000	360000	55	0	100	40	0	0	0	61.21	0	5.78	0	21.7	0	0	0	3.52	0	0	0	0	0	2.92	0	0	2.86	0	0	0	0	0	21.7	0	1	0	0	0	0	0	67.42		0	0	0	0	0	0
accessory	19	360000	370000	54	0	100	100	0	0	0	82.79	0	10.48	0	56.82	0	0	0	0	0	0	0	0	0	0	0	0	10.48	0	0	0	0	8.88	47.94	0	1	0	0	0	0	0	22.75	1	0	0	0	0	0	0
accessory	19	370000	380000	54	0	100	90	0	0	0	81.43	0	0	51.05	30.38	0	0	0	0	0	0	0	0	0	0	0	0	0	0	0	51.05	0	30.38	0	0	1	0	0	0	0	0	33.99	1	0	0	0	0	0	0
accessory	19	380000	390000	54	8.85	100	34	0	0	0	26.4	0	0	15.96	4.39	0	0	0	0	0	0	0	0	0	0	0	0	0	0	0	15.96	0	0	4.39	0	1	0	0	0	0	0	83.97		0	0	0	0	0	0
accessory	19	390000	400000	55	7.41	100	36	0	0	0	24.58	0	0	0	20.76	0	0	0	0	0	0	0	0	0	0	0	0	0	0	0	0	0	20.76	0	0	1	0	0	0	0	0	82.48		0	0	0	0	0	0
accessory	19	400000	410000	54	16.05	100	0	12	0	0	5.9	0	0	0	0	0	0	0	1.36	0	0	0	0	0	0	0	0	0	0	0	0	0	0	0	0	1	0	0	0	0	0	92.7		0	0	0	0	0	0
accessory	19	410000	420000	54	7.92	100	46	16	0	0	57.18	0	0	0	36.43	0	0	0	20.75	0	0	0	0	0	0	0	0	0	0	0	0	0	19.14	17.29	0	1	0	0	0	0	0	62.57		0	0	0	0	0	0
accessory	19	420000	430000	52	0	100	100	0	0	0	100	0	0	0	100	0	0	0	0	0	0	0	0	0	0	0	0	0	0	0	0	0	0	100	0	1	0	0	0	0	0	44.12	1	0	0	0	0	0	0
accessory	19	430000	440000	55	9.76	100	56	0	0	0	22.91	0	0	1.62	20.04	0	0	0	1.25	0	0	0	0	0	0	0	0	0	0	0	1.62	0	0	20.04	0	1	0	0	0	0	0	80.66		0	0	0	0	0	0
accessory	19	440000	450000	53	20.72	100	6	0	0	0	10.34	0	0	0	10.34	0	0	0	0	0	0	0	0	0	0	0	0	0	0	0	0	0	0	10.34	0	1	0	0	0	0	0	91.31		0	0	0	0	0	0
accessory	19	450000	460000	54	0	100	72	0	0	0	79.04	0	0	0	79.04	0	0	0	0	0	0	0	0	0	0	0	0	0	0	0	0	0	0	79.04	0		0	0	0	0	0	16.67		0	0	0	0	0	0
accessory	19	460000	470000	54	5.76	100	12	0	0	0	10.92	0	0	0	0	0	0	0	3.96	0	0	0	0	0	0	0	0	0	0	0	0	0	0	0	0	1	0	0	0	0	0	85.98		0	0	0	0	0	0
accessory	19	470000	480000	54	12.96	100	36	0	0	0	22.48	0	16.19	0	0	0	0	0	3.07	16.19	0	0	0	0	0	0	0	0	0	0	0	0	0	0	0		0	0	0	0	0	0		0	0	0	0	0	0
accessory	19	480000	490000	53	8.49	100	70	0	0	0	33.82	0	24	8.61	0	0	0	0	1.22	1.93	22.07	0	0	0	0	0	0	0	0	0	0	8.61	0	0	0		0	0	0	0	0	0		0	0	0	0	0	0
accessory	19	490000	500000	51	1.32	100	42	0	0	0	91.44	0	0	0	63.55	0	0	0	0	0	0	0	0	0	0	0	0	0	0	0	0	0	63.55	0	0		0	0	0	0	0	14.49	1	0	0	0	0	0	0
accessory	19	500000	510000	44	0	100	14	0	0	0	24.35	0	0	0	6.99	0	0	0	0	0	0	0	0	0	0	0	0	0	0	0	0	0	5.12	0	1.87		0	0	0	0	0	6.27		0	0	0	0	0	0
accessory	19	510000	520000	49	0	100	16	0	0	0	4.55	0	1.75	0	2.8	0	0	0	0	0	0	0	0	0	0	0	1.75	0	0	0	0	0	0	2.8	0		0	0	0	0	0	0		0	0	0	0	0	0
accessory	19	520000	530000	47	15.3	100	40	0	0	0	12.02	0	0	7.44	3.47	0	0	0	0	0	0	0	0	0	0	0	0	0	0	0	0	7.44	0	3.47	0		0	0	0	0	0	0		0	0	0	0	0	0
accessory	19	530000	540000	52	0	100	54	0	0	0	30.33	0	0	29.01	0	0	0	0	1.32	0	0	0	0	0	0	0	0	0	0	0	0	29.01	0	0	0		0	0	0	0	0	28.44		0	0	0	0	0	0
accessory	19	540000	549847	54	0	97.5	98	0	0	0	98.42	0	0	58.05	1.19	0	0	0	14.76	0	0	0	0	0	0	0	0	0	0	0	0	58.05	0	1.19	0		0	0	0	0	0	83.96	1	0	0	0	0	0	0
core	2	0	10000	55	0	100	99.99	0	0	0	99.99	0	0	1.25	98.74	0	0	0	0	0	0	0	0	0	0	0	0	0	0	0	0	1.25	64.49	34.25	0	1	0	0	0	0	0	89.83	1	0	0	0	0	0	0
core	2	10000	20000	54	0	100	100	0	0	0	99.82	0	0	15.47	84.36	0	0	0	0	0	0	0	0	0	0	0	0	0	0	0	0	15.47	0	84.36	0	1	0	0	0	0	0	24.01	1	0	0	0	0	0	0
core	2	20000	30000	55	20.94	100	42	0	7.57	0	39.64	0	0	0	39.64	0	0	0	0	0	0	0	0	0	0	0	0	0	0	0	0	0	0	39.64	0	1	0	0	0	0	0	58.79	1	0	0	0	0	0	0
core	2	30000	40000	54	73.68	100	0	18	0	0	1.09	0	0	0	0	1.09	0	0	0	0	0	0	0	0	0	0	0	0	0	0	0	0	0	0	0	1	0	0	0	0	0	10.3	1	0	0	0	0	0	0
core	2	40000	50000	55	35.37	100	14	0	0	0	38.42	0	0	8.95	29.47	0	0	0	0	0	0	0	0	0	0	0	0	0	0	0	0	8.95	29.47	0	0	1	0	0	0	0	0	9.02	1	0	0	0	0	0	0
core	2	50000	60000	54	47.01	52.5	4	50	0	0	34.23	0	0	0	34.23	0	0	0	0	0	0	0	0	0	0	0	0	0	0	0	0	0	34.23	0	0	1	0	0	0	0	0	0	1	0	0	0	0	0	0
core	2	60000	70000	55	46.46	100	0	16	0	0	0	0	0	0	0	0	0	0	0	0	0	0	0	0	0	0	0	0	0	0	0	0	0	0	0	1	0	0	0	0	0	0	1	0	0	0	0	0	0
core	2	70000	80000	55	59.38	42.5	0	84	0	0	0	0	0	0	0	0	0	0	0	0	0	0	0	0	0	0	0	0	0	0	0	0	0	0	0	1	1	0	0	0	1	0	1	0	0	0	0	0	0
core	2	80000	90000	54	63.8	27.5	0	82	0	0	0	0	0	0	0	0	0	0	0	0	0	0	0	0	0	0	0	0	0	0	0	0	0	0	0	1	0	0	0	0	0	0	1	0	0	0	0	0	0
core	2	90000	100000	55	58.35	100	0	18	4.12	54.5	0	0	0	0	0	0	0	0	0	0	0	0	0	0	0	0	0	0	0	0	0	0	0	0	0	1	0	0	0	0	0	70.62	1	0	0	0	0	0	0
core	2	100000	110000	53	64.99	100	18	18	0	100	15.43	0	0	0	13.73	1.7	0	0	0	0	0	0	0	0	0	0	0	0	0	0	0	0	0	13.73	0	1	0	0	0	0	0	0	1	0	0	0	0	0	0
core	2	110000	120000	53	0	100	84	0	0	100	99.45	0	0	53.65	13.89	0	0	0	0	0	0	0	0	0	0	0	0	0	0	0	53.65	0	0	13.89	0		0	0	0	0	0	40.33	1	0	0	0	0	0	0
core	2	120000	130000	54	66.15	100	26	0	0	100	24.47	0	0	2.09	0	0	0	0	0	0	0	0	0	0	0	0	0	0	0	0	2.09	0	0	0	0		0	0	0	0	0	0	1	0	0	0	0	0	0
core	2	130000	140000	55	61.4	100	0	0	0	100	0	0	0	0	0	0	0	0	0	0	0	0	0	0	0	0	0	0	0	0	0	0	0	0	0		0	0	0	0	0	0	1	0	0	0	0	0	0
core	2	140000	150000	55	66.82	100	0	0	0	100	0	0	0	0	0	0	0	0	0	0	0	0	0	0	0	0	0	0	0	0	0	0	0	0	0		0	0	0	0	0	0	1	0	0	0	0	0	0
core	2	150000	160000	49	64.98	100	0	16	0	100	0	0	0	0	0	0	0	0	0	0	0	0	0	0	0	0	0	0	0	0	0	0	0	0	0	1	0	0	0	0	0	1.95	1	0	0	0	0	0	0
core	2	160000	170000	55	1.92	100	52	0	0	21.69	76.51	0	0	0	71.66	4.85	0	0	0	0	0	0	0	0	0	0	0	0	0	0	0	0	0	71.66	0	1	0	0	0	0	0	15.67		0	0	0	0	0	0
core	2	170000	180000	55	16.63	100	56	0	3.95	0	53.24	0	0	7.8	42.86	0	0	0	2.58	0	0	0	0	0	0	0	0	0	0	0	0	7.8	0	42.86	0	1	0	0	0	0	0	12.2		0	0	0	0	0	0
core	2	180000	190000	55	37.04	100	0	30	7.63	0	4.89	0	0	0	0	0	0	0	0	0	0	0	0	0	0	0	0	0	0	0	0	0	0	0	0	1	0	0	0	0	0	51.91	1	0	0	0	0	0	0
core	2	190000	200000	55	29.61	70	18	80	0	0	3.39	0	0	0	0	0	0	0	0	0	0	0	0	0	0	0	0	0	0	0	0	0	0	0	0	1	0	0	0	0	0	26.91	1	0	0	0	0	0	0
core	2	200000	210000	51	50.97	15	28	84	0	0	0	0	0	0	0	0	0	0	0	0	0	0	0	0	0	0	0	0	0	0	0	0	0	0	0	1	0	0	0	0	0	3.52	1	0	0	0	0	0	0
core	2	210000	220000	51	78.86	60	0	42	0	0	0	0	0	0	0	0	0	0	0	0	0	0	0	0	0	0	0	0	0	0	0	0	0	0	0	1	0	0	0	0	0	0	1	0	0	0	0	0	0
core	2	220000	230000	55	71.62	100	0	0	0	0	0	0	0	0	0	0	0	0	0	0	0	0	0	0	0	0	0	0	0	0	0	0	0	0	0		0	0	0	0	0	0	1	0	0	0	0	0	0
core	2	230000	240000	56	0	100	44	0	0	0	93.39	0	0	14.87	0	0	0	0	78.52	0	0	0	0	0	0	0	0	0	0	0	0	14.87	0	0	0		0	0	0	0	0	2.44	1	0	0	0	0	0	0
core	2	240000	250000	54	0	100	2	0	0	96.88	97.65	0	0	1.73	0	0	0	0	95.92	0	0	0	0	0	0	0	0	0	0	0	0	1.73	0	0	0	1	0	0	0	0	0	2.57		0	0	0	0	0	0
core	2	250000	260000	55	0	100	84	0	0	100	97.45	0	36.95	55.75	2.83	0	0	0	1.92	0	0	0	0	0	36.95	0	0	0	0	0	55.75	0	0	2.83	0		0	0	0	0	0	11.12	1	0	0	0	0	0	0
core	2	260000	270000	55	61.16	100	0	0	0	100	4.37	0	4.37	0	0	0	0	0	0	0	0	0	0	0	4.37	0	0	0	0	0	0	0	0	0	0		0	0	0	0	0	0	1	0	0	0	0	0	0
core	2	270000	280000	55	83.93	100	0	0	0	100	0	0	0	0	0	0	0	0	0	0	0	0	0	0	0	0	0	0	0	0	0	0	0	0	0		0	0	0	0	0	0	1	0	0	0	0	0	0
core	2	280000	290000	53	79.65	82.5	0	20	0	100	0	0	0	0	0	0	0	0	0	0	0	0	0	0	0	0	0	0	0	0	0	0	0	0	0		0	0	0	0	0	0	1	0	0	0	0	0	0
core	2	290000	300000	46	47.15	22.5	0	84	0	100	3.7	0	0	0	0	0	0	0	3.7	0	0	0	0	0	0	0	0	0	0	0	0	0	0	0	0	1	0	0	0	0	0	0	1	0	0	0	0	0	0
core	2	300000	310000	44	66.78	45	0	66	0	100	17.89	0	0	0	0	0	0	0	17.89	0	0	0	0	0	0	0	0	0	0	0	0	0	0	0	0	1	0	0	0	0	0	0	1	0	0	0	0	0	0
core	2	310000	320000	47	63.73	0	0	100	0	43.42	0	0	0	0	0	0	0	0	0	0	0	0	0	0	0	0	0	0	0	0	0	0	0	0	0	1	0	0	0	0	0	0	1	0	0	0	0	0	0
core	2	320000	330000	48	65.96	20	0	66	6.59	0	0	0	0	0	0	0	0	0	0	0	0	0	0	0	0	0	0	0	0	0	0	0	0	0	0	1	0	0	0	0	0	0	1	0	0	0	0	0	0
core	2	330000	340000	50	42.01	12.5	0	84	13.66	0	1.79	0	0	0	0	0	0	0	1.79	0	0	0	0	0	0	0	0	0	0	0	0	0	0	0	0	1	0	0	0	0	0	0	1	0	0	0	0	0	0
core	2	340000	350000	52	16.88	55	14	30	8.36	0	57.23	0	17.47	0	14.7	1.33	0	0	1.57	0	0	0	0	0	0	0	0	0	17.47	0	0	0	0	14.7	0	1	0	0	0	0	0	5.01	1	0	0	0	0	0	0
core	2	350000	360000	54	0	100	92	0	0	0	56.66	0	0	0	56.66	0	0	0	0	0	0	0	0	0	0	0	0	0	0	0	0	0	0	56.66	0	1	0	0	0	0	0	28.73	1	0	0	0	0	0	0
core	2	360000	370000	53	0	37.5	100	0	0	0	99.14	0	0	0	99.14	0	0	0	0	0	0	0	0	0	0	0	0	0	0	0	0	0	0	99.14	0	1	0	0	0	0	0	24.56	1	0	0	0	0	0	0
core	2	370000	380000	53	50.14	0	22	0	0	0	20.75	0	0	0	20.75	0	0	0	0	0	0	0	0	0	0	0	0	0	0	0	0	0	0	20.75	0	1	0	0	0	0	0	0	1	0	0	0	0	0	0
core	2	380000	390000	48	29.48	65	4	0	3.8	0	21.33	0	14.88	0	6.45	0	0	0	0	0	0	0	14.88	0	0	0	0	0	0	0	0	0	0	6.45	0	1	0	0	0	0	0	14.4	1	0	0	0	0	0	0
core	2	390000	400000	54	4.44	100	94	0	0	0	63.8	0	0	0	63.8	0	0	0	0	0	0	0	0	0	0	0	0	0	0	0	0	0	0	63.8	0	1	0	0	0	0	0	13.23	1	0	0	0	0	0	0
core	2	400000	410000	54	64.57	0	0	82	0	88.82	0	0	0	0	0	0	0	0	0	0	0	0	0	0	0	0	0	0	0	0	0	0	0	0	0	1	0	0	0	0	0	0	1	0	0	0	0	0	0
core	2	410000	420000	53	72	0	0	22	0	100	0	0	0	0	0	0	0	0	0	0	0	0	0	0	0	0	0	0	0	0	0	0	0	0	0	1	0	0	0	0	0	0	1	0	0	0	0	0	0
core	2	420000	430000	55	68.64	0	0	100	0	100	0	0	0	0	0	0	0	0	0	0	0	0	0	0	0	0	0	0	0	0	0	0	0	0	0	1	0	0	0	0	0	0	1	0	0	0	0	0	0
core	2	430000	440000	55	68.88	0	0	14	0	100	0	0	0	0	0	0	0	0	0	0	0	0	0	0	0	0	0	0	0	0	0	0	0	0	0	1	0	0	0	0	0	0	1	0	0	0	0	0	0
core	2	440000	450000	57	99.47	0	0	0	0	100	0	0	0	0	0	0	0	0	0	0	0	0	0	0	0	0	0	0	0	0	0	0	0	0	0	1	0	0	0	0	0	0	1	0	0	0	0	0	0
core	2	450000	460000	55	73.19	0	0	52	0	100	0	0	0	0	0	0	0	0	0	0	0	0	0	0	0	0	0	0	0	0	0	0	0	0	0	1	0	0	0	0	0	0	1	0	0	0	0	0	0
core	2	460000	470000	55	87.11	0	0	32	0	100	0	0	0	0	0	0	0	0	0	0	0	0	0	0	0	0	0	0	0	0	0	0	0	0	0	1	0	0	0	0	0	0	1	1	0	0	0	0	1
core	2	470000	480000	54	39.09	22.5	22	8	0	100	22.07	0	22.07	0	0	0	0	0	0	0	0	0	0	0	0	0	22.07	0	0	0	0	0	0	0	0	1	0	0	0	0	0	0	1	0	0	0	0	0	0
core	2	480000	490000	55	25.79	65	50	0	0	33.02	49.36	0	0	0	0	1.6	0	0	0	0	0	0	0	0	0	0	0	0	0	0	0	0	0	0	0	1	0	0	0	0	0	34.55		0	0	0	0	0	0
core	2	490000	500000	50	60.57	70	6	0	0	0	6.56	0	0	0	0	0	0	0	0	0	0	0	0	0	0	0	0	0	0	0	0	0	0	0	0		0	0	0	0	0	0		0	0	0	0	0	0
core	2	500000	510000	52	54.82	62.5	0	12	0	0	0	0	0	0	0	0	0	0	0	0	0	0	0	0	0	0	0	0	0	0	0	0	0	0	0		0	0	0	0	0	5.01		0	0	0	0	0	0
core	2	510000	520000	45	37.49	37.5	0	40	0	23.85	1.78	0	0	0	0	1.78	0	0	0	0	0	0	0	0	0	0	0	0	0	0	0	0	0	0	0	1	0	0	0	0	0	33.76		0	0	0	0	0	0
core	2	520000	530000	49	48.72	87.5	0	28	11.01	100	3.44	0	0	0	0	2.13	0	0	1.31	0	0	0	0	0	0	0	0	0	0	0	0	0	0	0	0	1	0	0	0	0	0	76.55	1	0	0	0	0	0	0
core	2	530000	540000	55	49.19	100	0	0	0	100	16.07	0	0	11.64	0	0	0	0	4.43	0	0	0	0	0	0	0	0	0	0	11.64	0	0	0	0	0	1	0	0	0	0	0	90.12	1	0	0	0	0	0	0
core	2	540000	550000	43	55.33	42.5	0	36	0	100	0	0	0	0	0	0	0	0	0	0	0	0	0	0	0	0	0	0	0	0	0	0	0	0	0	1	0	0	0	0	0	32.22	1	0	0	0	0	0	0
core	2	550000	560000	45	75.23	0	0	100	0	16.13	2.02	0	0	0	0	2.02	0	0	0	0	0	0	0	0	0	0	0	0	0	0	0	0	0	0	0	1	0	0	0	0	0	0	1	0	0	0	0	0	0
core	2	560000	570000	47	44.74	0	0	84	0	0	0	0	0	0	0	0	0	0	0	0	0	0	0	0	0	0	0	0	0	0	0	0	0	0	0	1	0	0	0	0	0	0	1	0	0	0	0	0	0
core	2	570000	580000	48	62.29	0	0	100	0	0	1.22	0	0	0	0	0	0	0	0	0	0	0	0	0	0	0	0	0	0	0	0	0	0	0	0	1	0	0	0	0	0	0	1	0	0	0	0	0	0
core	2	580000	590000	44	58.62	0	0	100	0	0	0	0	0	0	0	0	0	0	0	0	0	0	0	0	0	0	0	0	0	0	0	0	0	0	0	1	0	0	0	0	0	0	1	0	0	0	0	0	0
core	2	590000	600000	45	66.34	0	0	24	0	0	0	0	0	0	0	0	0	0	0	0	0	0	0	0	0	0	0	0	0	0	0	0	0	0	0	1	0	0	0	0	0	0	1	0	0	0	0	0	0
core	2	600000	610000	47	15.46	0	82	0	0	0	81.01	0	29.92	51.09	0	0	0	0	0	0	0	0	0	0	0	0	0	0	29.92	0	0	51.09	0	0	0	1	0	0	0	0	0	32.99	1	0	0	0	0	0	0
core	2	610000	620000	45	71.91	0	2	92	0	0	0	0	0	0	0	0	0	0	0	0	0	0	0	0	0	0	0	0	0	0	0	0	0	0	0	1	0	0	0	0	0	0	1	0	0	0	0	0	0
core	2	620000	630000	55	60.48	0	0	64	0	0	1.44	0	0	0	0	1.44	0	0	0	0	0	0	0	0	0	0	0	0	0	0	0	0	0	0	0	1	0	0	0	0	0	0	1	0	0	0	0	0	0
core	2	630000	640000	55	75.82	0	0	100	0	0	4.41	0	0	0	0	4.41	0	0	0	0	0	0	0	0	0	0	0	0	0	0	0	0	0	0	0	1	0	0	0	0	0	0	1	0	0	0	0	0	0
core	2	640000	650000	53	45.74	0	0	76	0	0	7.41	0	0	0	0	2.23	0	0	5.18	0	0	0	0	0	0	0	0	0	0	0	0	0	0	0	0	1	0	0	0	0	0	0	1	0	0	0	0	0	0
core	2	650000	660000	55	28.05	0	0	72	9.39	0	2.83	0	0	0	0	0	0	0	1.39	0	0	0	0	0	0	0	0	0	0	0	0	0	0	0	0	1	0	0	0	0	0	0	1	0	0	0	0	0	0
core	2	660000	670000	55	60.78	5	12	36	0	0	7.41	0	6.23	1.18	0	0	0	0	0	0	0	0	6.23	0	0	0	0	0	0	1.18	0	0	0	0	0	1	0	0	0	0	0	0	1	0	0	0	0	0	0
core	2	670000	680000	52	22.67	47.5	46	52	0	0	48.29	0	48.29	0	0	0	0	0	0	0	0	0	48.29	0	0	0	0	0	0	0	0	0	0	0	0	1	0	0	0	0	0	0	1	0	0	0	0	0	0
core	2	680000	690000	56	79.39	0	0	100	0	0	0	0	0	0	0	0	0	0	0	0	0	0	0	0	0	0	0	0	0	0	0	0	0	0	0	1	0	0	0	0	0	0	1	0	0	0	0	0	0
core	2	690000	700000	56	53.47	0	0	100	22.36	0	0	0	0	0	0	0	0	0	0	0	0	0	0	0	0	0	0	0	0	0	0	0	0	0	0	1	0	0	0	0	0	0	1	0	0	0	0	0	0
core	2	700000	710000	54	36.92	0	0	82	0	0	5.92	0	0	0	0	0	0	0	0	0	0	0	0	0	0	0	0	0	0	0	0	0	0	0	0	1	0	0	0	0	0	0	1	0	0	0	0	0	0
core	2	710000	720000	46	52.1	0	0	100	0	0	1.35	0	0	0	0	0	0	0	0	0	0	0	0	0	0	0	0	0	0	0	0	0	0	0	0	1	0	0	0	0	0	0	1	0	0	0	0	0	0
core	2	720000	730000	51	73.07	0	0	100	0	0	0	0	0	0	0	0	0	0	0	0	0	0	0	0	0	0	0	0	0	0	0	0	0	0	0	1	0	0	0	0	0	0	1	0	0	0	0	0	0
core	2	730000	740000	47	34.17	0	0	100	0	0	1.43	0	0	0	0	1.43	0	0	0	0	0	0	0	0	0	0	0	0	0	0	0	0	0	0	0	1	0	0	0	0	0	0	1	0	0	0	0	0	0
core	2	740000	750000	45	70.85	0	0	100	0	0	2.69	0	0	0	0	0	0	0	2.69	0	0	0	0	0	0	0	0	0	0	0	0	0	0	0	0	1	0	0	0	0	0	0	1	0	0	0	0	0	0
core	2	750000	760000	55	70.71	0	0	100	0	0	0	0	0	0	0	0	0	0	0	0	0	0	0	0	0	0	0	0	0	0	0	0	0	0	0	1	0	0	0	0	0	0	1	0	0	0	0	0	0
core	2	760000	770000	54	62.33	0	0	100	0	0	0	0	0	0	0	0	0	0	0	0	0	0	0	0	0	0	0	0	0	0	0	0	0	0	0	1	0	0	0	0	0	0	1	0	0	0	0	0	0
core	2	770000	780000	45	62.8	0	0	100	0	0	0	0	0	0	0	0	0	0	0	0	0	0	0	0	0	0	0	0	0	0	0	0	0	0	0	1	0	0	0	0	0	0	1	0	0	0	0	0	0
core	2	780000	790000	56	72.09	0	0	100	0	0	1.69	0	0	0	0	1.69	0	0	0	0	0	0	0	0	0	0	0	0	0	0	0	0	0	0	0	1	0	0	0	0	0	0	1	0	0	0	0	0	0
core	2	790000	800000	55	53.07	0	0	100	11.47	0	0	0	0	0	0	0	0	0	0	0	0	0	0	0	0	0	0	0	0	0	0	0	0	0	0	1	0	0	0	0	0	0	1	0	0	0	0	0	0
core	2	800000	810000	55	37.41	0	24	28	4.73	0	20.1	0	0	7.89	0	0	0	0	0	0	0	0	0	0	0	0	0	0	0	0	0	7.89	0	0	0	1	0	0	0	0	0	0	1	0	0	0	0	0	0
core	2	810000	820000	54	0	87.5	100	8	0	0	96.54	0	1.09	68.66	19.46	0	0	0	0	0	0	0	0	0	1.09	0	0	0	0	0	56	12.66	0	19.46	0	1	0	0	0	0	0	24.47	1	0	0	0	0	0	0
core	2	820000	830000	55	4.58	50	72	0	0	0	73.67	0	0	3.14	50.08	0	0	0	0	0	0	0	0	0	0	0	0	0	0	0	0	3.14	0	50.08	0	1	0	0	0	0	0	6.98	1	0	0	0	0	0	0
core	2	830000	840000	55	42.55	0	0	40	0	0	0	0	0	0	0	0	0	0	0	0	0	0	0	0	0	0	0	0	0	0	0	0	0	0	0	1	0	0	0	0	0	0	1	0	0	0	0	0	0
core	2	840000	850000	54	38.73	40	36	56	0	0	30.54	0	0	0	0	0	0	0	1.72	0	0	0	0	0	0	0	0	0	0	0	0	0	0	0	0	1	0	0	0	0	0	0	1	0	0	0	0	0	0
core	2	850000	860000	45	60.54	0	0	100	0	0	0	0	0	0	0	0	0	0	0	0	0	0	0	0	0	0	0	0	0	0	0	0	0	0	0	1	0	0	0	0	0	0	1	0	0	0	0	0	0
core	2	860000	870000	44	31.98	57.5	0	38	0	0	46.12	0	0	0	46.12	0	0	0	0	0	0	0	0	0	0	0	0	0	0	0	0	0	46.12	0	0	1	0	0	0	0	0	24.04	1	0	0	0	0	0	0
core	2	870000	880000	50	0	55	76	6	0	0	88.72	0	0	0	17.45	0	0	0	71.27	0	0	0	0	0	0	0	0	0	0	0	0	0	17.45	0	0	1	0	0	0	0	0	22.37	1	0	0	0	0	0	0
core	2	880000	890000	54	14.97	32.5	0	100	21.91	0	0	0	0	0	0	0	0	0	0	0	0	0	0	0	0	0	0	0	0	0	0	0	0	0	0	1	0	0	0	0	0	0	1	0	0	0	0	0	0
core	2	890000	900000	55	58.24	0	0	100	0	0	0	0	0	0	0	0	0	0	0	0	0	0	0	0	0	0	0	0	0	0	0	0	0	0	0	1	0	0	0	0	0	0	1	0	0	0	0	0	0
core	2	900000	910000	55	55.04	0	0	100	0	0	0	0	0	0	0	0	0	0	0	0	0	0	0	0	0	0	0	0	0	0	0	0	0	0	0	1	0	0	0	0	0	0	1	0	0	0	0	0	0
core	2	910000	920000	54	64.77	0	0	100	0	0	1.31	0	0	0	0	1.31	0	0	0	0	0	0	0	0	0	0	0	0	0	0	0	0	0	0	0	1	0	0	0	0	0	0	1	0	0	0	0	0	0
core	2	920000	930000	54	64.47	15	0	96	0	0	0	0	0	0	0	0	0	0	0	0	0	0	0	0	0	0	0	0	0	0	0	0	0	0	0	1	0	0	0	0	0	22.12	1	0	0	0	0	0	0
core	2	930000	940000	54	23.59	52.5	54	0	0	0	54.95	0	44.27	0	0	0	0	0	10.68	0	0	0	0	0	44.27	0	0	0	0	0	0	0	0	0	0		0	0	0	0	0	53.5	1	0	0	0	0	0	0
core	2	940000	950000	54	40.37	0	0	90	9.05	0	0	0	0	0	0	0	0	0	0	0	0	0	0	0	0	0	0	0	0	0	0	0	0	0	0	1	0	0	0	0	0	10.95	1	0	0	0	0	0	0
core	2	950000	960000	55	54.45	10	18	100	0	0	10.11	0	10.11	0	0	0	0	0	0	0	0	0	0	0	10.11	0	0	0	0	0	0	0	0	0	0	1	0	0	0	0	0	1.75	1	0	0	0	0	0	0
core	2	960000	970000	54	0	100	100	72	0	0	99.54	0	37.23	56.1	0	0	0	0	6.21	0	0	0	0	0	37.23	0	0	0	0	0	56.1	0	0	0	0	1	0	0	0	0	0	41.9	1	0	0	0	0	0	0
core	2	970000	980000	54	68.35	2.5	2	100	0	0	0.78	0	0	0	0	0	0	0	0.78	0	0	0	0	0	0	0	0	0	0	0	0	0	0	0	0	1	0	0	0	0	0	0	1	0	0	0	0	0	0
core	2	980000	990000	54	68.16	0	0	100	0	0	0	0	0	0	0	0	0	0	0	0	0	0	0	0	0	0	0	0	0	0	0	0	0	0	0	1	0	0	0	0	0	0	1	0	0	0	0	0	0
core	2	990000	1000000	55	57.14	0	0	98	0	20.42	0	0	0	0	0	0	0	0	0	0	0	0	0	0	0	0	0	0	0	0	0	0	0	0	0	1	0	0	0	0	0	6.27	1	0	0	0	0	0	0
core	2	1000000	1010000	53	56.23	42.5	0	0	6.53	100	0	0	0	0	0	0	0	0	0	0	0	0	0	0	0	0	0	0	0	0	0	0	0	0	0	1	0	0	0	0	0	10.02	1	0	0	0	0	0	0
core	2	1010000	1020000	55	71.75	45	0	16	0	100	2.21	0	0	0	0	2.21	0	0	0	0	0	0	0	0	0	0	0	0	0	0	0	0	0	0	0	1	0	0	0	0	0	23.68	1	0	0	0	0	0	0
core	2	1020000	1030000	54	84.83	100	0	14	0	100	0	0	0	0	0	0	0	0	0	0	0	0	0	0	0	0	0	0	0	0	0	0	0	0	0	1	0	0	0	0	0	5.01	1	0	0	0	0	0	0
core	2	1030000	1040000	54	100	70	0	0	0	100	0	0	0	0	0	0	0	0	0	0	0	0	0	0	0	0	0	0	0	0	0	0	0	0	0	1	0	0	0	0	0	0	1	0	0	0	0	0	0
core	2	1040000	1050000	53	75.7	75	0	0	0	100	0	0	0	0	0	0	0	0	0	0	0	0	0	0	0	0	0	0	0	0	0	0	0	0	0	1	0	0	0	0	0	0	1	0	0	0	0	0	0
core	2	1050000	1060000	52	76.14	80	0	0	0	100	0	0	0	0	0	0	0	0	0	0	0	0	0	0	0	0	0	0	0	0	0	0	0	0	0	1	0	0	0	0	0	0	1	1	0	0	1	0	0
core	2	1060000	1070000	45	2.18	100	26	0	0	100	93.58	0	0	7.75	85.83	0	0	0	0	0	0	0	0	0	0	0	0	0	0	0	0	7.75	85.83	0	0	1	0	0	0	0	0	11.27	1	0	0	0	0	0	0
core	2	1070000	1080000	44	34.54	60	0	26	0	9.53	39.8	0	0	0	39.8	0	0	0	0	0	0	0	0	0	0	0	0	0	0	0	0	0	39.8	0	0	1	0	0	0	0	0	7.56	1	0	0	0	0	0	0
core	2	1080000	1090000	46	58.8	0	0	100	6.41	0	0	0	0	0	0	0	0	0	0	0	0	0	0	0	0	0	0	0	0	0	0	0	0	0	0	1	0	0	0	0	0	0	1	0	0	0	0	0	0
core	2	1090000	1100000	48	61.82	0	0	100	0	0	0	0	0	0	0	0	0	0	0	0	0	0	0	0	0	0	0	0	0	0	0	0	0	0	0	1	0	0	0	0	0	0	1	0	0	0	0	0	0
core	2	1100000	1110000	55	66.65	0	0	46	0	0	0	0	0	0	0	0	0	0	0	0	0	0	0	0	0	0	0	0	0	0	0	0	0	0	0	1	0	0	0	0	0	0	1	0	0	0	0	0	0
core	2	1110000	1120000	55	80.41	0	0	84	0	0	0	0	0	0	0	0	0	0	0	0	0	0	0	0	0	0	0	0	0	0	0	0	0	0	0	1	0	0	0	0	0	0	1	0	0	0	0	0	0
core	2	1120000	1130000	54	67.08	0	0	100	0	0	0	0	0	0	0	0	0	0	0	0	0	0	0	0	0	0	0	0	0	0	0	0	0	0	0	1	0	0	0	0	0	0	1	0	0	0	0	0	0
core	2	1130000	1140000	54	76.35	0	0	100	0	0	1.95	0	1.95	0	0	0	0	0	0	0	0	0	0	0	0	0	0	0	1.95	0	0	0	0	0	0	1	0	0	0	0	0	0	1	0	0	0	0	0	0
core	2	1140000	1150000	55	39.54	0	34	60	0	0	33.23	0	0	0	0	0	0	0	0	0	0	0	0	0	0	0	0	0	0	0	0	0	0	0	0	1	0	0	0	0	0	0	1	0	0	0	0	0	0
core	2	1150000	1160000	54	65.22	0	0	100	0	0	0	0	0	0	0	0	0	0	0	0	0	0	0	0	0	0	0	0	0	0	0	0	0	0	0	1	0	0	0	0	0	0	1	0	0	0	0	0	0
core	2	1160000	1170000	53	11.13	0	32	14	0	0	87.92	0	0	0	87.92	0	0	0	0	0	0	0	0	0	0	0	0	0	0	0	0	0	60.08	27.84	0	1	0	0	0	0	0	0	1	0	0	0	0	0	0
core	2	1170000	1180000	55	28.01	0	62	36	0	0	52.66	0	0	7.77	44.89	0	0	0	0	0	0	0	0	0	0	0	0	0	0	0	0	7.77	4.72	40.17	0	1	0	0	0	0	0	5.01	1	0	0	0	0	0	0
core	2	1180000	1190000	55	58.99	0	0	100	0	0	1.76	0	0	0	0	1.76	0	0	0	0	0	0	0	0	0	0	0	0	0	0	0	0	0	0	0	1	0	0	0	0	0	0	1	0	0	0	0	0	0
core	2	1190000	1200000	55	66.6	0	0	100	0	0	0	0	0	0	0	0	0	0	0	0	0	0	0	0	0	0	0	0	0	0	0	0	0	0	0	1	0	0	0	0	0	0	1	0	0	0	0	0	0
core	2	1200000	1210000	55	64.2	0	0	94	0	0	0	0	0	0	0	0	0	0	0	0	0	0	0	0	0	0	0	0	0	0	0	0	0	0	0	1	0	0	0	0	0	0	1	0	0	0	0	0	0
core	2	1210000	1220000	54	43.38	15	0	78	0	0	0	0	0	0	0	0	0	0	0	0	0	0	0	0	0	0	0	0	0	0	0	0	0	0	0	1	0	0	0	0	0	7.67	1	0	0	0	0	0	0
core	2	1220000	1230000	53	42.58	0	0	96	0	0	22.13	0	22.13	0	0	0	0	0	0	0	0	0	0	0	0	0	22.13	0	0	0	0	0	0	0	0	1	0	0	0	0	0	0	1	0	0	0	0	0	0
core	2	1230000	1240000	47	72.29	0	0	78	0	0	0	0	0	0	0	0	0	0	0	0	0	0	0	0	0	0	0	0	0	0	0	0	0	0	0	1	0	0	0	0	0	0	1	0	0	0	0	0	0
core	2	1240000	1250000	54	17.01	0	50	4	0	0	50.36	0	0	0	50.36	0	0	0	0	0	0	0	0	0	0	0	0	0	0	0	0	0	0	50.36	0	1	0	0	0	0	0	0	1	0	0	0	0	0	0
core	2	1250000	1260000	55	0	0	100	0	0	0	100	0	0	0	100	0	0	0	0	0	0	0	0	0	0	0	0	0	0	0	0	0	0	100	0	1	0	0	0	0	0	5.01	1	0	0	0	0	0	0
core	2	1260000	1270000	53	49.53	0	32	62	0	0	25.9	0	0	1.17	23.38	1.35	0	0	0	0	0	0	0	0	0	0	0	0	0	1.17	0	0	0	19.6	3.78	1	0	0	0	0	0	0	1	0	0	0	0	0	0
core	2	1270000	1280000	54	78.21	0	0	100	0	0	0	0	0	0	0	0	0	0	0	0	0	0	0	0	0	0	0	0	0	0	0	0	0	0	0	1	0	0	0	0	0	0	1	0	0	0	0	0	0
core	2	1280000	1290000	55	50.19	0	0	86	0	0	1.74	0	0	0	0	1.74	0	0	0	0	0	0	0	0	0	0	0	0	0	0	0	0	0	0	0	1	0	0	0	0	0	0	1	0	0	0	0	0	0
core	2	1290000	1300000	54	45.18	0	0	64	0	0	0	0	0	0	0	0	0	0	0	0	0	0	0	0	0	0	0	0	0	0	0	0	0	0	0	1	0	0	0	0	0	0	1	0	0	0	0	0	0
core	2	1300000	1310000	55	39.63	0	52	62	0	0	45.28	0	0	0	0	0	0	0	0	0	0	0	0	0	0	0	0	0	0	0	0	0	0	0	0	1	0	0	0	0	0	6.26	1	0	0	0	0	0	0
core	2	1310000	1320000	54	57.61	0	0	100	0	0	1.31	0	0	0	0	1.31	0	0	0	0	0	0	0	0	0	0	0	0	0	0	0	0	0	0	0	1	0	0	0	0	0	0	1	0	0	0	0	0	0
core	2	1320000	1330000	54	58	0	0	100	0	0	0	0	0	0	0	0	0	0	0	0	0	0	0	0	0	0	0	0	0	0	0	0	0	0	0	1	0	0	0	0	0	0	1	0	0	0	0	0	0
core	2	1330000	1340000	53	55.96	0	0	84	0	0	1.12	0	0	0	0	0	0	0	1.12	0	0	0	0	0	0	0	0	0	0	0	0	0	0	0	0	1	0	0	0	0	0	7.82	1	0	0	0	0	0	0
core	2	1340000	1350000	54	57.63	0	0	82	0	0	0	0	0	0	0	0	0	0	0	0	0	0	0	0	0	0	0	0	0	0	0	0	0	0	0	1	0	0	0	0	0	0	1	0	0	0	0	0	0
core	2	1350000	1360000	54	70.62	0	0	100	0	0	2	0	0	0	0	2	0	0	0	0	0	0	0	0	0	0	0	0	0	0	0	0	0	0	0	1	0	0	0	0	0	0	1	0	0	0	0	0	0
core	2	1360000	1370000	54	94.62	0	0	100	0	0	0	0	0	0	0	0	0	0	0	0	0	0	0	0	0	0	0	0	0	0	0	0	0	0	0	1	0	0	0	0	0	0	1	0	0	0	0	0	0
core	2	1370000	1380000	54	64.77	0	0	100	0	0	0	0	0	0	0	0	0	0	0	0	0	0	0	0	0	0	0	0	0	0	0	0	0	0	0	1	0	0	0	0	0	0	1	0	0	0	0	0	0
core	2	1380000	1390000	54	63.31	0	0	100	0	0	0	0	0	0	0	0	0	0	0	0	0	0	0	0	0	0	0	0	0	0	0	0	0	0	0	1	0	0	0	0	0	0	1	0	0	0	0	0	0
core	2	1390000	1400000	54	74.24	0	0	100	6.27	0	1.42	0	0	0	0	0	0	0	0	0	0	0	0	0	0	0	0	0	0	0	0	0	0	0	0	1	0	0	0	0	0	0	1	0	0	0	0	0	0
core	2	1400000	1410000	54	68.75	0	0	100	0	0	0	0	0	0	0	0	0	0	0	0	0	0	0	0	0	0	0	0	0	0	0	0	0	0	0	1	0	0	0	0	0	0	1	0	0	0	0	0	0
core	2	1410000	1420000	54	71.25	0	0	100	20.35	0	0	0	0	0	0	0	0	0	0	0	0	0	0	0	0	0	0	0	0	0	0	0	0	0	0	1	0	0	0	0	0	0	1	0	0	0	0	0	0
core	2	1420000	1430000	55	75.75	0	0	100	0	0	0	0	0	0	0	0	0	0	0	0	0	0	0	0	0	0	0	0	0	0	0	0	0	0	0	1	0	0	0	0	0	0	1	0	0	0	0	0	0
core	2	1430000	1440000	54	70.01	0	0	62	0	0	2.08	0	0	0	0	2.08	0	0	0	0	0	0	0	0	0	0	0	0	0	0	0	0	0	0	0	1	0	0	0	0	0	0	1	0	0	0	0	0	0
core	2	1440000	1450000	54	61.13	0	0	74	0	0	1.39	0	0	0	0	1.39	0	0	0	0	0	0	0	0	0	0	0	0	0	0	0	0	0	0	0	1	0	0	0	0	0	0	1	0	0	0	0	0	0
core	2	1450000	1460000	52	50.67	0	0	80	0	0	0	0	0	0	0	0	0	0	0	0	0	0	0	0	0	0	0	0	0	0	0	0	0	0	0	1	0	0	0	0	0	12.64	1	0	0	0	0	0	0
core	2	1460000	1470000	46	48.1	0	0	100	3.84	0	1.29	0	0	1.29	0	0	0	0	0	0	0	0	0	0	0	0	0	0	0	0	0	1.29	0	0	0	1	0	0	0	0	0	0	1	0	0	0	0	0	0
core	2	1470000	1480000	42	53.69	0	0	74	0	0	0	0	0	0	0	0	0	0	0	0	0	0	0	0	0	0	0	0	0	0	0	0	0	0	0	1	0	0	0	0	0	5.01	1	0	0	0	0	0	0
core	2	1480000	1490000	40	25.08	0	42	50	0	0	40.4	0	0	35.81	0	0	0	0	0	0	0	0	0	0	0	0	0	0	0	0	0	35.81	0	0	0	1	0	0	0	0	0	7.63	1	0	0	0	0	0	0
core	2	1490000	1500000	42	15.06	52.5	28	34	0	0	73.18	0	0	15.26	45.94	0	0	0	0	0	0	0	0	0	0	0	0	0	0	0	0	15.26	0	45.94	0	1	0	0	0	0	0	54.04	1	0	0	0	0	0	0
core	2	1500000	1510000	46	0	57.5	0	88	0	0	21.88	0	0	0	21.14	0	0	0	0.74	0	0	0	0	0	0	0	0	0	0	0	0	0	0	21.14	0	1	0	0	0	0	0	25.99	1	0	0	0	0	0	0
core	2	1510000	1520000	42	31.23	0	6	20	0	0	54.59	0	0	0	0	0	0	0	52.87	0	0	0	0	0	0	0	0	0	0	0	0	0	0	0	0		0	0	0	0	0	0	1	0	0	0	0	0	0
core	2	1520000	1530000	41	62.46	0	0	100	0	0	0	0	0	0	0	0	0	0	0	0	0	0	0	0	0	0	0	0	0	0	0	0	0	0	0	1	0	0	0	0	0	0	1	0	0	0	0	0	0
core	2	1530000	1540000	55	57.12	0	0	100	0	0	1.81	0	0	0	0	0	0	0	0	0	0	0	0	0	0	0	0	0	0	0	0	0	0	0	0	1	0	0	0	0	0	0	1	0	0	0	0	0	0
core	2	1540000	1550000	54	76.44	0	0	100	0	0	0	0	0	0	0	0	0	0	0	0	0	0	0	0	0	0	0	0	0	0	0	0	0	0	0	1	0	0	0	0	0	0	1	0	0	0	0	0	0
core	2	1550000	1560000	55	78.58	5	0	100	0	0	0	0	0	0	0	0	0	0	0	0	0	0	0	0	0	0	0	0	0	0	0	0	0	0	0	1	0	0	0	0	0	2.21	1	0	0	0	0	0	0
core	2	1560000	1570000	54	71.32	60	0	100	0	0	0	0	0	0	0	0	0	0	0	0	0	0	0	0	0	0	0	0	0	0	0	0	0	0	0	1	0	0	0	0	0	35.89	1	0	0	0	0	0	0
core	2	1570000	1580000	56	64.84	0	0	100	9.48	0	0	0	0	0	0	0	0	0	0	0	0	0	0	0	0	0	0	0	0	0	0	0	0	0	0	1	0	0	0	0	0	0	1	0	0	0	0	0	0
core	2	1580000	1590000	53	52.5	0	28	56	0	0	24.29	0	0	0	0	0	0	0	0	0	0	0	0	0	0	0	0	0	0	0	0	0	0	0	0	1	0	0	0	0	0	0	1	0	0	0	0	0	0
core	2	1590000	1600000	55	62.85	0	18	36	0	0	18.79	0	0	0	0	0	0	0	7.98	0	0	0	0	0	0	0	0	0	0	0	0	0	0	0	0	1	0	0	0	0	0	0	1	0	0	0	0	0	0
core	2	1600000	1610000	54	75.65	0	0	100	0	0	2.03	0	0	0	0	0	0	0	0	0	0	0	0	0	0	0	0	0	0	0	0	0	0	0	0	1	0	0	0	0	0	0	1	0	0	0	0	0	0
core	2	1610000	1620000	44	85.62	12.5	0	84	0	0	10.1	0	0	5.45	0	0	0	0	1.72	0	0	0	0	0	0	0	0	0	0	5.45	0	0	0	0	0	1	0	0	0	0	0	0	1	0	0	0	0	0	0
core	2	1620000	1630000	46	57.52	20	0	36	0	0	2.74	0	0	2.74	0	0	0	0	0	0	0	0	0	0	0	0	0	0	0	2.74	0	0	0	0	0	1	0	0	0	0	0	0	1	0	0	0	0	0	0
core	2	1630000	1640000	53	42.91	0	0	0	0	0	0	0	0	0	0	0	0	0	0	0	0	0	0	0	0	0	0	0	0	0	0	0	0	0	0	1	0	0	0	0	0	0	1	0	0	0	0	0	0
core	2	1640000	1650000	53	68.12	0	0	94	0	0	0	0	0	0	0	0	0	0	0	0	0	0	0	0	0	0	0	0	0	0	0	0	0	0	0	1	0	0	0	0	0	0	1	0	0	0	0	0	0
core	2	1650000	1660000	55	64.2	0	0	92	0	0	0	0	0	0	0	0	0	0	0	0	0	0	0	0	0	0	0	0	0	0	0	0	0	0	0	1	0	0	0	0	0	0	1	0	0	0	0	0	0
core	2	1660000	1670000	54	45.74	0	0	40	0	0	0	0	0	0	0	0	0	0	0	0	0	0	0	0	0	0	0	0	0	0	0	0	0	0	0	1	0	0	0	0	0	0	1	0	0	0	0	0	0
core	2	1670000	1680000	53	40.42	45	42	0	0	0	40.91	0	0	0	40.91	0	0	0	0	0	0	0	0	0	0	0	0	0	0	0	0	0	0	40.91	0	1	0	0	0	0	0	5.01	1	0	0	0	0	0	0
core	2	1680000	1690000	55	0	100	100	0	0	0	99.28	0	0	8.64	90.64	0	0	0	0	0	0	0	0	0	0	0	0	0	0	0	0	8.64	0	90.64	0	1	0	0	0	0	0	10.02	1	0	0	0	0	0	0
core	2	1690000	1700000	40	2.01	100	42	0	0	0	93.71	0	0	0	93.71	0	0	0	0	0	0	0	0	0	0	0	0	0	0	0	0	0	61.93	31.78	0	1	0	0	0	0	0	10.02	1	0	0	0	0	0	0
core	2	1700000	1710000	48	37.08	2.5	0	26	0	0	1.65	0	0	0	1.65	0	0	0	0	0	0	0	0	0	0	0	0	0	0	0	0	0	1.65	0	0	1	0	0	0	0	0	0	1	0	0	0	0	0	0
core	2	1710000	1720000	54	77.62	0	0	74	0	0	0	0	0	0	0	0	0	0	0	0	0	0	0	0	0	0	0	0	0	0	0	0	0	0	0	1	0	0	0	0	0	0	1	0	0	0	0	0	0
core	2	1720000	1730000	54	85.32	0	0	52	0	0	0	0	0	0	0	0	0	0	0	0	0	0	0	0	0	0	0	0	0	0	0	0	0	0	0	1	1	0	0	0	0	0	1	1	0	1	0	0	0
core	2	1730000	1740000	55	92.66	0	0	6	0	0	0	0	0	0	0	0	0	0	0	0	0	0	0	0	0	0	0	0	0	0	0	0	0	0	0	1	0	0	0	0	0	0	1	0	0	0	0	0	0
core	2	1740000	1750000	54	50.4	10	8	84	2.6	0	8.53	0	0	8.53	0	0	0	0	0	0	0	0	0	0	0	0	0	0	0	0	0	8.53	0	0	0	1	0	0	0	0	0	0	1	0	0	0	0	0	0
core	2	1750000	1760000	54	20.01	10	72	20	0	0	61.41	0	33.66	0	27.75	0	0	0	0	0	0	0	33.66	0	0	0	0	0	0	0	0	0	0	27.75	0	1	0	0	0	0	0	0	1	0	0	0	0	0	0
core	2	1760000	1770000	54	65.38	0	0	96	0	0	1.39	0	0	0	0	1.39	0	0	0	0	0	0	0	0	0	0	0	0	0	0	0	0	0	0	0	1	0	0	0	0	0	0	1	0	0	0	0	0	0
core	2	1770000	1780000	55	37.85	22.5	0	58	7.18	0	4.15	0	2.06	0	0	1.08	0	0	1.01	2.06	0	0	0	0	0	0	0	0	0	0	0	0	0	0	0	1	0	0	0	0	0	0	1	0	0	0	0	0	0
core	2	1780000	1790000	55	57.6	0	0	74	0	0	0	0	0	0	0	0	0	0	0	0	0	0	0	0	0	0	0	0	0	0	0	0	0	0	0	1	0	0	0	0	0	0	1	0	0	0	0	0	0
core	2	1790000	1800000	54	46.46	47.5	0	26	3.85	0	3.86	0	0	2.36	0	1.5	0	0	0	0	0	0	0	0	0	0	0	0	0	0	0	2.36	0	0	0	1	0	0	0	0	0	0	1	0	0	0	0	0	0
core	2	1800000	1810000	53	56	32.5	0	60	0	0	0	0	0	0	0	0	0	0	0	0	0	0	0	0	0	0	0	0	0	0	0	0	0	0	0	1	0	0	0	0	0	0	1	0	0	0	0	0	0
core	2	1810000	1820000	55	86.93	0	0	100	0	0	1.13	0	0	1.13	0	0	0	0	0	0	0	0	0	0	0	0	0	0	0	1.13	0	0	0	0	0	1	0	0	0	0	0	0	1	0	0	0	0	0	0
core	2	1820000	1830000	54	52.82	0	0	54	0	0	0	0	0	0	0	0	0	0	0	0	0	0	0	0	0	0	0	0	0	0	0	0	0	0	0	1	0	0	0	0	0	0	1	0	0	0	0	0	0
core	2	1830000	1840000	54	58.1	0	0	74	0	0	0	0	0	0	0	0	0	0	0	0	0	0	0	0	0	0	0	0	0	0	0	0	0	0	0	1	0	0	0	0	0	0	1	0	0	0	0	0	0
core	2	1840000	1850000	55	55.43	0	0	100	0	0	0	0	0	0	0	0	0	0	0	0	0	0	0	0	0	0	0	0	0	0	0	0	0	0	0	1	0	0	0	0	0	0	1	0	0	0	0	0	0
core	2	1850000	1860000	54	58.53	0	0	100	0	0	0	0	0	0	0	0	0	0	0	0	0	0	0	0	0	0	0	0	0	0	0	0	0	0	0	1	0	0	0	0	0	0	1	0	0	0	0	0	0
core	2	1860000	1870000	53	47.91	0	28	74	0	0	25.7	0	10.17	0	15.53	0	0	0	0	0	0	0	0	0	0	0	10.17	0	0	0	0	0	0	15.53	0	1	0	0	0	0	0	0	1	0	0	0	0	0	0
core	2	1870000	1880000	54	0	30	100	0	0	0	100	0	0	0	100	0	0	0	0	0	0	0	0	0	0	0	0	0	0	0	0	0	0	100	0	1	0	0	0	0	0	10.02	1	0	0	0	0	0	0
core	2	1880000	1890000	54	0	100	100	20	0	0	99.94	0	0	55.86	44.08	0	0	0	0	0	0	0	0	0	0	0	0	0	0	0	55.86	0	0	44.08	0	1	0	0	0	0	0	32.89	1	0	0	0	0	0	0
core	2	1890000	1900000	49	5.19	100	70	0	12.61	0	68.49	0	11.87	8.97	47.65	0	0	0	0	0	0	0	0	0	0	0	11.87	0	0	0	0	8.97	0	47.65	0	1	0	0	0	0	0	29.49	1	0	0	0	0	0	0
core	2	1900000	1910000	55	0	100	60	0	15.23	0	79.79	0	11.45	7.26	39.8	0	0	0	21.28	0	0	0	0	0	0	0	0	0	11.45	0	0	7.26	0	0	39.8	1	0	0	0	0	0	0	1	0	0	0	0	0	0
core	2	1910000	1920000	55	17.2	60	64	0	0	0	63.21	0	31.74	1.86	29.62	0	0	0	0	0	0	31.74	0	0	0	0	0	0	0	0	0	1.86	0	0	29.62	1	0	0	0	0	0	17.92	1	0	0	0	0	0	0
core	2	1920000	1930000	55	54.41	37.5	0	84	0	0	3.31	0	0	0	0	0	0	0	3.31	0	0	0	0	0	0	0	0	0	0	0	0	0	0	0	0	1	0	0	0	0	0	14.13	1	0	0	0	0	0	0
core	2	1930000	1940000	50	75.1	0	0	100	0	0	0	0	0	0	0	0	0	0	0	0	0	0	0	0	0	0	0	0	0	0	0	0	0	0	0	1	0	0	0	0	0	0	1	0	0	0	0	0	0
core	2	1940000	1950000	47	26.81	32.5	34	12	0	0	35.87	0	34.22	0	0	1.65	0	0	0	0	0	34.22	0	0	0	0	0	0	0	0	0	0	0	0	0	1	0	0	0	0	0	0	1	0	0	0	0	0	0
core	2	1950000	1960000	53	0	32.5	72	0	0	0	71.61	0	0	0	71.61	0	0	0	0	0	0	0	0	0	0	0	0	0	0	0	0	0	71.61	0	0	1	0	0	0	0	0	0	1	0	0	0	0	0	0
core	2	1960000	1970000	53	38.74	17.5	0	66	0	0	0	0	0	0	0	0	0	0	0	0	0	0	0	0	0	0	0	0	0	0	0	0	0	0	0	1	0	0	0	0	0	0	1	0	0	0	0	0	0
core	2	1970000	1980000	54	43.46	0	42	52	4.04	0	41.88	0	0	0	0	0	0	0	0	0	0	0	0	0	0	0	0	0	0	0	0	0	0	0	0	1	0	0	0	0	0	0	1	0	0	0	0	0	0
core	2	1980000	1990000	53	0	0	96	0	0	0	95.48	0	0	0	0	0	0	0	0	0	0	0	0	0	0	0	0	0	0	0	0	0	0	0	0	1	0	0	0	0	0	0	1	0	0	0	0	0	0
core	2	1990000	2000000	53	50.32	0	0	100	0	0	0	0	0	0	0	0	0	0	0	0	0	0	0	0	0	0	0	0	0	0	0	0	0	0	0	1	0	0	0	0	0	0	1	0	0	0	0	0	0
core	2	2000000	2010000	55	51.35	0	0	100	0	6.88	6.26	0	0	1.5	0	3.25	0	0	1.51	0	0	0	0	0	0	0	0	0	0	0	0	1.5	0	0	0	1	0	0	0	0	0	0	1	0	0	0	0	0	0
core	2	2010000	2020000	54	78.32	0	0	100	0	100	0	0	0	0	0	0	0	0	0	0	0	0	0	0	0	0	0	0	0	0	0	0	0	0	0	1	0	0	0	0	0	0	1	0	0	0	0	0	0
core	2	2020000	2030000	55	65.77	0	0	100	0	100	0	0	0	0	0	0	0	0	0	0	0	0	0	0	0	0	0	0	0	0	0	0	0	0	0	1	0	0	0	0	0	0	1	0	0	0	0	0	0
core	2	2030000	2040000	55	74.67	0	0	100	0	100	1.33	0	0	0	0	1.33	0	0	0	0	0	0	0	0	0	0	0	0	0	0	0	0	0	0	0	1	0	0	0	0	0	0	1	0	0	0	0	0	0
core	2	2040000	2050000	53	66.21	0	0	100	0	8.25	0	0	0	0	0	0	0	0	0	0	0	0	0	0	0	0	0	0	0	0	0	0	0	0	0	1	0	0	0	0	0	0	1	0	0	0	0	0	0
core	2	2050000	2060000	54	38.8	0	0	100	0	0	0	0	0	0	0	0	0	0	0	0	0	0	0	0	0	0	0	0	0	0	0	0	0	0	0	1	0	0	0	0	0	0	1	0	0	0	0	0	0
core	2	2060000	2070000	54	58.58	0	0	100	0	0	0	0	0	0	0	0	0	0	0	0	0	0	0	0	0	0	0	0	0	0	0	0	0	0	0	1	0	0	0	0	0	0	1	0	0	0	0	0	0
core	2	2070000	2080000	54	57.99	0	0	56	0	0	2.52	0	0	0	0	2.52	0	0	0	0	0	0	0	0	0	0	0	0	0	0	0	0	0	0	0	1	0	0	0	0	0	5.01	1	0	0	0	0	0	0
core	2	2080000	2090000	55	44.58	0	0	80	0	0	1.6	0	0	0	0	1.6	0	0	0	0	0	0	0	0	0	0	0	0	0	0	0	0	0	0	0	1	0	0	0	0	0	0	1	0	0	0	0	0	0
core	2	2090000	2100000	54	47.7	0	18	100	0	0	19.57	0	0.91	0	0	2.21	0	0	1.26	0	0	0	0	0	0	0	0	0	0.91	0	0	0	0	0	0	1	0	0	0	0	0	0	1	0	0	0	0	0	0
core	2	2100000	2110000	54	58.74	0	6	100	8.98	0	4.03	0	0.31	0	0	3.72	0	0	0	0	0	0	0	0	0	0	0	0	0.31	0	0	0	0	0	0	1	0	0	0	0	0	0	1	0	0	0	0	0	0
core	2	2110000	2120000	56	59.18	45	0	100	0	0	1.5	0	0	0	0	0	0	0	1.5	0	0	0	0	0	0	0	0	0	0	0	0	0	0	0	0	1	0	0	0	0	0	40.88	1	0	0	0	0	0	0
core	2	2120000	2130000	56	45.1	50	0	38	17.23	0	3.93	0	0	1.11	0	1.3	0	0	1.52	0	0	0	0	0	0	0	0	0	0	0	0	1.11	0	0	0	1	0	0	0	0	0	32.19	1	0	0	0	0	0	0
core	2	2130000	2140000	56	52.52	10	0	100	0	0	1.55	0	0	0	0	0	0	0	1.55	0	0	0	0	0	0	0	0	0	0	0	0	0	0	0	0	1	0	0	0	0	0	0	1	0	0	0	0	0	0
core	2	2140000	2150000	54	55.15	12.5	0	76	0	0	1.5	0	0	1.5	0	0	0	0	0	0	0	0	0	0	0	0	0	0	0	1.5	0	0	0	0	0	1	0	0	0	0	0	0	1	0	0	0	0	0	0
core	2	2150000	2160000	56	52.57	0	0	0	0	0	4.61	0	0	0	0	4.61	0	0	0	0	0	0	0	0	0	0	0	0	0	0	0	0	0	0	0	1	1	0	0	0	0	15.38	1	1	0	0	0	0	0
core	2	2160000	2170000	54	83.61	0	0	26	0	0	0	0	0	0	0	0	0	0	0	0	0	0	0	0	0	0	0	0	0	0	0	0	0	0	0	1	0	0	0	0	0	0	1	0	0	0	0	0	0
core	2	2170000	2180000	54	53.55	22.5	14	58	0	0	2.43	0	0	0	0	2.43	0	0	0	0	0	0	0	0	0	0	0	0	0	0	0	0	0	0	0	1	0	0	0	0	0	0	1	0	0	0	0	0	0
core	2	2180000	2190000	53	27.71	25	44	0	0	0	43.77	0	43.77	0	0	0	0	0	0	0	0	0	0	0	43.77	0	0	0	0	0	0	0	0	0	0	1	0	0	0	0	0	6.27	1	0	0	0	0	0	0
core	2	2190000	2200000	55	60.26	2.5	10	78	0	0	9.51	0	9.51	0	0	0	0	0	0	0	0	0	0	0	9.51	0	0	0	0	0	0	0	0	0	0	1	0	0	0	0	0	0	1	0	0	0	0	0	0
core	2	2200000	2210000	54	49.89	0	34	26	0	0	33.42	0	0	0	0	0	0	0	0	0	0	0	0	0	0	0	0	0	0	0	0	0	0	0	0	1	0	0	0	0	0	0	1	0	0	0	0	0	0
core	2	2210000	2220000	42	68.11	7.5	0	90	0	0	0	0	0	0	0	0	0	0	0	0	0	0	0	0	0	0	0	0	0	0	0	0	0	0	0	1	0	0	0	0	0	0	1	0	0	0	0	0	0
core	2	2220000	2230000	55	76.22	42.5	0	100	0	0	0	0	0	0	0	0	0	0	0	0	0	0	0	0	0	0	0	0	0	0	0	0	0	0	0	1	0	0	0	0	0	28.81	1	0	0	0	0	0	0
core	2	2230000	2240000	54	72.91	0	0	100	0	0	4.85	0	0	0	0	0	0	0	4.85	0	0	0	0	0	0	0	0	0	0	0	0	0	0	0	0	1	1	0	0	0	0	0	1	0	0	0	0	0	0
core	2	2240000	2250000	42	48.26	15	0	100	19.23	0	0	0	0	0	0	0	0	0	0	0	0	0	0	0	0	0	0	0	0	0	0	0	0	0	0	1	0	0	0	0	0	0	1	0	0	0	0	0	0
core	2	2250000	2260000	42	71.35	0	0	100	0	0	0	0	0	0	0	0	0	0	0	0	0	0	0	0	0	0	0	0	0	0	0	0	0	0	0	1	0	0	0	0	0	0	1	0	0	0	0	0	0
core	2	2260000	2270000	53	66.76	0	0	100	0	0	0	0	0	0	0	0	0	0	0	0	0	0	0	0	0	0	0	0	0	0	0	0	0	0	0	1	0	0	0	0	0	0	1	0	0	0	0	0	0
core	2	2270000	2280000	53	71.82	0	0	100	0	0	0	0	0	0	0	0	0	0	0	0	0	0	0	0	0	0	0	0	0	0	0	0	0	0	0	1	0	0	0	0	0	0	1	0	0	0	0	0	0
core	2	2280000	2290000	54	59.74	55	0	84	0	0	0	0	0	0	0	0	0	0	0	0	0	0	0	0	0	0	0	0	0	0	0	0	0	0	0	1	0	0	0	0	0	0	1	0	0	0	0	0	0
core	2	2290000	2300000	52	72.07	27.5	0	100	0	0	1.93	0	0	0	0	0	0	0	0	0	0	0	0	0	0	0	0	0	0	0	0	0	0	0	0	1	0	0	0	0	0	0	1	0	0	0	0	0	0
core	2	2300000	2310000	46	65.68	30	0	90	0	0	0	0	0	0	0	0	0	0	0	0	0	0	0	0	0	0	0	0	0	0	0	0	0	0	0	1	0	0	0	0	0	0	1	0	0	0	0	0	0
core	2	2310000	2320000	43	57.91	0	0	100	0	0	0	0	0	0	0	0	0	0	0	0	0	0	0	0	0	0	0	0	0	0	0	0	0	0	0	1	0	0	0	0	0	0	1	0	0	0	0	0	0
core	2	2320000	2330000	51	50.26	22.5	0	100	0	0	0	0	0	0	0	0	0	0	0	0	0	0	0	0	0	0	0	0	0	0	0	0	0	0	0	1	1	0	0	0	0	0	1	0	0	0	0	0	0
core	2	2330000	2340000	40	59.93	0	0	80	0	0	0	0	0	0	0	0	0	0	0	0	0	0	0	0	0	0	0	0	0	0	0	0	0	0	0	1	0	0	0	0	0	0	1	0	0	0	0	0	0
core	2	2340000	2350000	40	78.07	0	0	100	0	0	0	0	0	0	0	0	0	0	0	0	0	0	0	0	0	0	0	0	0	0	0	0	0	0	0	1	0	0	0	0	0	0	1	0	0	0	0	0	0
core	2	2350000	2360000	44	57.95	0	0	100	0	0	0	0	0	0	0	0	0	0	0	0	0	0	0	0	0	0	0	0	0	0	0	0	0	0	0	1	0	0	0	0	0	0	1	0	0	0	0	0	0
core	2	2360000	2370000	50	24.88	17.5	12	52	0	0	18.38	0	0	0	4.91	0	0	0	13.47	0	0	0	0	0	0	0	0	0	0	0	0	0	0	4.91	0	1	0	0	0	0	0	5.01	1	0	0	0	0	0	0
core	2	2370000	2380000	54	69.47	12.5	0	100	0	0	0	0	0	0	0	0	0	0	0	0	0	0	0	0	0	0	0	0	0	0	0	0	0	0	0	1	0	0	0	0	0	0	1	0	0	0	0	0	0
core	2	2380000	2390000	53	49.16	0	0	100	0	0	0	0	0	0	0	0	0	0	0	0	0	0	0	0	0	0	0	0	0	0	0	0	0	0	0	1	1	0	1	0	0	0	1	0	0	0	0	0	0
core	2	2390000	2400000	54	64.22	0	0	100	0	0	0	0	0	0	0	0	0	0	0	0	0	0	0	0	0	0	0	0	0	0	0	0	0	0	0	1	1	0	1	0	0	0	1	0	0	0	0	0	0
core	2	2400000	2410000	53	67.23	17.5	0	100	0	0	0	0	0	0	0	0	0	0	0	0	0	0	0	0	0	0	0	0	0	0	0	0	0	0	0	1	0	0	0	0	0	0	1	0	0	0	0	0	0
core	2	2410000	2420000	54	66.3	0	0	100	0	0	0	0	0	0	0	0	0	0	0	0	0	0	0	0	0	0	0	0	0	0	0	0	0	0	0	1	0	0	0	0	0	0	1	0	0	0	0	0	0
core	2	2420000	2430000	55	64.98	0	0	100	0	0	0	0	0	0	0	0	0	0	0	0	0	0	0	0	0	0	0	0	0	0	0	0	0	0	0	1	0	0	0	0	0	0	1	0	0	0	0	0	0
core	2	2430000	2440000	54	70.88	0	0	100	0	0	0	0	0	0	0	0	0	0	0	0	0	0	0	0	0	0	0	0	0	0	0	0	0	0	0	1	0	0	0	0	0	0	1	0	0	0	0	0	0
core	2	2440000	2450000	54	72.25	0	0	100	0	0	1.64	0	0	0	0	1.64	0	0	0	0	0	0	0	0	0	0	0	0	0	0	0	0	0	0	0	1	0	0	0	0	0	0	1	0	0	0	0	0	0
core	2	2450000	2460000	55	83.91	0	0	100	7.01	0	0	0	0	0	0	0	0	0	0	0	0	0	0	0	0	0	0	0	0	0	0	0	0	0	0	1	0	0	0	0	0	0	1	1	0	0	0	1	0
core	2	2460000	2470000	54	48.73	0	0	66	23.96	0	0	0	0	0	0	0	0	0	0	0	0	0	0	0	0	0	0	0	0	0	0	0	0	0	0	1	0	0	0	0	0	0	1	0	0	0	0	0	0
core	2	2470000	2480000	55	3.05	30	92	4	0	0	94	0	0	8.17	69.6	0	0	0	0	0	0	0	0	0	0	0	0	0	0	0	0	8.17	0	0	69.6	1	1	0	0	0	0	5.01		0	0	0	0	0	0
core	2	2480000	2490000	56	0	0	100	0	0	0	100	0	0	0	100	0	0	0	0	0	0	0	0	0	0	0	0	0	0	0	0	0	0	63.68	36.32	1	0	0	0	0	0	0	1	0	0	0	0	0	0
core	2	2490000	2500000	53	38.93	0	38	48	0	0	44.66	0	2.26	0	37.62	0	0	0	1.21	0	0	0	0	0	0	0	2.26	0	0	0	0	0	0	4.43	33.19	1	0	0	0	0	0	5.01	1	0	0	0	0	0	0
core	2	2500000	2510000	54	85.68	0	0	100	0	0	0	0	0	0	0	0	0	0	0	0	0	0	0	0	0	0	0	0	0	0	0	0	0	0	0	1	0	0	0	0	0	0	1	0	0	0	0	0	0
core	2	2510000	2520000	54	59.11	0	0	100	0	0	0	0	0	0	0	0	0	0	0	0	0	0	0	0	0	0	0	0	0	0	0	0	0	0	0	1	0	0	0	0	0	0	1	0	0	0	0	0	0
core	2	2520000	2530000	54	65.22	0	0	100	0	0	0	0	0	0	0	0	0	0	0	0	0	0	0	0	0	0	0	0	0	0	0	0	0	0	0	1	0	0	0	0	0	0	1	0	0	0	0	0	0
core	2	2530000	2540000	44	64.62	0	0	100	0	0	27.41	0	0	0	0	0	0	0	27.41	0	0	0	0	0	0	0	0	0	0	0	0	0	0	0	0	1	0	0	0	0	0	7.55	1	0	0	0	0	0	0
core	2	2540000	2550000	40	53.28	0	0	100	0	0	0	0	0	0	0	0	0	0	0	0	0	0	0	0	0	0	0	0	0	0	0	0	0	0	0	1	0	0	0	0	0	0	1	0	0	0	0	0	0
core	2	2550000	2560000	53	73.4	0	0	100	0	0	0	0	0	0	0	0	0	0	0	0	0	0	0	0	0	0	0	0	0	0	0	0	0	0	0	1	0	0	0	0	0	0	1	0	0	0	0	0	0
core	2	2560000	2570000	54	65.44	0	0	100	0	0	0	0	0	0	0	0	0	0	0	0	0	0	0	0	0	0	0	0	0	0	0	0	0	0	0	1	0	0	0	0	0	0	1	0	0	0	0	0	0
core	2	2570000	2580000	53	61.56	0	0	100	0	0	1.66	0	0	0	0	1.66	0	0	0	0	0	0	0	0	0	0	0	0	0	0	0	0	0	0	0	1	0	0	0	0	0	0	1	0	0	0	0	0	0
core	2	2580000	2590000	45	69.38	0	0	100	0	0	0	0	0	0	0	0	0	0	0	0	0	0	0	0	0	0	0	0	0	0	0	0	0	0	0	1	0	0	0	0	0	0	1	0	0	0	0	0	0
core	2	2590000	2600000	50	51.85	0	0	72	0	0	0	0	0	0	0	0	0	0	0	0	0	0	0	0	0	0	0	0	0	0	0	0	0	0	0	1	0	0	0	0	0	0	1	0	0	0	0	0	0
core	2	2600000	2610000	55	63.75	0	0	100	0	0	0	0	0	0	0	0	0	0	0	0	0	0	0	0	0	0	0	0	0	0	0	0	0	0	0	1	0	0	0	0	0	0	1	0	0	0	0	0	0
core	2	2610000	2620000	53	53.86	0	0	100	0	0	0	0	0	0	0	0	0	0	0	0	0	0	0	0	0	0	0	0	0	0	0	0	0	0	0	1	0	0	0	0	0	0	1	0	0	0	0	0	0
core	2	2620000	2630000	53	75.12	0	0	100	0	0	0	0	0	0	0	0	0	0	0	0	0	0	0	0	0	0	0	0	0	0	0	0	0	0	0	1	0	0	0	0	0	0	1	1	0	0	0	0	0
core	2	2630000	2640000	55	70.98	0	0	100	0	0	0	0	0	0	0	0	0	0	0	0	0	0	0	0	0	0	0	0	0	0	0	0	0	0	0	1	0	0	0	0	0	0	1	0	0	0	0	0	0
core	2	2640000	2650000	56	63.2	0	0	100	0	0	0	0	0	0	0	0	0	0	0	0	0	0	0	0	0	0	0	0	0	0	0	0	0	0	0	1	0	0	0	0	0	0	1	0	0	0	0	0	0
core	2	2650000	2660000	57	53.43	0	0	80	0	0	0	0	0	0	0	0	0	0	0	0	0	0	0	0	0	0	0	0	0	0	0	0	0	0	0	1	0	0	0	0	0	0	1	0	0	0	0	0	0
core	2	2660000	2670000	54	54	0	0	98	0	0	5.82	0	0	0	0	1.62	0	0	4.2	0	0	0	0	0	0	0	0	0	0	0	0	0	0	0	0	1	0	0	0	0	0	0	1	0	0	0	0	0	0
core	2	2670000	2680000	54	59.94	0	0	100	0	0	0	0	0	0	0	0	0	0	0	0	0	0	0	0	0	0	0	0	0	0	0	0	0	0	0	1	0	0	0	0	0	0	1	0	0	0	0	0	0
core	2	2680000	2690000	54	64.68	0	0	100	0	0	0	0	0	0	0	0	0	0	0	0	0	0	0	0	0	0	0	0	0	0	0	0	0	0	0	1	0	0	0	0	0	6.32	1	0	0	0	0	0	0
core	2	2690000	2700000	56	63.15	0	0	100	0	0	1.9	0	0	0	0	0	0	0	1.9	0	0	0	0	0	0	0	0	0	0	0	0	0	0	0	0	1	0	0	0	0	0	5.01	1	0	0	0	0	0	0
core	2	2700000	2710000	54	45.33	0	0	78	0	0	12.5	0	2.26	0	0	0	0	0	1.74	0	0	0	0	0	0	0	2.26	0	0	0	0	0	0	0	0	1	0	0	0	0	0	0	1	0	0	0	0	0	0
core	2	2710000	2720000	54	63.5	7.5	0	100	0	0	11.01	0	0	0	0	0	0	0	0	0	0	0	0	0	0	0	0	0	0	0	0	0	0	0	0	1	0	0	0	0	0	0	1	0	0	0	0	0	0
core	2	2720000	2730000	45	58.37	0	0	100	0	0	2.17	0	0	0	0	2.17	0	0	0	0	0	0	0	0	0	0	0	0	0	0	0	0	0	0	0	1	0	0	0	0	0	5.01	1	0	0	0	0	0	0
core	2	2730000	2740000	48	71.77	0	0	100	0	0	2.55	0	0	0	0	0	0	0	0	0	0	0	0	0	0	0	0	0	0	0	0	0	0	0	0	1	0	0	0	0	0	0	1	0	0	0	0	0	0
core	2	2740000	2750000	46	51.01	0	0	100	0	0	0	0	0	0	0	0	0	0	0	0	0	0	0	0	0	0	0	0	0	0	0	0	0	0	0	1	0	0	0	0	0	0	1	0	0	0	0	0	0
core	2	2750000	2760000	47	54.27	0	0	100	0	0	0	0	0	0	0	0	0	0	0	0	0	0	0	0	0	0	0	0	0	0	0	0	0	0	0	1	0	0	0	0	0	0	1	0	0	0	0	0	0
core	2	2760000	2770000	53	70.62	0	0	84	0	0	0	0	0	0	0	0	0	0	0	0	0	0	0	0	0	0	0	0	0	0	0	0	0	0	0	1	0	0	0	0	0	0	1	0	0	0	0	0	0
core	2	2770000	2780000	45	75.39	0	0	100	0	0	0	0	0	0	0	0	0	0	0	0	0	0	0	0	0	0	0	0	0	0	0	0	0	0	0	1	0	0	0	0	0	0	1	0	0	0	0	0	0
core	2	2780000	2790000	54	89.43	0	0	100	0	0	1.09	0	0	0	0	0	0	0	1.09	0	0	0	0	0	0	0	0	0	0	0	0	0	0	0	0	1	0	0	0	0	0	0	1	0	0	0	0	0	0
core	2	2790000	2800000	54	75.51	0	0	100	0	0	0	0	0	0	0	0	0	0	0	0	0	0	0	0	0	0	0	0	0	0	0	0	0	0	0	1	0	0	0	0	0	0	1	0	0	0	0	0	0
core	2	2800000	2810000	54	42.09	10	26	24	0	0	11.48	0	0	1.11	9.2	0	0	0	1.17	0	0	0	0	0	0	0	0	0	0	1.11	0	0	0	0	9.2	1	0	0	0	0	0	0	1	0	0	0	0	0	0
core	2	2810000	2820000	54	11.49	100	66	24	0	0	60.37	0	0	0	60.37	0	0	0	0	0	0	0	0	0	0	0	0	0	0	0	0	0	0	0	60.37	1	0	0	0	0	0	0	1	0	0	0	0	0	0
core	2	2820000	2830000	47	72.89	27.5	0	100	0	0	0	0	0	0	0	0	0	0	0	0	0	0	0	0	0	0	0	0	0	0	0	0	0	0	0	1	0	0	0	0	0	5.01	1	0	0	0	0	0	0
core	2	2830000	2840000	50	68.06	17.5	0	100	0	0	0	0	0	0	0	0	0	0	0	0	0	0	0	0	0	0	0	0	0	0	0	0	0	0	0	1	0	0	0	0	0	0	1	0	0	0	0	0	0
core	2	2840000	2850000	52	71.02	0	0	100	0	0	29.18	0	0	0	0	0	0	0	29.18	0	0	0	0	0	0	0	0	0	0	0	0	0	0	0	0	1	0	0	0	0	0	7.53	1	0	0	0	0	0	0
core	2	2850000	2860000	52	60.01	0	0	100	0	0	8.57	0	0	2.58	0	0	0	0	5.99	0	0	0	0	0	0	0	0	0	0	1.18	0	1.4	0	0	0	1	0	0	0	0	0	0	1	0	0	0	0	0	0
core	2	2860000	2870000	54	48.62	0	0	100	0	0	0	0	0	0	0	0	0	0	0	0	0	0	0	0	0	0	0	0	0	0	0	0	0	0	0	1	0	0	0	0	0	0	1	0	0	0	0	0	0
core	2	2870000	2880000	55	77.51	0	0	100	0	0	0	0	0	0	0	0	0	0	0	0	0	0	0	0	0	0	0	0	0	0	0	0	0	0	0	1	0	0	0	0	0	0	1	0	0	0	0	0	0
core	2	2880000	2890000	50	57.74	0	0	100	4.31	0	0	0	0	0	0	0	0	0	0	0	0	0	0	0	0	0	0	0	0	0	0	0	0	0	0	1	0	0	0	0	0	0	1	0	0	0	0	0	0
core	2	2890000	2900000	54	54.57	0	0	100	0	0	0	0	0	0	0	0	0	0	0	0	0	0	0	0	0	0	0	0	0	0	0	0	0	0	0	1	0	0	0	0	0	0	1	0	0	0	0	0	0
core	2	2900000	2910000	45	60.54	0	0	100	0	0	0	0	0	0	0	0	0	0	0	0	0	0	0	0	0	0	0	0	0	0	0	0	0	0	0	1	0	0	0	0	0	0	1	0	0	0	0	0	0
core	2	2910000	2920000	49	63.8	0	0	100	0	0	0	0	0	0	0	0	0	0	0	0	0	0	0	0	0	0	0	0	0	0	0	0	0	0	0	1	1	0	0	0	0	0	1	0	0	0	0	0	0
core	2	2920000	2930000	44	64.15	17.5	0	100	0	0	0	0	0	0	0	0	0	0	0	0	0	0	0	0	0	0	0	0	0	0	0	0	0	0	0	1	0	0	0	0	0	0	1	0	0	0	0	0	0
core	2	2930000	2940000	42	63.5	0	0	100	11.85	0	0	0	0	0	0	0	0	0	0	0	0	0	0	0	0	0	0	0	0	0	0	0	0	0	0	1	0	0	0	0	0	0	1	0	0	0	0	0	0
core	2	2940000	2950000	51	38.73	0	0	100	5.07	0	0	0	0	0	0	0	0	0	0	0	0	0	0	0	0	0	0	0	0	0	0	0	0	0	0	1	0	0	0	0	0	0	1	0	0	0	0	0	0
core	2	2950000	2960000	55	60	0	0	100	0	0	0	0	0	0	0	0	0	0	0	0	0	0	0	0	0	0	0	0	0	0	0	0	0	0	0	1	0	0	0	0	0	0	1	0	0	0	0	0	0
core	2	2960000	2970000	54	78.58	0	0	88	0	0	1.15	0	0	0	0	0	0	0	0	0	0	0	0	0	0	0	0	0	0	0	0	0	0	0	0	1	0	0	0	0	0	0	1	0	0	0	0	0	0
core	2	2970000	2980000	54	57.54	0	0	90	0	0	0.89	0	0	0	0	0	0	0	0	0	0	0	0	0	0	0	0	0	0	0	0	0	0	0	0	1	0	0	0	0	0	0	1	0	0	0	0	0	0
core	2	2980000	2990000	55	56.52	0	0	100	0	0	1.74	0	0	0	0	0	0	0	0	0	0	0	0	0	0	0	0	0	0	0	0	0	0	0	0	1	0	0	0	0	0	0	1	0	0	0	0	0	0
core	2	2990000	3000000	53	39.86	0	0	60	0	0	0.75	0	0	0	0	0.75	0	0	0	0	0	0	0	0	0	0	0	0	0	0	0	0	0	0	0	1	0	0	0	0	0	0	1	0	0	0	0	0	0
core	2	3000000	3010000	55	57.64	0	0	54	0	0	9.93	0	0	0	0	0.36	0	0	9.57	0	0	0	0	0	0	0	0	0	0	0	0	0	0	0	0	1	0	0	0	0	0	0	1	0	0	0	0	0	0
core	2	3010000	3020000	55	64.71	0	0	98	0	0	10.98	0	0	1.18	0	0	0	0	9.8	0	0	0	0	0	0	0	0	0	0	1.18	0	0	0	0	0	1	0	0	0	0	0	0	1	0	0	0	0	0	0
core	2	3020000	3030000	53	51.57	20	0	76	0	0	0	0	0	0	0	0	0	0	0	0	0	0	0	0	0	0	0	0	0	0	0	0	0	0	0	1	0	0	0	0	0	0	1	0	0	0	0	0	0
core	2	3030000	3040000	52	46.44	0	0	80	0	0	0	0	0	0	0	0	0	0	0	0	0	0	0	0	0	0	0	0	0	0	0	0	0	0	0	1	0	0	0	0	0	0	1	0	0	0	0	0	0
core	2	3040000	3050000	50	65.29	0	0	100	0	0	0	0	0	0	0	0	0	0	0	0	0	0	0	0	0	0	0	0	0	0	0	0	0	0	0	1	1	0	0	0	0	0	1	0	0	0	0	0	0
core	2	3050000	3060000	54	40.32	0	0	100	0	0	0	0	0	0	0	0	0	0	0	0	0	0	0	0	0	0	0	0	0	0	0	0	0	0	0	1	0	0	0	0	0	0	1	0	0	0	0	0	0
core	2	3060000	3070000	43	43.19	0	0	100	0	0	0	0	0	0	0	0	0	0	0	0	0	0	0	0	0	0	0	0	0	0	0	0	0	0	0	1	0	0	0	0	0	0	1	0	0	0	0	0	0
core	2	3070000	3080000	51	55.56	0	0	100	11.43	0	0	0	0	0	0	0	0	0	0	0	0	0	0	0	0	0	0	0	0	0	0	0	0	0	0	1	0	0	0	0	0	0	1	0	0	0	0	0	0
core	2	3080000	3090000	54	56.45	0	0	100	0	0	3.38	0	0	0	0	2.15	0	0	0	0	0	0	0	0	0	0	0	0	0	0	0	0	0	0	0	1	0	0	0	0	0	0	1	0	0	0	0	0	0
core	2	3090000	3100000	55	42.43	0	34	60	0	0	34.51	0	34.51	0	0	0	0	0	0	0	0	0	0	0	0	0	0	0	34.51	0	0	0	0	0	0	1	0	0	0	0	0	35.66	1	0	0	0	0	0	0
core	2	3100000	3110000	55	53.49	0	6	60	0	0	5.65	0	5.65	0	0	0	0	0	0	0	0	0	0	0	0	0	0	0	5.65	0	0	0	0	0	0	1	0	0	0	0	0	3.37	1	0	0	0	0	0	0
core	2	3110000	3120000	55	6.27	0	62	14	0	0	62.3	0	0	0	62.3	0	0	0	0	0	0	0	0	0	0	0	0	0	0	0	0	0	62.3	0	0	1	0	0	0	0	0	0	1	0	0	0	0	0	0
core	2	3120000	3130000	54	34.14	0	0	100	0	0	0	0	0	0	0	0	0	0	0	0	0	0	0	0	0	0	0	0	0	0	0	0	0	0	0	1	0	0	0	0	0	0	1	1	0	0	0	0	1
core	2	3130000	3140000	54	53.11	0	0	100	3	0	0	0	0	0	0	0	0	0	0	0	0	0	0	0	0	0	0	0	0	0	0	0	0	0	0	1	0	0	0	0	0	0	1	1	0	0	0	1	0
core	2	3140000	3150000	47	51.2	0	0	100	0	0	1.17	0	0	1.17	0	0	0	0	0	0	0	0	0	0	0	0	0	0	0	1.17	0	0	0	0	0	1	0	0	0	0	0	0	1	1	0	0	0	1	0
core	2	3150000	3160000	49	57.49	0	0	100	0	0	0	0	0	0	0	0	0	0	0	0	0	0	0	0	0	0	0	0	0	0	0	0	0	0	0	1	0	0	0	0	0	0	1	0	0	0	0	0	0
core	2	3160000	3170000	54	83.35	0	0	100	0	0	0	0	0	0	0	0	0	0	0	0	0	0	0	0	0	0	0	0	0	0	0	0	0	0	0	1	0	0	0	0	0	0	1	0	0	0	0	0	0
core	2	3170000	3180000	54	65.55	0	0	100	0	0	0	0	0	0	0	0	0	0	0	0	0	0	0	0	0	0	0	0	0	0	0	0	0	0	0	1	0	0	0	0	0	0	1	0	0	0	0	0	0
core	2	3180000	3190000	45	21.64	40	28	14	0	0	50.29	0	24.83	14.59	0	0	0	0	10.88	0	0	0	22.65	2.18	0	0	0	0	0	0	0	14.59	0	0	0	1	0	0	0	0	0	5.01	1	0	0	0	0	0	0
core	2	3190000	3200000	55	0	100	100	0	0	0	99.98	0	5.69	33.97	60.32	0	0	0	0	0	0	0	5.69	0	0	0	0	0	0	0	33.97	0	0	60.32	0	1	0	0	0	0	0	27.18	1	0	0	0	0	0	0
core	2	3200000	3210000	54	0	100	100	16	0	0	99.96	0	0	21.93	78.04	0	0	0	0	0	0	0	0	0	0	0	0	0	0	0	21.93	0	0	78.04	0	1	0	0	0	0	0	43.78	1	0	0	0	0	0	0
core	2	3210000	3220000	40	14.22	2.5	42	0	8.14	0	56.58	0	40.47	0	3.04	0	0	0	11.33	0	40.47	0	0	0	0	0	0	0	0	0	0	0	0	3.04	0	1	0	0	0	0	0	6.26	1	0	0	0	0	0	0
core	2	3220000	3230000	47	0	0	80	0	0	0	96.31	0	0	0	77.66	0	0	0	4.43	0	0	0	0	0	0	0	0	0	0	0	0	0	0	38.75	38.91	1	0	0	0	0	0	0	1	0	0	0	0	0	0
core	2	3230000	3240000	55	0	20	100	0	0	0	100	0	0	0	100	0	0	0	0	0	0	0	0	0	0	0	0	0	0	0	0	0	0	3.57	96.43	1	0	0	0	0	0	0	1	0	0	0	0	0	0
core	2	3240000	3250000	55	0	0	100	0	0	0	100	0	0	0	100	0	0	0	0	0	0	0	0	0	0	0	0	0	0	0	0	0	0	100	0	1	0	0	0	0	0	12.88	1	0	0	0	0	0	0
core	2	3250000	3260000	54	0	0	100	0	0	0	100	0	0	0	100	0	0	0	0	0	0	0	0	0	0	0	0	0	0	0	0	0	0	100	0	1	0	0	0	0	0	16.28	1	0	0	0	0	0	0
core	2	3260000	3270000	53	2.46	27.5	34	0	0	0	46.99	0	0	0	23.13	0	0	0	10.1	0	0	0	0	0	0	0	0	0	0	0	0	0	0	23.13	0	1	0	0	0	0	0	0	1	0	0	0	0	0	0
core	2	3270000	3280000	54	8.79	100	36	0	8.35	0	73.58	0	1.96	7.93	63.7	0	0	0	0	0	0	0	0	0	1.96	0	0	0	0	0	0	7.93	63.7	0	0	1	0	0	0	0	0	0	1	0	0	0	0	0	0
core	2	3280000	3290000	56	31.97	100	18	0	0	0	44.08	0	44.08	0	0	0	0	0	0	0	0	0	0	0	44.08	0	0	0	0	0	0	0	0	0	0	1	0	0	0	0	0	28.6	1	0	0	0	0	0	0
core	2	3290000	3300000	53	51.19	15	0	0	0	34.48	1.98	0	0	0	0	1.98	0	0	0	0	0	0	0	0	0	0	0	0	0	0	0	0	0	0	0	1	0	0	0	0	0	0	1	0	0	0	0	0	0
core	2	3300000	3310000	56	37.74	0	36	12	0	100	34.2	0	34.2	0	0	0	0	0	0	34.2	0	0	0	0	0	0	0	0	0	0	0	0	0	0	0	1	0	0	0	0	0	0	1	0	0	0	0	0	0
core	2	3310000	3320000	54	75.54	0	0	52	0	100	0	0	0	0	0	0	0	0	0	0	0	0	0	0	0	0	0	0	0	0	0	0	0	0	0	1	0	0	0	0	0	0	1	0	0	0	0	0	0
core	2	3320000	3330000	53	92.27	0	0	0	0	100	0	0	0	0	0	0	0	0	0	0	0	0	0	0	0	0	0	0	0	0	0	0	0	0	0	1	0	0	0	0	0	0	1	1	0	0	1	0	0
core	2	3330000	3340000	54	59.07	0	0	84	0	100	2.21	0	0	0	0	2.21	0	0	0	0	0	0	0	0	0	0	0	0	0	0	0	0	0	0	0	1	0	0	0	0	0	0	1	0	0	0	0	0	0
core	2	3340000	3350000	45	43.25	10	0	42	0	54.37	1.24	0	0	0	0	1.24	0	0	0	0	0	0	0	0	0	0	0	0	0	0	0	0	0	0	0	1	0	0	0	0	0	0	1	0	0	0	0	0	0
core	2	3350000	3360000	53	24.46	0	48	0	0	0	44.35	0	35.36	0	0	2.21	5.17	0	1.62	0	0	0	35.36	0	0	0	0	0	0	0	0	0	0	0	0	1	0	0	0	0	0	0	1	0	0	0	0	0	0
core	2	3360000	3370000	50	20.83	0	50	0	0	19.36	51.45	0	0	0	49.47	1.98	0	0	0	0	0	0	0	0	0	0	0	0	0	0	0	0	49.47	0	0	1	0	0	0	0	0	0	1	0	0	0	0	0	0
core	2	3370000	3380000	51	66.31	0	14	36	0	100	12.81	0	0	0	12.81	0	0	0	0	0	0	0	0	0	0	0	0	0	0	0	0	0	12.81	0	0	1	0	0	0	0	0	0	1	0	0	0	0	0	0
core	2	3380000	3390000	52	49.81	0	0	70	10.02	100	0	0	0	0	0	0	0	0	0	0	0	0	0	0	0	0	0	0	0	0	0	0	0	0	0	1	0	0	0	0	0	0	1	0	0	0	0	0	0
core	2	3390000	3400000	50	70.85	0	0	12	0	88.44	0	0	0	0	0	0	0	0	0	0	0	0	0	0	0	0	0	0	0	0	0	0	0	0	0	1	0	0	0	0	0	0	1	0	0	0	0	0	0
core	2	3400000	3410000	51	54.5	25	0	0	0	0	0	0	0	0	0	0	0	0	0	0	0	0	0	0	0	0	0	0	0	0	0	0	0	0	0	1	0	0	0	0	0	14.42	1	0	0	0	0	0	0
core	2	3410000	3420000	54	32.01	17.5	0	46	0	0	4.14	0	0	0	0	0	0	0	4.14	0	0	0	0	0	0	0	0	0	0	0	0	0	0	0	0	1	0	0	0	0	0	0	1	0	0	0	0	0	0
core	2	3420000	3430000	49	61.19	0	0	70	0	0	0	0	0	0	0	0	0	0	0	0	0	0	0	0	0	0	0	0	0	0	0	0	0	0	0	1	0	0	0	0	0	0	1	0	0	0	0	0	0
core	2	3430000	3440000	52	41.17	0	0	50	0	0	0	0	0	0	0	0	0	0	0	0	0	0	0	0	0	0	0	0	0	0	0	0	0	0	0	1	0	0	0	0	0	7.11	1	0	0	0	0	0	0
core	2	3440000	3450000	55	51.78	0	0	100	0	0	0	0	0	0	0	0	0	0	0	0	0	0	0	0	0	0	0	0	0	0	0	0	0	0	0	1	0	0	0	0	0	0	1	0	0	0	0	0	0
core	2	3450000	3460000	49	73.12	0	0	62	0	0	0	0	0	0	0	0	0	0	0	0	0	0	0	0	0	0	0	0	0	0	0	0	0	0	0	1	0	0	0	0	0	0	1	0	0	0	0	0	0
core	2	3460000	3470000	46	62.53	0	0	84	0	0	0	0	0	0	0	0	0	0	0	0	0	0	0	0	0	0	0	0	0	0	0	0	0	0	0	1	0	0	0	0	0	0	1	0	0	0	0	0	0
core	2	3470000	3480000	43	59.98	0	0	32	23.52	0	0	0	0	0	0	0	0	0	0	0	0	0	0	0	0	0	0	0	0	0	0	0	0	0	0	1	0	0	0	0	0	0	1	0	0	0	0	0	0
core	2	3480000	3490000	55	52.52	0	0	86	0	0	0	0	0	0	0	0	0	0	0	0	0	0	0	0	0	0	0	0	0	0	0	0	0	0	0	1	0	0	0	0	0	8.59	1	0	0	0	0	0	0
core	2	3490000	3500000	52	55.51	0	0	100	0	0	22.75	0	0	0	0	0	0	0	22.75	0	0	0	0	0	0	0	0	0	0	0	0	0	0	0	0	1	0	0	0	0	0	0	1	0	0	0	0	0	0
core	2	3500000	3510000	49	49.35	30	0	42	9.74	0	0	0	0	0	0	0	0	0	0	0	0	0	0	0	0	0	0	0	0	0	0	0	0	0	0	1	0	0	0	0	0	14.08	1	0	0	0	0	0	0
core	2	3510000	3520000	48	66.01	0	0	14	0	0	0	0	0	0	0	0	0	0	0	0	0	0	0	0	0	0	0	0	0	0	0	0	0	0	0	1	0	0	0	0	0	13.56	1	0	0	0	0	0	0
core	2	3520000	3530000	56	55.39	0	0	0	0	0	0	0	0	0	0	0	0	0	0	0	0	0	0	0	0	0	0	0	0	0	0	0	0	0	0	1	0	0	0	0	0	0	1	0	0	0	0	0	0
core	2	3530000	3540000	53	80.73	0	0	82	0	0	0	0	0	0	0	0	0	0	0	0	0	0	0	0	0	0	0	0	0	0	0	0	0	0	0	1	0	0	0	0	0	0	1	0	0	0	0	0	0
core	2	3540000	3550000	53	73.75	0	0	0	0	0	0	0	0	0	0	0	0	0	0	0	0	0	0	0	0	0	0	0	0	0	0	0	0	0	0	1	0	0	0	0	0	0	1	0	0	0	0	0	0
core	2	3550000	3560000	54	46.92	0	0	32	0	0	0	0	0	0	0	0	0	0	0	0	0	0	0	0	0	0	0	0	0	0	0	0	0	0	0	1	0	0	0	0	0	0	1	1	0	1	0	0	0
core	2	3560000	3570000	54	53.45	22.5	0	54	0	0	2.88	0	0	0	0	0	0	0	0	0	0	0	0	0	0	0	0	0	0	0	0	0	0	0	0	1	0	0	0	0	0	0	1	0	0	0	0	0	0
core	2	3570000	3580000	55	11.71	0	74	18	0	0	74.28	0	0	0	0	0	0	0	0	0	0	0	0	0	0	0	0	0	0	0	0	0	0	0	0	1	0	0	0	0	0	0	1	0	0	0	0	0	0
core	2	3580000	3590000	50	19.88	0	68	4	0	0	68.09	0	0	0	0	4.71	0	0	0	0	0	0	0	0	0	0	0	0	0	0	0	0	0	0	0	1	0	0	0	0	0	0	1	0	0	0	0	0	0
core	2	3590000	3600000	49	16.57	95	86	26	0	0	68.96	0	18.59	0	50.37	0	0	0	0	0	18.59	0	0	0	0	0	0	0	0	0	0	0	0	50.37	0	1	0	0	0	0	0	7.62		0	0	0	0	0	0
core	2	3600000	3610000	44	6.39	100	100	8	0	0	87.21	0	23.14	14.08	48.34	0	0	0	0	0	23.14	0	0	0	0	0	0	0	0	3.69	10.39	0	0	48.34	0	1	0	0	0	0	0	41.16		0	0	0	0	0	0
core	2	3610000	3620000	44	0	100	100	14	0	0	100	0	0	45.59	54.41	0	0	0	0	0	0	0	0	0	0	0	0	0	0	0	45.59	0	0	54.41	0	1	0	0	0	0	0	57.52	1	0	0	0	0	0	0
core	2	3620000	3630000	49	7.65	100	100	0	0	0	92.78	0	0	6.69	86.09	0	0	0	0	0	0	0	0	0	0	0	0	0	0	6.69	0	0	0	86.09	0	1	0	0	0	0	0	47.34	1	0	0	0	0	0	0
core	2	3630000	3640000	56	32.28	75	60	44	0	0	47.57	0	22.08	7.99	17.5	0	0	0	0	0	0	0	0	0	0	0	22.08	0	0	0	0	7.99	0	17.5	0	1	0	0	0	0	0	25.47	1	0	0	0	0	0	0
core	2	3640000	3650000	54	75.35	0	0	100	0	0	0	0	0	0	0	0	0	0	0	0	0	0	0	0	0	0	0	0	0	0	0	0	0	0	0	1	0	0	0	0	0	0	1	0	0	0	0	0	0
core	2	3650000	3660000	56	62.11	0	0	100	0	0	0	0	0	0	0	0	0	0	0	0	0	0	0	0	0	0	0	0	0	0	0	0	0	0	0	1	0	0	0	0	0	0	1	0	0	0	0	0	0
core	2	3660000	3670000	54	68.49	0	0	100	9.94	0	0	0	0	0	0	0	0	0	0	0	0	0	0	0	0	0	0	0	0	0	0	0	0	0	0	1	0	0	0	0	0	18.43	1	0	0	0	0	0	0
core	2	3670000	3680000	56	65.74	0	0	100	0	0	1.41	0	0	0	0	0	0	0	1.41	0	0	0	0	0	0	0	0	0	0	0	0	0	0	0	0	1	0	0	0	0	0	0	1	0	0	0	0	0	0
core	2	3680000	3690000	55	38.15	42.5	54	54	0	0	47.16	0	0	42.01	0	0	0	0	5.15	0	0	0	0	0	0	0	0	0	0	0	42.01	0	0	0	0	1	0	0	0	0	0	0	1	0	0	0	0	0	0
core	2	3690000	3700000	56	22.8	75	74	8	11.12	0	62.37	0	40.02	22.36	0	0	0	0	0	0	0	23	0	0	0	0	17.02	0	0	0	22.36	0	0	0	0	1	0	0	0	0	0	7.26	1	0	0	0	0	0	0
core	2	3700000	3710000	53	17.31	62.5	60	50	0	0	59.43	0	12.07	47.36	0	0	0	0	0	0	0	12.07	0	0	0	0	0	0	0	0	47.36	0	0	0	0	1	0	0	0	0	0	28.38	1	0	0	0	0	0	0
core	2	3710000	3720000	54	62.76	0	0	100	0	0	1.08	0	0	0	0	0	0	0	1.08	0	0	0	0	0	0	0	0	0	0	0	0	0	0	0	0	1	0	0	0	0	0	0	1	0	0	0	0	0	0
core	2	3720000	3730000	56	56.4	0	0	100	0	0	0	0	0	0	0	0	0	0	0	0	0	0	0	0	0	0	0	0	0	0	0	0	0	0	0	1	0	0	0	0	0	0	1	0	0	0	0	0	0
core	2	3730000	3740000	57	45	20	0	50	6.62	0	19.46	0	0	0	19.46	0	0	0	0	0	0	0	0	0	0	0	0	0	0	0	0	0	19.46	0	0	1	0	0	0	0	0	0	1	0	0	0	0	0	0
core	2	3740000	3750000	57	40.33	45	20	56	0	0	44.12	0	0	0	44.12	0	0	0	0	0	0	0	0	0	0	0	0	0	0	0	0	0	44.12	0	0	1	0	0	0	0	0	12.46	1	0	0	0	0	0	0
core	2	3750000	3760000	54	50.33	10	0	98	0	0	2	0	0	0	0	2	0	0	0	0	0	0	0	0	0	0	0	0	0	0	0	0	0	0	0	1	0	0	0	0	0	0	1	0	0	0	0	0	0
core	2	3760000	3770000	54	44.08	70	0	40	0	0	0	0	0	0	0	0	0	0	0	0	0	0	0	0	0	0	0	0	0	0	0	0	0	0	0	1	0	0	0	0	0	0	1	0	0	0	0	0	0
core	2	3770000	3780000	55	62.48	97.5	0	50	0	0	1.27	0	0	0	0	1.27	0	0	0	0	0	0	0	0	0	0	0	0	0	0	0	0	0	0	0	1	0	0	0	0	0	52.5	1	0	0	0	0	0	0
core	2	3780000	3790000	54	42.25	100	0	14	15.31	0	0	0	0	0	0	0	0	0	0	0	0	0	0	0	0	0	0	0	0	0	0	0	0	0	0	1	0	0	0	0	0	92.09		0	0	0	0	0	0
core	2	3790000	3800000	55	25.58	100	54	30	0	0	59.6	0	0	36.94	22.66	0	0	0	0	0	0	0	0	0	0	0	0	0	0	1.69	35.25	0	0	22.66	0	1	0	0	0	0	0	18.08	1	0	0	0	0	0	0
core	2	3800000	3810000	54	0	100	100	0	0	0	99.84	0	0	86.56	13.28	0	0	0	0	0	0	0	0	0	0	0	0	0	0	0	7.03	79.53	0	13.28	0	1	0	0	0	0	0	74.42	1	0	0	0	0	0	0
core	2	3810000	3820000	47	0	100	100	0	0	0	40.58	0	0	5.14	0	0	0	0	0	0	0	0	0	0	0	0	0	0	0	0	0	5.14	0	0	0	1	0	0	0	0	0	70.25	1	0	0	0	0	0	0
core	2	3820000	3830000	45	0	100	100	0	0	0	70.26	0	0	47.3	9.96	0	0	0	0	0	0	0	0	0	0	0	0	0	0	0	0	47.3	3.07	6.89	0	1	0	0	0	0	0	96.71	1	0	0	0	0	0	0
core	2	3830000	3840000	42	0	100	100	0	0	0	67.09	0	0	31.65	0	0	0	0	0	0	0	0	0	0	0	0	0	0	0	0	0	31.65	0	0	0	1	0	0	0	0	0	86.13	1	0	0	0	0	0	0
core	2	3840000	3850000	43	0	100	100	0	0	0	45.89	0	0	0	9.91	0	0	0	0	0	0	0	0	0	0	0	0	0	0	0	0	0	3.02	6.89	0	1	0	0	0	0	0	91.66	1	0	0	0	0	0	0
core	2	3850000	3860000	44	0	100	98	0	0	0	43.98	0	0	0.45	33.58	0	0	0	0	0	0	0	0	0	0	0	0	0	0	0	0	0.45	32.13	0	1.45	1	0	0	0	0	0	97.85	1	0	0	0	0	0	0
core	2	3860000	3860111	44	0	0	0	0	0	0	1.11	0	0	1.11	0	0	0	0	0	0	0	0	0	0	0	0	0	0	0	0	0	1.11	0	0	0		0	0	0	0	0	0		0	0	0	0	0	0
accessory	20	0	10000	42	0	100	28	0	0	0	45.61	0	0	43.54	2.07	0	0	0	0	0	0	0	0	0	0	0	0	0	0	0	0	43.54	0	2.07	0		0	0	0	0	0	6.26	1	1	0	0	1	0	0
accessory	20	10000	20000	55	3.69	100	0	0	0	0	7.15	0	0	0	1.15	0	0	0	3.01	0	0	0	0	0	0	0	0	0	0	0	0	0	1.15	0	0		0	0	0	0	0	0	1	1	0	0	1	0	0
accessory	20	20000	30000	54	0	100	0	0	0	0	5.68	0	0	0	4.24	0	0	0	1.44	0	0	0	0	0	0	0	0	0	0	0	0	0	0	4.24	0	1	0	0	0	0	0	91.21	1	0	0	0	0	0	0
accessory	20	30000	40000	54	16.76	100	0	0	0	0	0	0	0	0	0	0	0	0	0	0	0	0	0	0	0	0	0	0	0	0	0	0	0	0	0	1	0	0	0	0	0	93.48	1	0	0	0	0	0	0
accessory	20	40000	50000	55	9.64	100	0	0	0	0	3.36	0	0	0	0	0	0	0	2.17	0	0	0	0	0	0	0	0	0	0	0	0	0	0	0	0	1	0	0	0	0	0	100	1	0	0	0	0	0	0
accessory	20	50000	60000	51	14.55	100	0	0	0	0	3.99	0	0	0	0	0	0	0	0	0	0	0	0	0	0	0	0	0	0	0	0	0	0	0	0	1	0	0	0	0	0	95.66	1	0	0	0	0	0	0
accessory	20	60000	70000	50	35.14	100	0	0	0	0	0	0	0	0	0	0	0	0	0	0	0	0	0	0	0	0	0	0	0	0	0	0	0	0	0	1	0	0	0	0	0	100	1	0	0	0	0	0	0
accessory	20	70000	80000	55	27.56	100	0	0	0	0	0	0	0	0	0	0	0	0	0	0	0	0	0	0	0	0	0	0	0	0	0	0	0	0	0	1	0	0	0	0	0	100	1	0	0	0	0	0	0
accessory	20	80000	90000	54	34.53	100	0	0	0	0	0	0	0	0	0	0	0	0	0	0	0	0	0	0	0	0	0	0	0	0	0	0	0	0	0	1	0	0	0	0	0	100	1	0	0	0	0	0	0
accessory	20	90000	100000	54	19.74	90	0	10	0	0	20.04	0	1.4	0	0	0	0	0	18.64	1.4	0	0	0	0	0	0	0	0	0	0	0	0	0	0	0	1	0	0	0	0	0	75.77	1	0	0	0	0	0	0
accessory	20	100000	110000	53	18.55	87.5	0	0	0	0	9.03	0	6.37	0	0	0	0	0	1.41	0	0	6.37	0	0	0	0	0	0	0	0	0	0	0	0	0	1	0	0	0	0	0	68.3	1	0	0	0	0	0	0
accessory	20	110000	120000	50	8.33	100	0	0	0	0	5.97	0	0	0	4.44	0	0	0	1.53	0	0	0	0	0	0	0	0	0	0	0	0	0	0	0	4.44	1	0	0	0	0	0	100	1	0	0	0	0	0	0
accessory	20	120000	130000	54	16.08	100	0	0	0	0	5.55	0	0	0	1.21	0	0	0	1.33	0	0	0	0	0	0	0	0	0	0	0	0	0	0	1.21	0	1	0	0	0	0	0	100	1	0	0	0	0	0	0
accessory	20	130000	140000	47	27.15	100	0	0	0	0	2.11	0	2.11	0	0	0	0	0	0	2.11	0	0	0	0	0	0	0	0	0	0	0	0	0	0	0	1	0	0	0	0	0	100	1	0	0	0	0	0	0
accessory	20	140000	150000	44	11.67	100	0	0	0	0	4.22	0	0	0	0	0	0	0	4.22	0	0	0	0	0	0	0	0	0	0	0	0	0	0	0	0	1	0	0	0	0	0	100	1	0	0	0	0	0	0
accessory	20	150000	160000	54	15.06	100	0	0	0	0	4.83	0	1.55	0	3.28	0	0	0	0	0	0	0	0	0	0	0	0	0	1.55	0	0	0	0	3.28	0	1	0	0	0	0	0	94.33	1	0	0	0	0	0	0
accessory	20	160000	170000	50	0	100	66	0	0	0	52.24	0	2.47	24.83	23.51	0	0	0	0	0.48	0	1.99	0	0	0	0	0	0	0	0	24.83	0	0	23.51	0	1	0	0	0	0	0	41.24	1	0	0	0	0	0	0
accessory	20	170000	180000	48	0	100	60	0	0	0	48.35	0	48.35	0	0	0	0	0	0	4.09	0	0	0	0	44.26	0	0	0	0	0	0	0	0	0	0	1	0	0	0	0	0	53.19	1	0	0	0	0	0	0
accessory	20	180000	190000	52	7.92	100	30	0	0	0	8.54	0	8.54	0	0	0	0	0	0	0	0	0	0	0	8.54	0	0	0	0	0	0	0	0	0	0	1	0	0	0	0	0	89.87	1	0	0	0	0	0	0
accessory	20	190000	200000	46	35.82	100	0	0	0	0	5.27	0	0	0	4.36	0	0	0	0	0	0	0	0	0	0	0	0	0	0	0	0	0	0	0	4.36	1	0	0	0	0	0	100	1	0	0	0	0	0	0
accessory	20	200000	210000	46	7.57	100	62	0	0	0	67.6	0	53.7	0	0	0	0	0	7.12	0	0	0	0	0	53.7	0	0	0	0	0	0	0	0	0	0	1	0	0	0	0	0	80.32	1	0	0	0	0	0	0
accessory	20	210000	220000	47	10.22	100	0	0	0	0	0	0	0	0	0	0	0	0	0	0	0	0	0	0	0	0	0	0	0	0	0	0	0	0	0	1	0	0	0	0	0	100	1	0	0	0	0	0	0
accessory	20	220000	230000	55	4.98	100	74	0	0	0	88.96	0	0	39.32	0	0	0	0	49.65	0	0	0	0	0	0	0	0	0	0	0	39.32	0	0	0	0	1	0	0	0	0	0	26.46	1	0	0	0	0	0	0
accessory	20	230000	240000	55	0	100	100	0	0	0	76.24	0	0	7.59	60.3	0	0	0	8.35	0	0	0	0	0	0	0	0	0	0	0	0	7.59	60.3	0	0	1	0	0	0	0	0	85.67	1	0	0	0	0	0	0
accessory	20	240000	250000	54	7.92	100	74	8	0	0	4.98	0	0	0	3.28	0	0	0	0	0	0	0	0	0	0	0	0	0	0	0	0	0	3.28	0	0	1	0	0	0	0	0	100	1	0	0	0	0	0	0
accessory	20	250000	260000	54	14.28	100	0	14	0	0	12.03	0	0	0	0	0	0	0	9.45	0	0	0	0	0	0	0	0	0	0	0	0	0	0	0	0	1	0	0	0	0	0	100	1	0	0	0	0	0	0
accessory	20	260000	270000	49	20.64	100	0	32	0	0	2.86	0	0	0	0	0	0	0	2.86	0	0	0	0	0	0	0	0	0	0	0	0	0	0	0	0	1	0	0	0	0	0	96.17	1	0	0	0	0	0	0
accessory	20	270000	280000	45	31.33	100	0	28	0	0	5.49	0	0	0	5.49	0	0	0	0	0	0	0	0	0	0	0	0	0	0	0	0	0	0	5.49	0	1	0	0	0	0	0	87.8	1	0	0	0	0	0	0
accessory	20	280000	290000	43	48.89	100	32	0	0	0	26.54	0	1.59	7.7	17.25	0	0	0	0	1.59	0	0	0	0	0	0	0	0	0	0	0	7.7	0	17.25	0	1	0	0	0	0	0	67.46	1	0	0	0	0	0	0
[truncated: 1,987 more rows]
[truncated: 430 more columns]

## Sheet: Table_S3
Supplementary Table S3: Per-isolate information on the percentage of each gene covered by H3K27, normalized gene expression levels, and gene category defined by H3K27 coverage.
chr_no	start	end	gene_id	chr_cat	GOs	effectors	SM_gene_function	SMClusters	ST16CH_3K8_gene_existence	ST16CH_3K8_K27m3	ST16CH_3K8_exp	ST16CH_1A11_gene_existence	ST16CH_1A11_K27m3	ST16CH_1A11_exp	ST16CH_2O4_gene_existence	ST16CH_2O4_K27m3	ST16CH_2O4_exp	ST16CH_3V10_gene_existence	ST16CH_3V10_K27m3	ST16CH_3V10_exp	ST16CH_3D1_gene_existence	ST16CH_3D1_K27m3	ST16CH_3D1_exp	ST16CH_1V50_gene_existence	ST16CH_1V50_K27m3	ST16CH_1V50_exp	ST16CH_2N5_gene_existence	ST16CH_2N5_K27m3	ST16CH_2N5_exp	ST16CH_1A57_gene_existence	ST16CH_1A57_K27m3	ST16CH_1A57_exp	ST16CH_3D10_gene_existence	ST16CH_3D10_K27m3	ST16CH_3D10_exp	ST16CH_1H12_gene_existence	ST16CH_1H12_K27m3	ST16CH_1H12_exp	ST16CH_1H34_gene_existence	ST16CH_1H34_K27m3	ST16CH_1H34_exp	ST16CH_2C2_gene_existence	ST16CH_2C2_K27m3	ST16CH_2C2_exp	ST16CH_1U1_gene_existence	ST16CH_1U1_K27m3	ST16CH_1U1_exp	ST16CH_1H32_gene_existence	ST16CH_1H32_K27m3
1	109690	112065	gene_1	core	-				1	74.8737		1	75.5892		1	100		1	100		1	100		1	100		1	100		1	100		1	100		1	100		1	100			24.0741		1	100		1	100
1	112203	116391	gene_2	core	P:GO:0006281; F:GO:0003677; P:GO:0006260; C:GO:0033557				1	57.9136	0	1	97.947	0	1	51.6591	55.1185	1	71.4729	4.311	1	4.36858	0	1	38.5056	0	1	4.46407	0	1	100	0	1	40.2005	2.72299	1	78.539	0	1	0.143232	14.0849	1	73.9317	0	1	100	1557.56	1	2.62593
1	116892	117149	gene_3	core	-				1	100	57.7941	1	17.4419	0	1	31.3953	70.3204	1	100	45.8976	1	0	0	1	100	203.912	1	0	15.0604	1	100	278.335	1	0	156.861	1	100	86.6239	1	0	19.9366	1	100	75.4496	1	100	0	1	0
1	117450	118316	gene_4	core	-				1	61.015	5.50224	1	62.5144	0	1	100	3.66474	1	100	0	1	100	0.832835	1	100	0	1	0	9.56554	1	100	12.3318	1	65.2826	37.9406	1	100	28.78	1	43.8293	0	1	100	0	1	100	0	1	0
1	118334	118858	gene_5	core	F:GO:0005515	Effector			1	97.1429		1	39.8095		1	100		1	100		1	100		1	100		1	100		1	100		1	100		1	100		1	47.2381		1	100		1	100		1	0
1	119992	121064	gene_6	core	C:GO:0089701; F:GO:0003723; F:GO:0046872				1	0	0	1	5.5918	0	1	0	0	1	0	0	1	0	0	1	0	0	1	0	0	1	13.3271	0	1	0	86.5811	1	5.77819	0	1	0	7.51254	1	0	13.0809	1	10.1584	27.7541	1	0
1	121057	122699	gene_7	core	-				1	0	0	1	0	0	1	0	0	1	0	0	1	0	0	1	0	3.50276	1	0	0	1	0	101.343	1	0	5.3242	1	0	0	1	0	9.64226	1	0	139.7	1	0	17.9391	1	0
1	122865	124512	gene_8	core	C:GO:0005666; P:GO:0006383				1	0	86.7994	1	30.4005	11.309	1	0	2.79447	1	0	184.981	1	0	16.7317	1	0	7.74919	1	0	20.2531	1	0	141.156	1	0	13.8429	1	0	16.0535	1	0	26.5908	1	0	2.99825	1	0	12.8251	1	0
1	124506	126966	gene_9	core	F:GO:0004407; P:GO:0016575				1	0	0	1	37.0175	10.7739	1	0	3.29235	1	0	30.9867	1	0	96.7229	1	0	1.78897	1	0	40.6138	1	20.3576	20.373	1	0	16.1751	1	0	13.1209	1	0	1547.58	1	0	147.173	1	20.3576	3.1719	1	0
1	127119	129338	gene_10	core	F:GO:0005515; F:GO:0008237; F:GO:0070122				1	0	0	1	38.8288	0	1	0	2.14555	1	0	6.27055	1	0	5.42302	1	0	13.5271	1	0	0	1	34.3694	6.89766	1	0	0	1	0	5.47933	1	0	85.5313	1	0	0	1	25.045	2.93796	1	0
1	129918	132811	gene_11	core	-				1	0	0	1	30.6151	0	1	0	0	1	0	62.609	1	0	1.7018	1	0	0	1	0	0	1	0	0	1	0	425.175	1	0	39.6069	1	0	0	1	21.7346	42.8815	1	17.3117	0.802371	1	0
1	132657	133247	gene_12	core	F:GO:0050660				1	0	0	1	57.5296	468.333	1	0	0	1	0	0	1	0	134.491	1	0	26.1138	1	0	294.895	1	0	17.9245	1	0	0	1	0	0	1	0	0	1	0	124.828	1	59.5601	0	1	0
1	134160	135842	gene_13	core	F:GO:0005515				1	0	4.22601	1	85.7992	0	1	0	5.09462	1	0	0	1	0	298.343	1	0	5.85603	1	0	74.0894	1	0	0	1	0	0	1	0	0.621487	1	0	140.11	1	0	48.8567	1	0	0	1	0
1	136219	139633	gene_14	core	-				1	0	56.6511	1	0	1006.44	1	0	324.587	1	0	2053.81	1	0	4873.14	1	0	2067.8	1	0	3318.75	1	0	153.814	1	0	7726.74	1	17.511	446.001	1	0	201.859	1	0	1157.04	1	26.2372	558.578	1	0
1	137148	140447	gene_15	core	F:GO:0004497				1	0	11168.9	1	0	17831.2	1	0	1295.28	1	0	1506.68	1	0	894.143	1	0	19468.9	1	0	2075.09	1	0	1412.71	1	0	1747.58	1	41.5152	5751.72	1	0	619.033	1	0	6783.29	1	47.6364	4114.64	1	0
1	140579	144883	gene_16	core	F:GO:0005515				1	0	0	1	41.928	4.28402	1	0	5.78096	1	0	33.9132	1	0	32.7798	1	0	73.4328	1	0	66.0798	1	17.6307	30.9989	1	0	4.14516	1	11.6376	16.8741	1	0	57.1064	1	18.0256	51.1633	1	27.8281	5.92304	1	0
1	145496	146929	gene_17	core	-				1	0	4.51763	1	44.4909	202.59	1	6.9735	96.8749		0	0	1	0	568.108	1	0	5.66944	1	0	35.2807	1	0	13.6288	1	0	1.30881	1	100	0	1	0	3.81766	1	0	14.4673	1	0	71.2843	1	0
1	150211	151802	gene_18	core	-				1	0	30.414	1	88.6307	116.544	1	0	568.333	1	31.4698	1044.6	1	0	5155.49	1	41.3317	4.48934	1	0	142.148	1	40.2638	158.623	1	0	14.1143	1	5.59045	11.5803	1	0	96.4226	1	0	199.099	1	47.2362	5.75117	1	0
1	152495	155708	gene_19	core	F:GO:0010181; F:GO:0016491				1	0	35.9787	1	27.2558	167.607	1	0	482.547	1	0	721.192	1	0	333.816	1	0	647.386	1	0	1036.34	1	20.6285	89.4873	1	0	5073.11	1	45.1151	56.7251	1	0	99.3433	1	0	4949.36	1	0	1833.4	1	0
1	154820	155431	gene_20	core	-				1	0	215.442	1	0	111.165	1	0	32.4556	1	0	23.2326	1	0	6.02602	1	0	2.22203	1	0	0	1	0	0	1	0	56.1552	1	0	59.5266	1	0	7.10832	1	0	4.25752	1	0	21.1076	1	0
1	155866	157471	gene_21	core	-				1	0	2094.04	1	53.6737	129.272	1	0	347.172	1	0	1001.42	1	0	5496.78	1	0	41856.7	1	0	1338.29	1	0	1826.17	1	0	1440.98	1	0	99.9492	1	0	477.883	1	0	5272.77	1	0	2162.9	1	0
1	156710	158106	gene_22	core	-				1	0	75.7073	1	100	163.77	1	0	293.658	1	0	1474.02	1	0	406.512	1	0	2237.11	1	0	29.3394	1	0	308.604	1	0	2486.47	1	0	40.8678	1	0	671.038	1	0	358.621	1	0	4942.38	1	0
1	160892	162762	gene_23	core	-				1	0	0	1	64.6713	0	1	0	12.686	1	0	0	1	0	0	1	0	2.75866	1	0	0	1	0	0	1	0	4.19187	1	0	7.19794	1	0	3.28051	1	17.3169	1.16599	1	0	0	1	0
1	175972	177751	gene_24	core	C:GO:0005737; F:GO:0003999; P:GO:0006168; P:GO:0009116				1	0	2183.19	1	28.1461	0	1	0	54.1843	1	0	9.24906	1	0	351.282	1	0	26.5877	1	0	1.31874	1	0	9.38802	1	0	7.25025	1	0	0	1	0	419.399	1	0	3.7701	1	0	51.5962	1	0
1	178809	179915	gene_25	core	-				1	0	2.12346	1	0	36.6168	1	0	4.32887	1	0	25.5949	1	0	27.3673	1	0	0	1	0	6.9776	1	0	7.81098	1	0	3.26938	1	0	20.9496	1	0	165.465	1	0	0	1	0	0	1	0
1	180574	180801	gene_26	core	-				1	0	54.1482	1	0	0	1	0	36.3281	1	0	94.6415	1	0	2.16323	1	0	122.388	1	0	38.0833	1	0	0	1	0	20.8614	1	0	0	1	0	3.1217	1	0	343.876	1	100	36.7711	1	0
1	180791	182332	gene_27	core	F:GO:0004672; F:GO:0005524; P:GO:0006468				1	0	1655.39	1	0	0	1	0	255.75	1	0	5.09335	1	0	18.5322	1	0	1470.91	1	24.2542	29.0443	1	33.917	13.3676	1	0	9.52223	1	0	5.64858	1	0	66.5627	1	20.1686	93.0394	1	100	27.7217	1	49.4812
1	182043	182648	gene_28	core	-				1	0		1	0		1	0		1	0		1	0		1	0		1	100		1	100		1	0		1	0		1	0		1	100		1	100		1	100
1	189667	190583	gene_29	core	F:GO:0004672; F:GO:0005524; P:GO:0006468				1	0	18.6598	1	100	6.22906	1	100	0	1	100	0	1	0	0	1	0	0	1	100	0	1	100	0	1	0	0	1	100	2.39637	1	82.7699	0	1	100	0	1	100	0	1	100
1	192536	193504	gene_30	core	F:GO:0008113				1	0	3.80924	1	0	33.2471	1	0	2.81911	1	0	5.51434	1	0	3.8084	1	0	35.0475	1	22.9102	0	1	0	53.5913	1	0	7.39435	1	0	36.5745	1	0	286.589	1	0	4.42175	1	4.23117	0	1	29.4118
1	193719	197781	gene_31	core	-				1	0	2.28239	1	37.14	50.6475	1	0	114.174	1	0	12.148	1	0	6.6737	1	0	15.2305	1	0	150.129	1	15.4073	4.53599	1	0	353.112	1	0	383.733	1	0	32.2413	1	12.3308	32.1322	1	0	78.2891	1	0
1	198145	198682	gene_32	core	-				1	0	12.3701	1	32.7138	6.674	1	20.4461	0	1	21.5613	0	1	0	4.5088	1	0	0	1	0	0	1	0	0	1	0	0	1	96.2825	2.92207	1	0	0	1	76.7658	6.57894	1	58.1784	0	1	0
1	199798	200151	gene_33	core	-				1	100	6.38442	1	100	9.79979	1	100	0	1	100	0	1	0	0	1	100	0	1	38.9831	0	1	0	0	1	0	0	1	100	26.5997	1	0	0	1	100	0	1	100	0	1	0
1	200691	200948	gene_34	core	-				1	0		1	100		1	100		1	100		1	0		1	100		1	0		1	0		1	0		1	100		1	0		1	100		1	100		1	0
1	201325	202334	gene_35	core	-				1	0	85.0252	1	100	556.776	1	100	80.1724	1	82.6733	44.7207	1	0	43.965	1	70.8911	69.3673	1	55.2475	67.8399	1	96.6337	429.604	1	0	109.42	1	100	219.447	1	0	60.4524	1	100	157.964	1	100	16.8641	1	0
1	202365	205520	gene_36	core	F:GO:0022857; P:GO:0055085				1	0	498.396	1	38.7516	19.2173	1	0.475285	100.954	1	0	49.5428	1	0	1001.53	1	0	127.183	1	0	194.044	1	25.3802	70.6619	1	0	103.521	1	54.0558	82.4215	1	0	10.9855	1	47.0532	34.9249	1	28.2953	347.282	1	0
1	207837	208140	gene_37	core	-	Effector			1	100		1	100		1	100		1	100		1	100		1	100		1	100		1	100		1	100		1	100		1	100		1	100		1	100		1	100
1	211175	213646	gene_38	core	-				1	74.5146	18.8879	1	100	0	1	100	0	1	100	0	1	100	1.86793	1	99.555	0	1	85.5987	0	1	100	0	1	100	0	1	100	0	1	54.2476	2.1207	1	100	0	1	100	7.96707	1	100
1	213664	217032	gene_39	core	-				1	0	0	1	92.1045	0	1	2.96824	13.1559	1	37.0436	12.6778	1	8.28139	0	1	14.8709	0	1	0	0	1	68.596	1.49146	1	0	22.3776	1	42.3865	62.2545	1	0	54.1428	1	40.5165	43.8274	1	46.6014	0	1	27.753
1	217450	219357	gene_40	core	-				1	0	118.936	1	32.9665	0	1	0	30.5434	1	0	4.972	1	0	588.398	1	0	106.657	1	0	124.425	1	0	64.581	1	0	129.401	1	0	9.40824	1	0	22.3963	1	26.2579	156.856	1	0	29.258	1	0
1	219478	223634	gene_41	core	F:GO:0004420; F:GO:0005515; P:GO:0008299; P:GO:0015936				1	0	6.8729	1	40.4859	0	1	0	1.4368	1	0	0	1	0	0	1	0	47.6935	1	0	0	1	21.1932	71.8611	1	0	26.3383	1	24.4166	32.6923	1	0	3.7029	1	19.9904	0	1	35.6507	12.7774	1	12.052
1	223670	225479	gene_42	core	P:GO:0055085; F:GO:0022857; C:GO:0016021				1	0	792.323	1	61.547	312.42	1	0	699.316	1	0	230.354	1	0	122.297	1	0	68.3801	1	0	539.327	1	51.105	204.618	1	0	1311.56	1	97.6243	404.654	1	0	350.785	1	95.9669	67.6234	1	56.2983	521.608	1	0
1	226383	228265	gene_43	core	-				1	0	0	1	83.1121	10.4217	1	0	0	1	0	0	1	0	0	1	0	8.59102	1	0	0	1	40.2549	0	1	0	0.985179	1	0	6.8604	1	0	74.2246	1	0	0	1	0	16.6184	1	0
1	228392	230956	gene_44	core	F:GO:0004407; P:GO:0016575				1	0	49.8396	1	76.0624	14.0761	1	16.2963	316.807	1	0	146.709	1	0	470.718	1	0	18.9213	1	0	0	1	36.1793	0	1	0	16.7204	1	16.5302	0	1	0	106.333	1	19.4542	60.684	1	17.3879	2.492	1	6.31579
1	230325	231664	gene_45	core	-				1	17.5373	4089.78	1	100	1268.91	1	84.0299	826.632	1	45.3731	142.712	1	36.7164	56.2018	1	18.8806	148.077	1	10.2985	128.157	1	100	93.3103	1	42.6866	3820.23	1	84.4776	9541.18	1	15.2985	2280.65	1	90.0746	107.785	1	86.1194	137.873	1	64.9254
1	232856	233568	gene_46	core	-	Effector			1	100		1	100		1	100		1	100		1	100		1	100		1	100		1	100		1	100		1	100		1	100		1	100		1	100		1	100
1	234019	235397	gene_47	core	-	Effector			1	100		1	100		1	100		1	100		1	100		1	100		1	100		1	100		1	100		1	100		1	100		1	100		1	100		1	100
1	236211	236788	gene_48	core	-				1	100		1	100		1	100		1	100		1	100		1	100		1	100		1	100		1	100		1	100		1	100		1	100		1	100		1	100
1	237794	238957	gene_49	core	-				1	100		1	100		1	100		1	100		1	100		1	100		1	100		1	100		1	100		1	100		1	100		1	100		1	100		1	100
1	239195	240148	gene_50	core	-				1	100		1	100		1	100		1	100		1	100		1	100		1	100		1	100		1	100		1	100		1	100		1	100		1	100		1	100
1	243152	243579	gene_51	core	-				1	100		1	100		1	100		1	100		1	100		1	100		1	100		1	100		1	100		1	100		1	100		1	100		1	100		1	100
1	246303	246675	gene_52	core	-				1	100		1	100		1	100		1	100		1	100		1	100		1	100		1	100		1	100		1	100		1	100		1	100		1	100		1	100
1	249385	251088	gene_53	core	F:GO:0004657; P:GO:0006562				1	0	164.365	1	62.9695	0	1	0	38.6914	1	0	263.769	1	0	16.4587	1	0	34.8003	1	0	63.3407	1	44.777	196.861	1	0	2.61531	1	0	88.6655	1	0	447.079	1	0	26.7022	1	82.3357	21.4644	1	0
1	251602	251814	gene_54	core	-				1	0	0	1	0	5.50181	1	0	0	1	12.6761	0	1	36.1502	122.038	1	0	19.6444	1	0	0	1	9.85915	73.0228	1	0	67.6415	1	84.507	0	1	0	0	1	0	0	1	5.6338	0	1	1.40845
1	255386	257699	gene_55	core	-				1	0	0	1	47.796	0	1	18.0207	0	1	19.2308	0	1	17.1132	0	1	17.675	18.806	1	24.0709	0	1	48.7035	0	1	19.4468	0	1	50	0	1	0	49.9796	1	29.6024	0	1	33.7943	0	1	47.4503
1	258828	259403	gene_56	core	-				1	69.0972		1	100		1	100		1	100		1	67.8819		1	100		1	95.4861		1	100		1	100		1	100		1	88.7153		1	100		1	100		1	100
1	262670	263444	gene_57	core	-				1	100		1	100		1	100		1	100		1	26.7097		1	100		1	100		1	100		1	100		1	100		1	100			0		1	100		1	100
1	263519	264418	gene_58	core	-				1	100		1	63.2222		1	100		1	100		1	38.7778		1	100		1	100		1	100		1	100		1	100		1	100			7.44444		1	100		1	100
1	265655	266656	gene_59	core	-				1	100		1	100		1	100		1	100		1	100		1	100		1	100		1	100		1	100		1	100		1	100		1	100		1	100		1	100
1	267767	268486	gene_60	core	-				1	100		1	100		1	100		1	100		1	100		1	100		1	100		1	100		1	100		1	100		1	100		1	100		1	100		1	100
1	269193	271289	gene_61	core	-				1	98.7124		1	54.7449		1	84.2632		1	99.4754		1	97.9971		1	73.6767		1	99.1416		1	71.5308		1	100		1	78.5885		1	95.279		1	68.4311		1	96.5188		1	100
1	270352	270691	gene_62	core	-				1	100	9.39799	1	100	216.771	1	100	32.3734	1	100	54.2611	1	100	10.57	1	100	462.626	1	100	4.53777	1	100	26.7051	1	100	1847.31	1	100	22.6052	1	100	17.8808	1	100	19.2137	1	100	83.605	1	100
1	271421	273025	gene_63	core	-				1	0	0	1	0	1.35822	1	0	0	1	0	250.436	1	0	0	1	0	5.34519	1	0	5.47704	1	57.8193	0	1	0	0	1	0	0	1	0	81.7205	1	0	0	1	0	0	1	0
1	273504	275194	gene_64	core	F:GO:0050661; F:GO:0004616; P:GO:0006098				1	0		1	45.1804		1	45.2986		1	52.8681		1	6.38675		1	2.95683		1	0		1	69.0124		1	54.7014		1	87.0491		1	11.4725		1	51.3306		1	71.6736		1	31.2833
1	275375	275760	gene_65	core	-				1	100	89.1363	1	100	35.3624	1	100	12.391	1	100	27.8739	1	100	39.6991	1	100	0	1	100	0	1	100	63.7477	1	100	0	1	100	6.90411	1	100	2.06758	1	100	4.83024	1	100	3.90224	1	100
1	276037	276934	gene_66	core	-				1	100	26.456	1	100	0	1	100	0.650895	1	100	40.4934	1	100	0	1	100	0	1	100	0	1	100	0	1	100	107.834	1	100	9.73324	1	100	0	1	100	0	1	100	0	1	100
1	277886	278138	gene_67	core	-	Effector			1	100	111.42	1	100	0	1	100	110.237	1	100	34.3135	1	100	59.5266	1	100	13.7686	1	100	0	1	100	539.528	1	100	0	1	100	151.343	1	100	59.4185	1	100	91.8288	1	100	3771.08	1	100
1	278329	283202	gene_68	core	C:GO:0016021; F:GO:0005524; F:GO:0140359; P:GO:0055085				1	33.2171	67.4265	1	47.6611	0	1	22.7329	606.304	1	59.2327	5.23083	1	24.682	0	1	21.1531	12.3121	1	0.533443	131.449	1	48.2561	0	1	32.1502	0	1	62.023	45.5403	1	15.9212	137.563	1	45.158	20.0018	1	34.4071	17.2535	1	26.7337
1	283603	286767	gene_69	core	F:GO:0005524; F:GO:0070615				1	0	160.107	1	31.9431	21.3164	1	0	114.174	1	15.8294	15.5923	1	0	294.199	1	0	197.304	1	0	70.7451	1	20.2844	128.627	1	0	9.4355	1	72.733	52.2493	1	0	50.9492	1	25.0553	386.33	1	0	451.467	1	0
1	288968	290391	gene_70	core	-				1	0	1611.24	1	51.0534	9032.14	1	0	168.256	1	68.1882	639.026	1	0	84.6616	1	0	92.8515	1	0	6323.15	1	70.5758	242.498	1	0	817.792	1	75.4213	51.0733	1	0	21.4084	1	0	1066.05	1	0	1888.21	1	0
1	290288	292725	gene_71	core	F:GO:0022857; P:GO:0055085				1	0	0	1	44.6678	0	1	0	96.5094	1	0	342.133	1	0	26.7707	1	0	9.78482	1	0	13.8133	1	27.6866	132.112	1	0	0	1	27.3995	119.427	1	0	57.3179	1	0	44.9286	1	0	0	1	0
1	292856	295143	gene_72	core	-				1	0	0	1	39.5542	0	1	0	0	1	0	0	1	0	0	1	0	0	1	0	0	1	73.8636	70.5778	1	0	0	1	97.4213	0	1	0	0	1	0	0	1	0	0	1	0
1	295964	298223	gene_73	core	P:GO:0055085; F:GO:0022857; C:GO:0016021				1	0	0	1	45.7965	0	1	0	0	1	0	72.997	1	0	2.97546	1	0	7.54077	1	0	8.93622	1	22.1681	0	1	0	0	1	32.0354	0	1	0	117.911	1	0	0.67123	1	0	13.246	1	0
1	298510	300513	gene_74	core	-				1	18.9122	0	1	71.1078	0	1	78.0439	0	1	69.4611	0	1	23.2535	0	1	78.3932	0	1	19.3613	0	1	81.3872	0	1	32.8842	0	1	100	0	1	26.1976	286.171	1	73.8523	0	1	70.6088	0	1	64.7206
1	300854	302641	gene_75	core	-				1	100		1	100		1	100		1	100		1	100		1	100		1	100		1	100		1	100		1	100		1	100		1	100		1	100		1	100
1	304679	305909	gene_76	core	-				1	100		1	100		1	100		1	100		1	100		1	100		1	100		1	100		1	100		1	100		1	100		1	100		1	100		1	100
1	307304	307942	gene_77	core	-				1	100	0	1	100	0	1	100	0	1	100	0	1	100	0	1	100	0	1	100	0	1	100	0	1	100	0	1	100	0	1	100	0	1	100	0	1	100	0	1	100
1	308550	308967	gene_78	core	-				1	100		1	100		1	100		1	100		1	100		1	100		1	100		1	100		1	100		1	100		1	100		1	100		1	100		1	100
1	309601	311484	gene_79	core	-				1	100		1	100		1	100		1	100		1	100		1	100		1	100		1	100		1	100		1	100		1	100		1	100		1	100		1	100
1	316103	318736	gene_80	core	-				1	100		1	100		1	100		1	100		1	100		1	100		1	100		1	100		1	100		1	100		1	100		1	100		1	100		1	100
1	319127	319619	gene_81	core	F:GO:0004672; F:GO:0005524; P:GO:0006468				1	100		1	100		1	100		1	100		1	100		1	100		1	100		1	100		1	100		1	100		1	100		1	100		1	100		1	100
1	319885	321381	gene_82	core	-				1	100		1	100		1	100		1	100		1	100		1	100		1	100		1	100		1	100		1	100		1	100		1	100		1	100		1	100
1	321577	322227	gene_83	core	F:GO:0004672; F:GO:0005524; P:GO:0006468				1	100		1	100		1	100		1	100		1	100		1	100		1	100		1	100		1	100		1	100		1	100		1	100		1	100		1	100
1	323663	325963	gene_84	core	F:GO:0004672; F:GO:0005524; P:GO:0006468				1	100	40.6587	1	100	79.1136	1	100	7.46933	1	100	0	1	100	13.1119	1	100	0	1	100	0	1	100	0	1	100	15.1077	1	100	33.2496	1	100	0	1	100	0	1	100	0	1	100
1	326322	330562	gene_85	core	-				1	60.8111		1	100		1	62.8154		1	70.4315		1	63.5935		1	53.6902		1	41.0281		1	70.4079		1	60.2216		1	68.3094		1	69.2761		1	100		1	71.2332		1	60.5282
1	327953	331167	gene_86	core	-				1	40.7154		1	100		1	32.1306		1	42.1773		1	33.1571		1	20.0933		1	24.6656		1	74.9922		1	28.7092		1	39.3779		1	40.6532		1	100		1	43.2348		1	29.1135
1	334675	337425	gene_87	core	F:GO:0005524; F:GO:0016887				1	94.1112	61.0683	1	100	301.071	1	100	3.67668	1	100	7.99133	1	100	15.6906	1	100	72.2854	1	100	33.9577	1	100	0	1	100	138.429	1	100	26.2026	1	99.1639	7.01851	1	100	0	1	100	9.79676	1	100
1	342721	347898	gene_88	core	-				1	0	125.13	1	66.377	0	1	53.9204	199.805	1	54.4612	102.595	1	0	8.42072	1	27.2306	31.5517	1	31.5373	90.178	1	91.1356	121.121	1	45.5581	113.596	1	87.3696	23.692	1	3.53418	63.0059	1	45.5002	2.55159	1	0	2.45808	1	15.4693
1	347989	350224	gene_89	core	F:GO:0008289				1	0	0	1	34.3023	0	1	0	49.1827	1	0	336.329	1	0	1.91193	1	0	0	1	0	5.15812	1	0	10.2075	1	0	0	1	0	10.3758	1	0	30.593	1	0	0	1	0	0.867094	1	0
1	350593	352353	gene_90	core	-				1	0	0	1	0	66.0888	1	0	4.2427	1	0	0	1	0	0	1	0	6.60423	1	0	17.1455	1	0	60.3413	1	0	5.91108	1	0	33.1241	1	0	50.9492	1	0	6.11963	1	0	28.7733	1	0
1	352989	356590	gene_91	core	F:GO:0005515				1	0	41.533	1	35.1749	1755.54	1	0	6.71612	1	0	581.369	1	0	1782.01	1	0	49.8251	1	0	270.6	1	0	12.2973	1	0	60.3289	1	0	1181.64	1	0	647.57	1	0	50.4124	1	0	270.88	1	0
1	356719	356994	gene_92	core	-				1	0	0	1	0	0	1	0	0	1	0	0	1	0	58.3535	1	0	2.06853	1	0	0	1	0	3.6869	1	0	0	1	0	0	1	0	22.8636	1	0	17.2936	1	0	48.9543	1	0
1	357565	359240	gene_93	core	F:GO:0008703; P:GO:0009231				1	0	130.199	1	55.1313	14.2863	1	0	342.101	1	0	196.125	1	0	12.8145	1	0	68.8774	1	0	267.835	1	29.8926	179.245	1	0	146.809	1	0	61.3226	1	0	14.8498	1	0	206.963	1	37.8878	581.241	1	0
1	360490	363030	gene_94	core	P:GO:0005975				1	0	0	1	45.8481	0	1	0	0	1	0	0	1	0	0	1	0	0	1	0	0	1	84.3762	0	1	0	0	1	47.9732	0	1	0	79.3632	1	19.7166	0	1	0	0	1	0
1	363310	369756	gene_95	core	F:GO:0003677; F:GO:0008270				1	0	23.7726	1	71.6923	4.74128	1	74.4377	53.7683	1	73.6001	372.619	1	18.6909	59.424	1	71.1183	1073.84	1	23.732	21.2789	1	69.893	10.226	1	60.4467	232.778	1	86.6605	235.912	1	22.429	772.613	1	75.2908	1642.96	1	58.6785	59.0153	1	0
1	370423	371466	gene_96	core	-				1	0	0	1	100	0	1	100	0	1	100	0	1	0	0	1	100	0	1	40.7088	0	1	100	0	1	100	0	1	100	10.1244	1	75.3831	0	1	100	0	1	48.9464	0	1	36.3985
1	375356	376611	gene_97	core	F:GO:0016491				1	0	34.1821	1	86.465	44.7347	1	0	5.16875	1	0	17.9772	1	0	973.9	1	0	25.0882	1	0	50.1528	1	50.0796	35.7679	1	0	4.42233	1	0	144.939	1	0	622.547	1	0	171.938	1	0	19.7723	1	0
1	378023	381606	gene_98	core	-				1	0	0	1	28.1529	0	1	0	0	1	0	0	1	0	0	1	0	0	1	0	0	1	21.0379	0	1	0	0	1	33.5938	54.6342	1	0	0	1	0	0	1	0	0	1	0
1	381805	383847	gene_99	core	-				1	0		1	36.9065		1	0		1	0		1	0		1	0		1	0		1	0		1	0		1	0		1	0		1	0		1	0		1	0
1	384105	385387	gene_100	core	C:GO:0005634; F:GO:0004721; P:GO:0006397				1	0	0	1	39.0491	5.88413	1	0	19.2583	1	0	0	1	0	279.24	1	0	11.0412	1	0	0	1	62.8995	26.8868	1	0	14.8998	1	71.5511	11.7038	1	0	0	1	0	18.2838	1	0	24.2579	1	0
1	385391	388193	gene_101	core	-				1	0	3.22958	1	0	44.6721	1	0	5.10072	1	0	0	1	0	389.443	1	26.1149	0	1	0	188.073	1	26.2576	0	1	0	0	1	100	48.1772	1	0	0	1	26.9354	0	1	0	0	1	0
1	400522	402178	gene_102	core	-				1	0		1	100		1	67.1696		1	56.9101		1	43.452		1	68.2559		1	60.7121		1	100		1	40.1931		1	100		1	43.3313		1	80.8087		1	100		1	77.3084
1	403792	405048	gene_103	core	-				1	0	0	1	72.6333	0	1	0	26.2039	1	0	13.8657	1	0	106.981	1	0	0	1	0	0	1	0	0	1	0	0	1	77.327	62.9239	1	0	1658.12	1	0	0	1	0	0	1	0
1	406098	406400	gene_104	core	-				1	0		1	100		1	0		1	0		1	0		1	0		1	0		1	0		1	0		1	100		1	0		1	0		1	0		1	0
1	408516	409952	gene_105	core	-	Effector			1	0	37.3453	1	0	28.9801	1	0	737.74	1	0	216.467	1	0	7.97828	1	0	0	1	0	204.598	1	0	89.0171	1	0	45.0943	1	75.9916	0	1	0	5.78644	1	0	9.97299	1	0	74.101	1	0
1	410186	413160	gene_106	core	-				1	0	0	1	20.437	0	1	0	7.07273	1	0	0	1	0	19.7228	1	14.2857	29.5986	1	0	3.16868	1	0	0	1	0	19.2636	1	24.8067	216.738	1	0	0	1	15.2605	63.6808	1	0	0	1	0
1	413094	415042	gene_107	core	-				1	0	0	1	64.7512	0	1	0	0	1	0	550.771	1	0	48.6279	1	73.3197	54.4266	1	0	13.7434	1	36.275	257.762	1	0	47.493	1	85.4797	52.6252	1	0	1.68307	1	59.2612	0	1	32.1703	0	1	0
1	415228	417421	gene_108	core	C:GO:0016020; F:GO:0046873; P:GO:0030001; P:GO:0055085				1	0	371.951	1	58.113	345.825	1	0	2661.08	1	0	381.983	1	0	1776.51	1	0	638.105	1	0	1491.71	1	0	159.922	1	0	1804.24	1	0	116.204	1	0	1358.85	1	0	2666.55	1	0	975.794	1	0
1	415948	418502	gene_109	core	-				1	0	2546.52	1	49.9022	3441.44	1	0	1320.92	1	0	4115.83	1	0	1928.32	1	0	208.575	1	0	1691.96	1	0	704.451	1	0	1850.99	1	0	2629.13	1	0	443.88	1	0	890.159	1	0	3691.12	1	0
1	418743	421901	gene_110	core	F:GO:0003677; F:GO:0008270				1	0	125.612	1	35.7075	2.13022	1	0	6.33462	1	0	13.4888	1	0	316.154	1	0	14.548	1	0	0	1	28.2051	58.1229	1	0	38.1568	1	22.5388	6.45338	1	0	63.3588	1	0	24.2298	1	29.6296	17.0187	1	0
1	422867	423459	gene_111	core	-				1	100		1	100		1	100		1	100		1	100		1	100		1	100		1	100		1	100		1	100		1	100		1	100		1	100		1	95.6155
1	423613	426598	gene_112	core	-				1	100	22.3202		100	0	1	100	33.3008	1	100	556.147	1	100	57.1723		11.7883	136.067	1	100	679.153	1	100	435.122	1	100	1.79659	1	100	88.9105	1	100	39.4141	1	100	55.8101	1	100	7.03585	1	100
1	426218	427117	gene_113	core	-				1	100			100		1	100		1	100		1	100			0		1	100		1	100		1	100		1	100		1	100		1	100		1	100		1	100
1	436689	437392	gene_114	core	-				1	100			100		1	100		1	100		1	100			0		1	100		1	100		1	100		1	100		1	100		1	100		1	100		1	100
1	439816	442469	gene_115	core	F:GO:0003677; F:GO:0008270				1	0		1	47.2871		1	0		1	22.6827		1	2.03466		1	37.4152		1	1.95931		1	32.6677		1	0		1	100		1	0		1	23.587		1	0		1	0
1	442531	444078	gene_116	core	F:GO:0046872; F:GO:0003993				1	0	2.00653	1	50.0646	0	1	0.322997	0	1	0	0	1	0	1.64472	1	0	10.9368	1	0	0	1	52.1964	0	1	0	0	1	100	0	1	0	8.85598	1	40.4393	0	1	7.04134	0	1	0
1	444387	445802	gene_117	core	-				1	0	38.6257	1	100	17.2589	1	100	0	1	100	2.36329	1	100	0	1	100	0	1	100	0	1	100	0	1	100	0	1	100	31.1273	1	0	19.7144	1	98.7994	0	1	100	0	1	72.1045
1	446235	447209	gene_118	core	-				1	0	0	1	93.2308	130.81	1	1.12821	17.96	1	0	0	1	0	0	1	0	0	1	0	0	1	0	0	1	2.66667	0	1	57.3333	1.97035	1	0	39.6816	1	0	0	1	0	0	1	0
1	447562	448094	gene_119	core	C:GO:0005634; F:GO:0003723; C:GO:0005737; P:GO:0006396				1	0		1	0		1	0		1	0		1	0		1	0		1	0		1	0		1	0		1	0		1	0		1	0		1	0		1	0
1	449458	451827	gene_120	core	F:GO:0022857; P:GO:0055085				1	0	231.629	1	30.6751	53.5502	1	32.9114	418.901	1	34.4304	176.088	1	0	57.4785	1	21.8565	0	1	0	37.9062	1	68.481	2.12721	1	0	22.0054	1	90.2954	6.36355	1	0	0	1	0	4.55002	1	33.5021	81.5905	1	20.9283
1	450985	451624	gene_121	core	-	Effector			1	0	418.991	1	81.875	101.807	1	90.1562	46.4974	1	95.7812	19.0816	1	0	233.029	1	49.2188	140.616	1	0	16.352	1	100	10.0144	1	0	337.639	1	100	22.8591	1	0	9.81424	1	0	284.376	1	92.3438	385.628	1	45.7812
1	454178	456188	gene_122	core	F:GO:0016746				1	0	0	1	9.74639	0	1	0	59.4214	1	0	32.4917	1	0	170.55	1	0	33.3424	1	0	3.19101	1	0	0	1	0	0	1	0	0.358442	1	0	15.7146	1	0	0	1	0	0	1	0
1	456438	457868	gene_123	core	F:GO:0003824; F:GO:0030170; P:GO:0019346				1	0	0	1	98.1132	0	1	0	0	1	35.0105	0	1	0	4.12188	1	0	0	1	0	0	1	54.5073	0	1	0	0	1	87.7009	0	1	0	34.3907	1	0	0	1	75.8211	15.6578	1	0
1	458998	464625	gene_124	core	-				1	0	0	1	41.4001	65.6883	1	8.90192	51.3967	1	2.64748	0	1	0	26.5943	1	0	1.74149	1	0	46.8381	1	11.8692	24.5488	1	0	93.0071	1	30.6326	8.31239	1	0	148.717	1	12.0824	0	1	30.7925	40.1304	1	0
1	464791	465465	gene_125	core	-				1	0.592593	0	1	0	0	1	0	0	1	18.8148	0	1	0	0	1	0	0	1	0	0	1	1.62963	0	1	0	1.13294	1	0	0	1	0	0	1	9.92593	0	1	0	0	1	0
1	473659	475644	gene_126	core	-				1	0	0	1	45.8711	0	1	0	0	1	0	50.8698	1	0	12.5191	1	0	142.347	1	0	0	1	25.2266	6.31367	1	0	41.146	1	0	0	1	0	236.272	1	0	0	1	0	0	1	0
1	476049	477570	gene_127	core	F:GO:0003755; P:GO:0000413; P:GO:0006457				1	0	16.2521	1	0	5.91625	1	0	15.7481	1	0	224.701	1	0	107.798	1	0	411.224	1	0	198.777	1	0	56.5633	1	0	175.072	1	0	230.53	1	0	2202.33	1	0	4.69332	1	0	7.63904	1	0
1	478204	479380	gene_128	core	C:GO:0005840; F:GO:0003735; P:GO:0006412				1	0	101.647	1	0	253.238	1	0	6.09509	1	0	25.8797	1	0	14.8693	1	0	15.8978	1	0	8.45419	1	0	11.6847	1	0	18.0066	1	0	10.1104	1	0	8831.54	1	0	57.8691	1	0	4.39741	1	0
1	480531	482181	gene_129	core	-	Effector			1	0	27.2012	1	0	176.956	1	0	0	1	0	0	1	0	0	1	0	34.8213	1	0	0	1	0	77.879	1	0	234.085	1	0	7.23422	1	0	0	1	0	2.31387	1	0	0	1	0
1	482518	485792	gene_130	core	-				1	0	4.31331	1	44.5802	88.8407	1	0	0	1	0	2.34019	1	0	0	1	0	0	1	0	0	1	15.2977	85.5489	1	0	297.623	1	0	89.3949	1	0	767.793	1	0	0	1	0	11.1934	1	0
1	485944	491221	gene_131	core	P:GO:0061817				1	0	9.90403	1	33.6491	0	1	0	58.125	1	0	7.14213	1	0	85.5852	1	0	6.37227	1	0	31.4261	1	9.49223	149.146	1	0	17.9471	1	0	6.19251	1	0	254.746	1	0	357.631	1	0	82.5016	1	0
1	491933	492364	gene_132	core	-				1	0	27.011	1	0	52.7852	1	0	0	1	0	418.928	1	0	9.1048	1	34.2593	24.3616	1	0	8.35024	1	0	53.4102	1	0	4.59294	1	0	4.76153	1	0	7.09087	1	0	0	1	0	0	1	0
1	492606	495319	gene_133	core	-				1	0	12.0831	1	16.7281	3.40836	1	0	6.75872	1	0	13.3868	1	0	76.9148	1	65.4016	7.77306	1	0	11.5765	1	0	0	1	0	0	1	81.098	4.16211	1	0	20.0334	1	0	0	1	0	7.35422	1	0
1	495370	495627	gene_134	core	-				1	0	15.3277	1	0	36.9287	1	0	183.427	1	0	16.3437	1	0	2.63265	1	0	190.774	1	0	330.399	1	0	6.19492	1	0	13.6943	1	100	0.968541	1	0	23.9935	1	0	7.14691	1	0	210.392	1	0
1	495733	497541	gene_135	core	F:GO:0008236; P:GO:0006508				1	0	46.2332	1	0	0	1	0	0	1	0	3.0971	1	0	53.9707	1	0	11.9182	1	0	21.9475	1	0	23.5727	1	0	47.055	1	89.9392	26.7619	1	0	3.73812	1	0	8940.78	1	0	231.239	1	0
1	497735	499249	gene_136	core	F:GO:0004150; P:GO:0006760				1	0	0	1	33.0693	1216.57	1	0	0	1	0	0	1	0	12.0697	1	0	57.6482	1	0	0	1	0	8.16603	1	0	113.021	1	0	9.27405	1	0	42.2837	1	0	15.6171	1	0	0	1	0
1	500270	502883	gene_137	core	P:GO:0006011; F:GO:0003983				1	0	33.0134	1	0	10.4771	1	0	6.71612	1	0	51.8418	1	0	5.78752	1	0	11.3389	1	0	8.08115	1	0	5.11081	1	0	139.076	1	0	45.0148	1	0	248.608	1	0	85.6397	1	0	16.5373	1	0
1	503019	505126	gene_138	core	F:GO:0005515				1	0	600.845	1	30.5028	39.9211	1	0	1.2888	1	0	196.463	1	0	15.6558	1	0	10.847	1	0	1.35245	1	0	6.26364	1	0	89.2868	1	0	56.5794	1	0	3501.09	1	0	26.374	1	0	427.706	1	0
1	505317	507267	gene_139	core	-				1	0	21.9643	1	0	627.716	1	0	335.672	1	0	51.9837	1	35.0077	114.015	1	0	10.7629	1	0	25.0399	1	0.666325	26.7051	1	0	172.893	1	0	77.9353	1	0	71.1532	1	0	286.92	1	33.9826	54.7233	1	0
1	509602	513045	gene_140	core	-				1	0	171.324	1	90.4762	92.6373	1	0	12.6442	1	43.9024	287.942	1	4.3554	41.966	1	0	9.5044	1	0	482.556	1	100	55.5366	1	0	330.692	1	100	337.611	1	0	45.7347	1	0	10.1197	1	94.8026	49.7028	1	0
1	513319	514932	gene_141	core	-				1	0	0	1	86.9269	0	1	0	0	1	0	0	1	0	4.88297	1	0	20.2906	1	0	0	1	50.3098	0	1	0	0	1	47.7695	22.4882	1	0	30.1967	1	0	0	1	0	0	1	0
1	515125	515463	gene_142	core	-				1	0	4.39929	1	0	0	1	0	0	1	0	9.80623	1	0	0	1	0	0	1	0	0	1	0	0	1	0	3.42883	1	0	0.805385	1	0	10.673	1	0	3.36183	1	0	0	1	0
1	515679	516650	gene_143	core	C:GO:0005751				1	0	0	1	0	79.6954	1	0	0	1	0	143.151	1	0	21.5926	1	0	18.2496	1	0	0	1	0	34.5184	1	0	0	1	0	2.35585	1	0	172.129	1	0	2.59153	1	0	36.1174	1	0
1	521846	522578	gene_144	core	-				1	100	609.88	1	100	174.816	1	100	445.466	1	100	182.39	1	100	4214.57	1	100	105.09	1	100	70.6365	1	100	90.0181	1	100	125.473	1	100	355.033	1	100	121.379	1	100	216.001	1	100	687.461	1	100
1	523185	524975	gene_145	core	-				1	0	6.64243	1	82.6912	81.2893	1	0	9.60434	1	0	48.835	1	0	88.8946	1	0	440.597	1	0	224.307	1	0	38.1329	1	0	4.33431	1	0	16.438	1	0	30.2811	1	0	33.3522	1	0	15.632	1	0
1	524948	528223	gene_146	core	-				1	0	37.3647	1	28.083	6.25783	1	0	26.2039	1	0	0	1	0	20.466	1	0	0	1	0	0	1	15.293	21.9575	1	0	2.72798	1	0	2.25595	1	0	16.1543	1	0	0	1	0	17.5516	1	0
1	528484	528666	gene_147	core	-				1	0	8.73885	1	0	0	1	0	0	1	0	0	1	0	0	1	0	0	1	0	0	1	0	0	1	0	8.08757	1	0	433.476	1	0	0	1	0	0	1	0	0	1	0
1	529154	533008	gene_148	core	-				1	0	7.38895	1	45.1102	9.54099	1	0	8.68716	1	0	10.5703	1	0	1001.79	1	0	123.367	1	0	41.8369	1	0	24.9754	1	0	100.62	1	0	84.8105	1	0	72.0688	1	0	151.968	1	0	12.3127	1	0
1	535032	535865	gene_149	core	-				1	0	0	1	60.0719	0	1	0	6.19549	1	0	0	1	0	6.25955	1	0	0	1	0	0	1	0	0	1	0	0	1	100	0	1	0	0	1	0	0	1	0	0	1	0
1	536666	537653	gene_150	core	-	Effector			1	0	89.3384	1	50.7085	5.85236	1	0	0	1	0	28.1632	1	0	13.1801	1	0	74.5247	1	0	14.5756	1	100	48.4527	1	0	115.118	1	100	48.1244	1	0	11.4255	1	0	90.7036	1	0	30.5504	1	0
1	538851	542207	gene_151	core	-				1	0	2336.62	1	29.8481	260.315	1	0	39.0259	1	0	115.358	1	0	450.658	1	0	8609.99	1	0	2157.31	1	0	743.279	1	0	591.087	1	0	123.384	1	0	122.854	1	0	94.4125	1	0	499.606	1	0
1	542315	544554	gene_152	core	-				1	0		1	0		1	0		1	0		1	0		1	0		1	0		1	34.9554		1	0		1	100		1	0		1	0		1	0		1	0
1	544956	546200	gene_153	core	-				1	0	15.8302	1	40.241	0	1	0	0	1	0	0	1	0	0	1	0	77.1044	1	0	0	1	0	0	1	0	0	1	100	13.2396	1	0	13.2272	1	0	223.52	1	0	0	1	0
1	546153	546640	gene_154	core	-				1	0		1	0		1	0		1	0		1	0		1	0		1	0		1	0		1	0		1	100		1	0		1	0		1	0		1	0
1	548912	550967	gene_155	core	C:GO:0016021; F:GO:0046923; P:GO:0006621				1	0	136.971	1	24.3677	15.0327	1	0	49.1827	1	0	14.7985	1	0	268.982	1	0	2.81146	1	0	16.2347	1	0	10.7255	1	0	0	1	0	21.3574	1	0	31.7453	1	0	0	1	0	0	1	0
1	550482	552446	gene_156	core	F:GO:0004160; P:GO:0009082				1	0	0	1	0	78.7159	1	0	0	1	0	96.703	1	0	1.89272	1	0	428.358	1	0	202.824	1	0	534.102	1	0	0	1	0	2028.67	1	0	389.663	1	0	146.201	1	0	43.0728	1	0
1	552438	555213	gene_157	core	F:GO:0004672; F:GO:0005524; P:GO:0006468				1	0	0	1	27.5576	1505.36	1	0	463.315	1	0	678.264	1	0	0	1	0	332.142	1	0	60.8197	1	0	39.1323	1	0	11.0778	1	0	13.5566	1	0	1093.53	1	0	180.622	1	0	7.12468	1	0
1	561018	563813	gene_158	core	-				1	0	22.788	1	0	0	1	0	0.755048	1	0	0	1	0	0	1	0	0	1	0	0	1	0	12.6273	1	0	76.3135	1	21.495	16.3462	1	0	8.35402	1	0	7.01238	1	0	1.24314	1	0
1	563941	564472	gene_159	core	-				1	0	0	1	0	0	1	0	0	1	0	0	1	0	0	1	0	0	1	0	10.8955	1	0	0	1	0	0	1	100	0	1	0	11.4002	1	0	0	1	0	0	1	0
1	564633	565288	gene_160	core	C:GO:0016021; F:GO:0022857; P:GO:0055085				1	0		1	0		1	0		1	0		1	0		1	0		1	0		1	0		1	0		1	100		1	0		1	0		1	0		1	0
1	566138	567775	gene_161	core	-				1	0	0	1	0	0	1	0	0	1	0	0	1	0	1.53729	1	0	0	1	0	0	1	0	0	1	0	0	1	88.5226	0	1	0	65.8546	1	0	0	1	0	0.527415	1	0
1	567980	569492	gene_162	core	-				1	0	0	1	61.5995	0	1	0	6.74446	1	0	7.02056	1	0	1.12397	1	0	26.5877	1	0	11.4786	1	0	0	1	0	25.3296	1	0	0	1	0	10.5327	1	0	17.6695	1	0	16.1238	1	0
1	570296	571845	gene_163	core	-				1	0	149.198	1	0	178.143	1	0	7750	1	0	1757.32	1	0	222.44	1	0	329.858	1	0	3458.94	1	0	1685.56	1	0	287.36	1	0	941.053	1	0	226.166	1	0	226.471	1	0	1937.02	1	0
1	571743	574055	gene_164	core	P:GO:0071704				1	0	406.587	1	40.1211	8.05243	1	0	182.1	1	0	142.565	1	0	233.239	1	0	8.50221	1	0	0	1	0	23.5493	1	0	69.138	1	0	138.452	1	0	45.4601	1	0	53.4576	1	0	68.5773	1	0
1	574389	574844	gene_165	core	-				1	0	2.8718	1	0	44.9733	1	0	41.3033	1	0	152.134	1	0	14.0214	1	0	2.44388	1	0	8.89073	1	0	19.4219	1	0	17.4048	1	0	28.3798	1	0	37.3474	1	0	23.6842	1	0	0	1	0
1	577127	579130	gene_166	core	-				1	0	7.47836	1	66.2675	91.5076	1	0	81.1389	1	0	44.9323	1	0	57.0074	1	0	280.38	1	0	13.9648	1	25	32.133	1	0	250.63	1	0	1803.21	1	0	976.361	1	0	24.2791	1	44.2116	5.98234	1	0
1	579717	581065	gene_167	core	F:GO:0047834				1	0	11.2611	1	0	9.94364	1	0	0	1	0	48.835	1	0	3.14231	1	0	0	1	0	0	1	0	9.41038	1	0	1.83831	1	0	36.4985	1	0	17.9288	1	0	0	1	0	16.1238	1	0
1	581174	582845	gene_168	core	P:GO:0071025				1	0	0	1	0	0	1	0	0	1	0	18.1949	1	0	2.00818	1	0	14.083	1	0	0	1	0	0	1	0	7.47796	1	0	98.6279	1	0	10.5487	1	0	0	1	0	26.0462	1	0
1	582992	583852	gene_169	core	-				1	0	6.43762	1	0	16.8825	1	0	118.403	1	0	147.449	1	0	4.15584	1	0	2.1613	1	0	21.5035	1	0	49.5816	1	0	14.072	1	0	9.85173	1	0	93.7929	1	0	9.05854	1	0	0	1	0
1	583810	586613	gene_170	core	-				1	0	233.162	1	17.8673	175.169	1	0	649.987	1	0	305.697	1	0	918.868	1	0	216.977	1	0	220.149	1	0	35.0641	1	0	45.3417	1	0	40.1295	1	0	709.309	1	0	855.445	1	0	1651.08	1	0
1	586928	592913	gene_171	core	F:GO:0005515; P:GO:0007165; P:GO:0043087				1	0	3.85743	1	0	0	1	0	39.9609	1	0	0	1	0	0	1	0	8.76187	1	0	15.6728	1	0	5.7995	1	0	121.479	1	0	11.2106	1	0	3.7059	1	0	0	1	0	0	1	0
1	593085	595244	gene_172	core	P:GO:0006164; F:GO:0003938				1	0	482.822	1	28.9815	903.214	1	0	16.1594	1	0	0	1	0	21.6422	1	0	13.3514	1	0	32.5993	1	0	0	1	0	5.85871	1	0	54.1845	1	0	53.3793	1	0	8.75003	1	0	21.0966	1	0
1	599023	601855	gene_173	core	-				1	0	18.8235	1	42.0402	743.823	1	0	24.2923	1	0	20.1714	1	0	51.037	1	17.6844	64.5225	1	0	11.387	1	77.868	30.9261	1	0	27.494	1	59.0893	81.9269	1	0	96.294	1	0	1.58272	1	0	494.464	1	0
1	602299	604811	gene_174	core	F:GO:0008236; P:GO:0006508				1	0	79.9153	1	0	174.816	1	0	26.3117	1	0	11.8474	1	0	12.9082	1	0	182.398	1	0	485.109	1	19.9363	325.968	1	0	26.3383	1	100	90.9626	1	0	37.3361	1	0	13.0142	1	0	43.1682	1	0
1	605925	606398	gene_175	core	-				1	0	109.771	1	0	43354.3	1	0	75.709	1	0	0	1	0	101.302	1	0	1199.03	1	0	64.004	1	0	167.312	1	0	7.91024	1	0	25.7227	1	0	675.532	1	0	32.3707	1	0	1840.33	1	0
1	606435	608229	gene_176	core	F:GO:0004497; F:GO:0005506; F:GO:0020037				1	0	13.9192	1	0	0	1	0	32.6212	1	0	10.4617	1	0	0	1	0	4.15657	1	0	0	1	0	0	1	0	3.40919	1	0	27.6034	1	0	22.9271	1	0	10.5683	1	0	90.2934	1	0
1	608499	609851	gene_177	core	-				1	0	5.30573	1	0	12.7813	1	0	0	1	0	31.2085	1	0	0	1	0	1.58814	1	0	81.4984	1	0	0	1	0	21.2588	1	0	41.9192	1	0	320.881	1	0	0	1	0	0	1	0
1	610219	612061	gene_178	core	-				1	0	85.8056	1	74.9322	1660.75	1	0	23.6586	1	0	77.8336	1	0	903.916	1	0	2023.99	1	0	147.508	1	0	7.07252	1	0	69.8146	1	0.81389	1212.18	1	0	48.6406	1	0	31.3712	1	0	227.312	1	0
1	615870	616337	gene_179	core	-				1	0	0	1	1.28205	0	1	100	0	1	3.63248	16.7818	1	100	0	1	100	9.91697	1	0	0	1	36.5385	3.89779	1	0	69.2146	1	0	0	1	100	132.65	1	100	0	1	6.19658	0	1	6.41026
1	617267	619263	gene_180	core	-				1	0	260.706	1	25.0876	119.896	1	0	25.8438	1	0	138.494	1	0	862.984	1	39.2589	57.1485	1	0	302.379	1	0	244.476	1	0	53.6629	1	0	523.077	1	0	307.768	1	0	1575.28	1	0	752.445	1	0
1	620386	621887	gene_181	core	P:GO:0005975; F:GO:0030246; F:GO:0016853				1	0	22.9006	1	0	0	1	0	0	1	0	0	1	0	0	1	87.4834	0	1	0	0	1	0	0	1	0	0	1	73.3688	0	1	0	10.6363	1	0	0	1	0	0	1	0
1	622383	624073	gene_182	core	-				1	0	26.9357	1	0	49.2662	1	0	6.48453	1	0	125.863	1	0	12.7913	1	38.1431	0	1	0	31.3455	1	0	41.6038	1	0	1.5385	1	52.5133	7.63959	1	0	0	1	0	38.9213	1	0	22.5734	1	0
1	624239	625740	gene_183	core	F:GO:0005515				1	0		1	0		1	0		1	0		1	0		1	29.2943		1	0		1	0		1	0		1	46.2051		1	0		1	0		1	0		1	0
1	625671	626604	gene_184	core	-				1	0	59.121	1	0	0	1	0	9.56193	1	0	72.028	1	0	0	1	0	49.4788	1	0	3.16868	1	0	25.0602	1	0	12.0985	1	0	37.9995	1	0	68.0256	1	0	2.60969	1	0	2.48059	1	0
1	626617	628618	gene_185	core	-				1	0	33.394	1	0	6.7467	1	0	286.287	1	0	32.6313	1	0	31.5918	1	0	46.2626	1	0	34.243	1	0	24.1488	1	0	177.156	1	0	5.87936	1	0	12.788	1	0	5.54983	1	0	121.62	1	0
1	629761	632333	gene_186	core	F:GO:0003677; F:GO:0008270				1	0	22.721	1	19.4714	0	1	0	0	1	0	4.57257	1	0	0	1	0	0	1	0	0	1	0	0	1	0	0	1	0	0	1	0	47.987	1	0	0	1	0	0	1	0
1	633060	634633	gene_187	core	-				1	0	0	1	0	0	1	0	0	1	0	0	1	0	0	1	0	0	1	0	0	1	0	0	1	0	5.52688	1	0	0	1	0	80.245	1	0	0	1	0	7.48288	1	0
1	635202	639164	gene_188	core	-				1	0	0	1	12.6419	0	1	0	0	1	0	11.1495	1	0	0	1	0	3.88435	1	0	0	1	0	0	1	0	0	1	0	19.1657	1	0	47.6179	1	0	0	1	0	84.6501	1	0
1	639435	640631	gene_189	core	-				1	0	49.3935	1	100	840.923	1	0	2.8633	1	0	76.7846	1	0	3.31336	1	0	0	1	0	39.3079	1	86.9674	0	1	0	33.0692	1	0	37.7057	1	0	21.0555	1	0	3.87802	1	0	58.4634	1	0
1	642826	646044	gene_190	core	-				1	0	62.4675	1	15.5638	2.46182	1	0	12.5417	1	0	277.472	1	0	372.511	1	0	60.474	1	0	103.263	1	0	174.883	1	0	32.2626	1	0	50.1912	1	0	115.276	1	0	20.5535	1	0	322.477	1	0
1	646700	648827	gene_191	core	-				1	0	27.2012	1	0	3.4105	1	0	20.3622	1	0	4.49678	1	0	27.5274	1	0	17.23	1	0	9.24018	1	0	5.31946	1	0	0	1	0	15.5636	1	0	175.751	1	0	0	1	0	0	1	0
1	651599	652528	gene_192	core	-				1	0	0	1	0	0	1	0	0	1	0	0	1	0	0	1	0	0	1	0	0	1	0	0	1	0	0	1	0	7.65959	1	0	53.4571	1	0	0	1	0	0	1	0
1	653713	661509	gene_193	core	F:GO:0030623; F:GO:0017070; F:GO:0005515; F:GO:0070122; C:GO:0005681; F:GO:0008237				1	0	1.52671	1	5.55342	8.68011	1	0	737.74	1	0	16.741	1	0	48.4278	1	0	0	1	0	11.7546	1	0	21.9575	1	0	4.9439	1	0	61.2767	1	0	13.3742	1	0	0	1	0	0	1	0
1	661633	662492	gene_194	core	C:GO:0005840; F:GO:0003735; P:GO:0006412				1	0	4.12668	1	0	97.6448	1	0	13.1199	1	0	286.958	1	0	5.60157	1	0	25.8451	1	0	3.75915	1	0	127.495	1	0	0	1	0	33.6963	1	0	116.849	1	0	90.3109	1	0	5.69076	1	0
1	663352	666293	gene_195	core	F:GO:0003677; F:GO:0008270				1	0	0	1	0	3.96727	1	0	0	1	0	13.7952	1	0	6.92524	1	0	58.7462	1	0	27.7205	1	0	8.81567	1	0	0	1	0	56.9253	1	0	243.714	1	0	0	1	0	40.4299	1	0
1	668765	671242	gene_196	core	F:GO:0004725; P:GO:0016311; F:GO:0008138				1	0	0	1	0	0	1	0	0	1	0	0	1	0	0	1	0	0	1	0	0	1	0	0	1	0	0	1	0	2.48595	1	0	0	1	0	0	1	0	0	1	0
1	671385	672361	gene_197	core	C:GO:0005840; F:GO:0003735; P:GO:0006412				1	0	0	1	0	22.0296	1	0	24.782	1	0	9.95008	1	0	71.321	1	0	221.883	1	0	274.273	1	0	581.229	1	0	36.2954	1	0	79.4103	1	0	393.787	1	0	0	1	0	6.59477	1	0
1	672323	674276	gene_198	core	F:GO:0016491				1	0	20.7665	1	0	265.28	1	0	35.5603	1	0	0	1	0	0	1	0	1028.06	1	0	0	1	0	26.857	1	0	187.69	1	0	124.656	1	0	0	1	0	2.31207	1	0	0	1	0
1	674212	678089	gene_199	core	F:GO:0005524; P:GO:0007018; F:GO:1990939; F:GO:0008017				1	0	5.31303	1	28.7777	104.217	1	0	4.83094	1	0	0	1	0	0	1	0	23.8467	1	0	0	1	0	7.5283	1	0	0	1	0	11.0593	1	0	7.24015	1	0	1513.06	1	0	257.981	1	0
1	677892	678555	gene_200	core	-				1	0	8.27103		1.35542	27.5091	1	0	8.71874	1	0	0	1	0	142.931	1	0	328.104	1	0	18.8073	1	0	6.27358	1	0	42.316		0	3.55524	1	0	12.6398	1	0	51.9813	1	0	13.5102	1	0
1	682752	685062	gene_201	core	-				1	0	0	1	34.0978	29.0968	1	0	0.620873	1	0	7.2028	1	0	67.0539	1	0	2.43808	1	0	135.831	1	45.9974	0	1	0	0	1	0	23.4954	1	0	7.81607	1	43.055	0	1	0	5.18762	1	0
1	684885	686513	gene_202	core	F:GO:0008484				1	0	0	1	39.2879	256.029	1	0	91.3392	1	0	0	1	0	504.341	1	0	0	1	0	9.45457	1	38.7354	1.48139	1	0	0	1	0	103.644	1	0	0	1	0	0	1	0	4.8632	1	0
1	687249	687615	gene_203	core	-	Effector			1	0	107.693	1	100	49.2662	1	0	9.23952	1	0	66.0647	1	0	91.6984	1	0	24.8057	1	0	11.9968	1	0	0	1	0	30.3697	1	0	218.355	1	0	5.54987	1	0	693.084	1	0	30.6079	1	0
1	687776	691419	gene_204	core	C:GO:0016020; F:GO:0005509; P:GO:0005975				1	0	0	1	28.2108	28.0792	1	0	0	1	0	0	1	0	0	1	0	49.7448	1	0	43.8163	1	0	0	1	0	0	1	0	7.29666	1	0	51.8019	1	0	11.7333	1	0	39.8353	1	0
1	691551	693820	gene_205	core	C:GO:0005744; P:GO:0015031				1	0	2.83284	1	22.0705	0	1	0	0	1	0	3.61741	1	0	2.8843	1	0	0	1	0	0	1	0	8.46329	1	0	0	1	0	0.7923	1	0	15.4359	1	0	0	1	0	5.89511	1	0
1	693968	696339	gene_206	core	F:GO:0003697; P:GO:0006974; P:GO:0018142				1	0	0	1	92.4115	58.9053	1	61.2142	0	1	56.2816	8.42564	1	0	0	1	85.9191	63.5913	1	0	0	1	72.344	0	1	37.9005	12.2985	1	21.1214	65.752	1	0	5.22391	1	77.9089	0	1	21.1214	492.51	1	0
1	696993	698425	gene_207	core	F:GO:0004190; P:GO:0006508				1	0	5.30573	1	77.6692	0	1	85.2059	0	1	45.7781	0	1	91.2073	7.49551	1	94.3475	0	1	93.0914	0	1	85.2756	15.1431	1	0	4.2947	1	93.9288	0	1	0	35.5766	1	96.2317	19.9215	1	89.5324	0	1	0
1	698714	701110	gene_208	core	F:GO:0005515				1	0	0	1	26.116	0	1	0	21.8217	1	0	0	1	0	0	1	0	1.7807	1	0	0	1	0	7.76495	1	0	4.36397	1	0	15.902	1	0	29.1653	1	0	44.152	1	0	0	1	0
1	701100	701591	gene_209	core	-				1	0	62.9767	1	0	0	1	0	17.6136	1	0	2.86792	1	0	36.5843	1	0	571.144	1	0	0	1	0	55.2777	1	0	41.9187	1	0	45.7182	1	0	44.9552	1	0	834.473	1	0	36.4647	1	0
1	701710	702484	gene_210	core	-				1	0	65.4673	1	0	23.511	1	0	12.7875	1	0	18.4144	1	0	6.4482	1	0	121.424	1	0	0.885467	1	0	278.335	1	0	8.61426	1	0	5.55211	1	0	72.8274	1	0	26.7604	1	0	8.90321	1	0
1	702596	705665	gene_211	core	-				1	0	211.648	1	0	43.4702	1	0	3.63075	1	0	27.3432	1	0	62.7624	1	0	122.28	1	0	0	1	0	10.0314	1	0	183.152	1	0	32.4656	1	0	40.659	1	0	1.12209	1	0	17.2316	1	0
1	705651	707179	gene_212	core	-				1	0	169.411	1	0	10.4619	1	0	0	1	0	0	1	0	53.4907	1	0	59.3111	1	0	3.336	1	0	15.622	1	0	22.061	1	0	9.60907	1	0	67.4958	1	0	0	1	0	3.25969	1	0
1	707026	707397	gene_213	core	-				1	0		1	0		1	0		1	0		1	0		1	0		1	0		1	0		1	0		1	0		1	0		1	0		1	0		1	0
1	721365	723388	gene_214	core	F:GO:0004497; F:GO:0005506; F:GO:0020037				1	0	150.882	1	0	3.57002	1	0	13.5748	1	0	62.6733	1	0	85.5852	1	0	56.0032	1	0	145.781	1	0	375.224	1	0	171.54	1	0	252.083	1	0	96.4226	1	0	285.778	1	0	0	1	0
1	722305	723958	gene_215	core	-				1	0	1540.75	1	0	397.118	1	0	11233.5	1	0	94.8243	1	0	4095.06	1	0	1152.1	1	0	2946.48	1	0	3141.4	1	0	606.449	1	0	1418.36	1	0	1441.45	1	0	1914.07	1	0	10114.5	1	0
1	724343	726465	gene_216	core	-				1	0	0	1	0	64.1335	1	0	76.116	1	0	32.5567	1	0	0	1	0	13.0134	1	0	0	1	0	0	1	0	0	1	0	167.198	1	0	61.9033	1	0	0	1	0	1.8759	1	0
1	726804	727479	gene_217	core	F:GO:0016846				1	0	293.199	1	79.5858	71.0726	1	0	2011.37	1	0	439.164	1	0	7531.49	1	0	718.233	1	0	136.078	1	0	1317.45	1	0	92.3884	1	0	364.48	1	0	446.725	1	0	185.535	1	0	2526.19	1	0
1	727836	728125	gene_218	core	C:GO:0000439; P:GO:0006289; P:GO:0006367				1	0	9.78692	1	67.5862	71.6837	1	0	199.805	1	0	19.9734	1	0	2.15926	1	0	0	1	0	9.63907	1	0	8.30327	1	0	11.0027	1	0	1343.06	1	0	60.6895	1	0	8.32475	1	0	2.09903	1	0
1	728691	730101	gene_219	core	-				1	0	0	1	53.6499	0	1	0	0	1	0	0	1	0	0	1	83.6286	0	1	0	0	1	0	0	1	0	0	1	100	7.4452	1	0	9.08206	1	35.5067	0	1	85.1878	0	1	0
1	730110	731147	gene_220	core	F:GO:0003824; F:GO:0051536				1	0	189.963	1	0	10.4923	1	0	5.77053	1	0	3.47234	1	0	0	1	0	4.87232	1	0	0	1	0	1.19768	1	0	116.715	1	21.58	1.21561	1	0	12.6851	1	0	37.2533	1	0	131.78	1	0
1	731110	734747	gene_221	core	-				1	0	211.07	1	0	169.353	1	0	45.0264	1	0	102.132	1	0	431.492	1	0	103.794	1	0	146.337	1	0	60.5904	1	0	50.6788	1	0	12.0991	1	0	189.742	1	0	137.249	1	0	144.256	1	0
1	735796	736802	gene_222	core	-				1	0	1485.6	1	0	167.607	1	0	2505.66	1	0	692.695	1	0	21.406	1	0	850.807	1	0	236.717	1	0	14.8445	1	0	487.485	1	0	2492.49	1	0	118.098	1	0	400.707	1	0	1885.54	1	0
1	736627	738602	gene_223	core	-				1	0	2383.29	1	0	86.7919	1	0	140.009	1	0	388.157	1	0	276.38	1	0	96.9558	1	0	127.341	1	0	507.095	1	0	252.073	1	0	411.693	1	0	641.34	1	0	1198.09	1	0	1259.59	1	0
1	745253	745612	gene_224	core	-				1	0	44.3246	1	0	345.177	1	0	7.7594	1	0	31.7936	1	0	73.5497	1	0	152.037	1	0	131.449	1	0	0	1	0	228.941	1	0	447.5	1	0	3.47381	1	0	76.0271	1	0	15.7489	1	0
1	745891	747746	gene_225	core	F:GO:0003995; F:GO:0020037; F:GO:0050660				1	0	175.029	1	0	1106.56	1	0	29.4643	1	0	295.654	1	0	1516.76	1	0	38.2863	1	0	175.437	1	0	230.554	1	0	394.993	1	0	41.0889	1	0	72.4368	1	0	15.0226	1	0	111.321	1	0
1	747962	748928	gene_226	core	-				1	0	0	1	0	5.9509	1	0	0	1	0	33.4945	1	0	0	1	0	0	1	0	0	1	0	0	1	0	0	1	0	45.7182	1	0	58.1252	1	0	5.61254	1	0	0	1	0
1	748963	751872	gene_227	core	-				1	0		1	0		1	0		1	0		1	0		1	0		1	0		1	0		1	0		1	0		1	0		1	0		1	0		1	0
1	751638	755780	gene_228	core	F:GO:0005515				1	0	30.5745	1	15.1581	30.6752	1	0	68.9973	1	0	25.488	1	0	147.099	1	0	40.9404	1	0	12.655	1	0	43.0272	1	0	7.17163	1	0	115.309	1	0	36.2715	1	0	574.321	1	0	5869.07	1	0
1	756070	758424	gene_229	core	-				1	0	41.6225	1	0	9.31949	1	0	36.6404	1	0	35.7373	1	0	35.887	1	0	117.235	1	0	12.0917	1	0	117.107	1	0	11.8859	1	0	89.479	1	0	57.5462	1	0	18.2838	1	0	106.541	1	0
1	758661	762069	gene_230	core	F:GO:0016791				1	0	9.27388	1	27.9261	67.7411	1	0	71.0416	1	0	57.3181	1	0	309.128	1	0	856.716	1	0	26.6176	1	0	801.527	1	0	1700.7	1	0	18.2873	1	0	228.065	1	0	500.502	1	0	46.8381	1	0
1	762468	763966	gene_231	core	-	Effector			1	0	4.22601	1	0	64.7079	1	0	21.0321	1	0	0	1	0	0	1	0	0	1	0	0	1	0	0	1	0	3.80592	1	0	20.1513	1	0	0.893265	1	0	0	1	0	0	1	0
1	764276	768861	gene_232	core	F:GO:0005515				1	0	51501	1	10.9246	2241.11	1	0	6806.83	1	0	6492.52	1	0	1835.84	1	0	3257.44	1	0	2948.52	1	0	2331	1	0	16407.1	1	0	1228.46	1	0	6279.4	1	0	51520.8	1	0	786.611	1	0
1	766406	770269	gene_233	core	-				1	0	68.003	1	12.9658	1216.57	1	0	2862.87	1	0	514.053	1	0	1106.7	1	0	366.928	1	0	6.01908	1	0	1051.16	1	0	158.798	1	0	5039.16	1	0	55.195	1	0	179.009	1	0	396.162	1	0
1	770442	774678	gene_234	core	C:GO:0016021; F:GO:0005524; F:GO:0140359; P:GO:0055085				1	0	5.91512	1	26.481	130.585	1	0	17.6136	1	0	1.40331	1	0	365.213	1	0	138.191	1	0	160.852	1	0	472.565	1	0	12.1196	1	0	668.791	1	0	36.0064	1	0	538.103	1	0	12.0391	1	0
1	778434	779149	gene_235	core	C:GO:0005840; F:GO:0003735; P:GO:0006412				1	0	75.7367	1	0	42.3382	1	0	144.842	1	0	454.371	1	0	256.481	1	0	14.9524	1	0	136.437	1	0	347.46	1	0	234.349	1	0	235.965	1	0	1044.89	1	0	901.009	1	0	175.656	1	0
1	779308	781286	gene_236	core	C:GO:0005618; F:GO:0008061; P:GO:0005975; P:GO:0071555				1	0	26.1574	1	0	513.898	1	0	668.437	1	0	316.426	1	0	368.409	1	0	610.671	1	0	1018.73	1	0	823.764	1	0	54.5214	1	0	969.841	1	0	4607.06	1	0	3041.08	1	0	1204.42	1	0
1	781996	783179	gene_237	core	-				1	0	0	1	0	42.01	1	0	2.42739	1	0	0	1	0	2.409	1	0	8.33561	1	0	38.2621	1	0	0	1	0	9.62401	1	0	64.7337	1	0	28.344	1	0	8.03305	1	0	0	1	0
1	783309	783954	gene_238	core	-				1	0	0	1	0	23.9791	1	0	0	1	0	0	1	0	4.61941	1	0	9.60803	1	0	16.4976	1	0	19.4697	1	0	18.6143	1	0	0	1	0	6.54231	1	0	19.4154	1	0	10.7386	1	0
1	784644	785373	gene_239	core	-				1	0	0	1	0	0	1	0	0	1	0	0	1	0	0	1	0	0	1	0	0	1	0	0	1	0	0	1	0	0	1	0	5.19759	1	0	0	1	0	0	1	0
1	785487	789636	gene_240	core	F:GO:0005515				1	0	20.1176	1	0	28.5978	1	0	20.3299	1	0	0	1	0	257.928	1	0	3.13114	1	0	1164.26	1	16.1446	183.222	1	0	330.692	1	24.4096	106.884	1	0	31.9089	1	0	34.1773	1	0	36.4413	1	0
1	789710	793137	gene_241	core	-				1	0	535.685	1	82.7888	82.2142	1	0	306.41	1	0	701.653	1	0	160.003	1	75.4667	261.371	1	0	85.4536	1	79.8133	37.1259	1	0	136.73	1	100	565.447	1	0	65.6614	1	31.3594	74.5065	1	11.6103	18.1039	1	0
1	792129	795369	gene_242	core	C:GO:0005634; P:GO:0006302				1	0	23.0601	1	27.5841	6.86275	1	0	11.4995	1	0	0	1	0	6.3783	1	26.4733	154.209	1	0	5.67142	1	15.2731	30.6384	1	0	32.8502	1	84.9121	29.8568	1	0	54.3011	1	26.2265	2.02463	1	15.4582	33.7195	1	0
1	795511	798846	gene_243	core	F:GO:0005515				1	0	0	1	15.018	0	1	0	6.57793	1	0	0	1	0	0	1	0	0	1	0	0	1	0	58.9904	1	0	0.986813	1	28.4472	0	1	0	2.81315	1	0	0	1	0	33.86	1	0
1	799010	800623	gene_244	core	F:GO:0003700; F:GO:0043565				1	0		1	0		1	0		1	0		1	0		1	0		1	0		1	0		1	0		1	0		1	0		1	0		1	0		1	0
1	801015	802007	gene_245	core	-				1	0	0	1	0	361.286	1	0	27.7989	1	0	99.8671	1	0	0	1	0	0.998115	1	0	0	1	0	0	1	0	0	1	0	0	1	0	12.9613	1	0	162.56	1	0	0	1	0
1	804036	805489	gene_246	core	-				1	0	0	1	96.7675	146.467	1	0	197.338	1	0	0	1	0	2.75274	1	0	0	1	0	1509.23	1	0	0	1	0	4.09666	1	0.343879	7.50247	1	0	4.03805	1	82.6685	0	1	51.9257	22.2947	1	0
1	805464	809142	gene_247	core	F:GO:0031267; P:GO:0006886				1	13.6178	33.8822	1	28.187	0	1	13.6178	10.1359	1	0	0	1	0	0	1	0	2.24958	1	0	0	1	0	0	1	0	21.3656	1	13.6178	13.7154	1	13.6178	35.91	1	15.0856	0	1	0	4.348	1	13.6178
1	809342	810704	gene_248	core	-				1	0	2.79897	1	0	267.445	1	0	0	1	0	3.70974	1	0	0	1	0	12.1424	1	0	0	1	0	37.8216	1	0	0	1	0	2.01513	1	0	418.266	1	0	8.82779	1	0	1.22183	1	0
1	810898	812685	gene_249	core	F:GO:0008270; F:GO:0016491				1	0	277.701	1	36.0738	126.938	1	0	3181.79	1	0	35.7937	1	0	92.557	1	0	60.2525	1	0	533.62	1	0	149.38	1	0	43.9836	1	0	29.3575	1	0	144.693	1	0	45.2412	1	0	81.7311	1	0
1	812535	814358	gene_250	core	F:GO:0033971; P:GO:0006144				1	0	270.475	1	27.4671	1806.43	1	0	1952.68	1	0	1823.78	1	0	518.165	1	0	92.6438	1	0	1621.2	1	0	162.789	1	0	285.914	1	0	81.089	1	0	341.872	1	0	105.841	1	0	471.856	1	0
1	814761	816569	gene_251	core	F:GO:0004672; F:GO:0005524; P:GO:0006468				1	0	389.036	1	74.6821	1510.29	1	0	1029.5	1	59.7015	245.226	1	0	638.262	1	68.1592	64.601	1	0	53.0934	1	62.963	170.36	1	0	43.2906	1	75.5666	35.1189	1	0	1072.99	1	53.7866	111.152	1	63.0182	94.8944	1	0
1	817139	817801	gene_252	core	F:GO:0004672; F:GO:0005524; P:GO:0006468				1	0	373.195	1	98.19	35.4412	1	0	66.7754	1	100	346.84	1	0	85.8975	1	100	45.5469	1	0	4.0954	1	100	958.147	1	75.5656	3663.05	1	100	7.8109	1	0	55.0252	1	100	180.622	1	100	1083.52	1	0
1	817869	818246	gene_253	core	-				1	0	72.8024	1	0	10.1295	1	0	3.23406	1	100	18.8158	1	0	9.52871	1	100	6.33952	1	0	0	1	8.46561	274.469	1	0	20.3572	1	100	79.0801	1	0	10.8034	1	100	22.5209	1	100	2.7334	1	0
1	819019	820242	gene_254	core	-				1	0		1	27.2059		1	0		1	72.549		1	0		1	52.2059		1	0		1	74.4281		1	0		1	63.317		1	0		1	100		1	73.2026		1	0
1	820494	821387	gene_255	core	-				1	0		1	0		1	0		1	0		1	0		1	0		1	0		1	0		1	0		1	0.559284		1	0		1	0		1	0		1	0
1	821382	822610	gene_256	core	-				1	0	0	1	0	0	1	0	0	1	0	0	1	0	0	1	0	5.85233	1	0	0	1	0	52.0047	1	0	0	1	0	26.5997	1	0	3.90804	1	0	0	1	0	0	1	0
1	822758	825373	gene_257	core	-				1	25.6116	10.5104	1	55.7339	234.77	1	57.3394	0	1	50.7645	0	1	49.7324	156.906	1	60.5887	0	1	50.3058	0	1	47.2095	2.53032	1	55.8869	245.101	1	54.396	41.9192	1	44.2661	85.2662	1	62.1177	0	1	69.5719	0	1	55.3135
1	825405	825896	gene_258	core	-				1	0	112.586	1	32.1138	208.434	1	78.0488	19.4931	1	83.9431	90.8389	1	75	7.35497	1	94.1057	15.8047	1	99.7967	10.1958	1	32.3171	0	1	60.7724	46.1828	1	100	1300.43	1	29.065	36.8472	1	94.1057	1.65111	1	84.5528	24.2786	1	70.7317
1	826104	828791	gene_259	core	F:GO:0008235				1	0	625.78	1	18.6384	423.855	1	0	674.57	1	0	211.158	1	0	26.3243	1	0	16.445	1	0	177.556	1	0	28.5369	1	0	115.209	1	0	42.7047	1	0	93.3539	1	0	82.7212	1	0	707.705	1	0
1	828744	831822	gene_260	core	F:GO:0003677; F:GO:0008270				1	0	3165.16	1	0	513.28	1	0	442.335	1	0	7121.77	1	0	7869.82	1	0	2002.01	1	0	325.833	1	0	474.283	1	0	3955.74	1	0	819.977	1	0	1049.01	1	0	1425.34	1	0	577.878	1	0
1	831777	833941	gene_261	core	F:GO:0005524; C:GO:0005737; F:GO:0004826; P:GO:0006432; F:GO:0000049				1	0	965.643	1	0	0	1	0	0	1	0	2.62554	1	0	52.8897	1	0	2.37977	1	0	29.5284	1	0	0	1	0	0	1	0	0	1	0	499.22	1	0	0	1	0	1.62985	1	0
1	833928	838876	gene_262	core	-				1	0	18.8648	1	65.3465	3.5213	1	0	23.2379	1	37.9066	200.742	1	0	14.7407	1	90.7658	36.9916	1	62.841	43.2352	1	56.2538	56.7868	1	0	164.044	1	90.5233	96.1584	1	0	10.9992	1	71.6508	24.5626	1	32.552	73.8496	1	45.2819
1	836435	837076	gene_263	core	-				1	0	54.9181	1	100	127.679	1	0	70.6491	1	100	187.415	1	0	73.5497	1	100	10.2635	1	100	9.71375	1	100	8.72485	1	0	16.2192	1	100	885.489	1	0	2.287	1	100	17.2936	1	100	8.17752	1	100
1	839205	840428	gene_264	core	F:GO:0004735; P:GO:0006561				1	0	0	1	64.5425	5.25634	1	0	0	1	0	4.57771	1	0	0	1	72.6307	0	1	0	0	1	0	84.0927	1	0	0	1	40.9314	0	1	0	244.815	1	0	0	1	0	21.8452	1	0
1	840593	845188	gene_265	core	F:GO:0008194; F:GO:0016758; P:GO:0005975; P:GO:0030259				1	0	77.7699	1	25.9574	13.9672	1	0	205.304	1	0	136.411	1	0	119.002	1	0	30.7189	1	0	144.843	1	14.2733	208.629	1	0	70.0289	1	0	35.2749	1	0	42.0842	1	0	5.45336	1	10.9008	193.486	1	0
1	845663	846880	gene_266	core	C:GO:0016020				1	0	107.294	1	41.133	50.757	1	0	101.488	1	0	732.525	1	0	19.7366	1	0	23.4241	1	0	833.506	1	0	166.532	1	0	113.5	1	0	1093.54	1	0	196.117	1	0	43.5984	1	0	176.469	1	0
1	848631	849371	gene_267	core	-				1	0	0	1	100	37.3744	1	0	4.8182	1	100	7.91748	1	100	0	1	100	0	1	11.2011	5.04947	1	100	0	1	100	0	1	100	218.355	1	0	36.8472	1	100	6.22184	1	100	173.96	1	31.309
1	849302	849457	gene_268	core	-				1	0		1	100		1	0		1	100		1	100		1	100		1	100		1	100		1	100		1	100		1	0		1	100		1	100		1	100
1	849979	852008	gene_269	core	-				1	31.1823	0	1	90.0493	43.5284	1	24.6798	28.9747	1	79.5567	0	1	84.8768	101.074	1	95.4187	1.58001	1	83.4975	0	1	90.6897	0	1	84.8276	3.38016	1	94.8276	86.0577	1	7.04433	15.3226	1	91.4286	0	1	91.4286	69.3084	1	59.0148
1	852331	854529	gene_270	core	F:GO:0004672; F:GO:0005524; P:GO:0006468				1	0	31.1749	1	28.6949	15.0955	1	0	105.062	1	0	45.984	1	0	537.964	1	0	7710.44	1	0	243.279	1	0	74.7743	1	0	2050.29	1	0	476.319	1	0	72.4994	1	0	199.896	1	0	332.368	1	0
1	854660	857915	gene_271	core	F:GO:0005524; P:GO:0006468; F:GO:0004674				1	0	106.996	1	27.2727	903.214	1	0	46.9841	1	0	150.533	1	0	424.418	1	0	392.532	1	0	141.327	1	0	30.7685	1	0	81.7645	1	0	353.947	1	0	394.746	1	0	52.8618	1	0	582.538	1	0
1	857730	863304	gene_272	core	-				1	0	280.029	1	75.139	112.902	1	0	2118.86	1	0	199.327	1	0	1858.1	1	0	286.9	1	0	317.526	1	23.4619	276.604	1	0	391.037	1	35.1031	858.282	1	0	1417.5	1	0	305.501	1	0	316.334	1	0
1	863557	865500	gene_273	core	-				1	0	1.67646	1	38.7346	51.5745	1	0	1071.03	1	0	224.357	1	0	6.13447	1	0	6.46578	1	0	13.8016	1	0	983.074	1	0	85.035	1	0	12.9011	1	0	390.104	1	0	33.8794	1	0	14.4085	1	0
1	865536	867998	gene_274	core	C:GO:0000178; F:GO:0003723				1	0		1	31.3845		1	0		1	0		1	0		1	0		1	0		1	0		1	0		1	0		1	0		1	0		1	0		1	0
1	868207	871553	gene_275	core	P:GO:0006031; F:GO:0004100				1	0	4.43719	1	0	4.14318	1	0	432.66	1	0	22.3358	1	0	713.21	1	0	54.3467	1	0	16.5535	1	0	96.736	1	0	21.8039	1	0	31.5979	1	0	122.581	1	0	4.26971	1	0	130.65	1	0
1	872119	874439	gene_276	core	-				1	0	0	1	59.9311	0	1	0	0	1	0	0	1	0	2.03071	1	0	3.56552	1	0	0	1	0	1.27085	1	0	0	1	0	6.89273	1	0	17.413	1	11.9345	51.8306	1	21.5855	0	1	0
1	874289	874867	gene_277	core	-				1	0	0	1	100	6.5928	1	0	0	1	0	0	1	0	4.67911	1	0	0	1	0	20.477	1	0	77.4972	1	0	0	1	0	17.339	1	0	0	1	100	0	1	66.3212	0	1	0
1	875302	875859	gene_278	core	-				1	0	0	1	100	12.4296	1	0	12.2957	1	0	0	1	0	3.62091	1	0	0	1	0	0	1	0	2.32218	1	0	6.07393	1	0	12.2682	1	0	73.6944	1	0	4.20347	1	60.7527	2.46928	1	0
1	876245	877048	gene_279	core	-				1	0	34.6938	1	77.8607	64.5153	1	0	72.7481	1	0	7.28794	1	0	46.2622	1	0	53.4387	1	0	61.0018	1	0	63.5427	1	0	1.07678	1	0	310.658	1	0	5.56684	1	0	101.889	1	0	15.2932	1	0
1	877569	879164	gene_280	core	-				1	0	313.542	1	97.9323	4064.46	1	0	1255.91	1	0	123.088	1	0	16261.2	1	0	3109.25	1	0	697.245	1	0	154.452	1	0	35.537	1	0	1821.83	1	0	216.686	1	0	1256.49	1	0	687.767	1	0
1	879467	879892	gene_281	core	-				1	0	242.028	1	0	1018.39	1	0	455.939	1	0	1717.58	1	0	641.44	1	0	4453.32	1	0	346.591	1	0	879.628	1	0	12.8286	1	0	116.019	1	0	229.271	1	0	4181.98	1	100	7233.4	1	0
1	880089	883609	gene_282	core	F:GO:0005524; F:GO:0004329; F:GO:0004488				1	0	0	1	43.624	0	1	0	233.918	1	0	58.1369	1	0	36.9191	1	0	0	1	0	0	1	0	19.3743	1	0	0	1	0	16.688	1	0	105.601	1	14.2289	4.17111	1	27.4354	16.93	1	0
1	884004	885501	gene_283	core	F:GO:0003743; F:GO:0005515; C:GO:0005852				1	0	9.04054	1	0	153.087	1	0	25.8856	1	0	9.24715	1	0	2.73673	1	0	25.8306	1	0	40.8855	1	0	23.0123	1	0	100.041	1	0	63.2641	1	0	113.454	1	0	40.9658	1	0	378.65	1	0
1	885614	886405	gene_284	core	-				1	0	56.3879	1	0	51.6122	1	0	47.7145	1	0	226.088	1	0	86.107	1	0	17.8652	1	0	95.3197	1	0	423.467	1	0	9.25399	1	48.2323	3.72734	1	0	148.717	1	0	15.8863	1	0	16.076	1	0
1	886724	887824	gene_285	core	-				1	0	0	1	57.6748	19.5642	1	0	15.2814	1	0	13.5202	1	0	0	1	0	37.384	1	0	7.40894	1	0	0	1	0	10.942	1	0	56.9253	1	0	23.4482	1	0	0	1	0	7.50361	1	0
1	888189	889407	gene_286	core	P:GO:0007034				1	0	10.5824	1	0	0.651043	1	0	10.1167	1	0	248.145	1	0	7.01169	1	0	0	1	0	0	1	0	6.07121	1	0	12.0985	1	0	51.7869	1	0	283.218	1	0	0	1	0	0	1	0
1	889606	890007	gene_287	core	C:GO:1990879; F:GO:0043047; P:GO:0016233				1	0		1	0		1	0		1	0		1	0		1	0		1	0		1	0		1	0		1	0		1	0		1	0		1	0		1	0
1	891149	892394	gene_288	core	-				1	0	0	1	0	211.141	1	0	0	1	0	0	1	0	0	1	78.1701	0	1	0	0	1	18.9406	0	1	0	1.51385	1	69.1814	74.3889	1	0	9.41137	1	32.2632	10.4939	1	0	0	1	0
1	894876	895262	gene_289	core	-				1	0	0	1	0	116.045	1	0	68.75	1	0	19.6598	1	0	0	1	0	0	1	0	8.26555	1	0	14.9428	1	0	13.5283	1	0	0	1	0	9.09807	1	0	0	1	0	0	1	0
1	896559	898790	gene_290	core	P:GO:0006542; F:GO:0004356				1	0	243.586	1	0	189.675	1	0	265.107	1	0	19.4784	1	0	127.604	1	0	17.6239	1	0	117.264	1	0	103.382	1	0	93.0071	1	0	195.064	1	0	2370.4	1	0	81.5393	1	0	104.587	1	0
1	899003	903934	gene_291	core	C:GO:0016592; F:GO:0003712; P:GO:0006357				1	0	2253.17	1	20.3163	0	1	0	4.95025	1	0	7.59251	1	0	162.584	1	0	111.977	1	0	1164.26	1	10.1582	523.372	1	0	52.7544	1	0	164.843	1	0	529.803	1	0	27.7664	1	0	152.609	1	0
1	905419	907205	gene_292	core	F:GO:0004806; P:GO:0016042				1	0	0	1	69.39	0	1	0	0	1	0	0	1	0	0	1	0	0	1	0	0	1	35.4225	0	1	0	0.608014	1	0	25.8935	1	0	1186.48	1	0	0	1	0	0	1	0
1	907375	909605	gene_293	core	F:GO:0016491				1	0	2.1633	1	0	141.548	1	0	129.954	1	0	72.9079	1	0	184.595	1	0	14.9536	1	0	0	1	0	3.6869	1	0	8.19897	1	0	70.5051	1	0	0	1	0	40.4927	1	0	3.46542	1	0
1	930709	933183	gene_294	core	F:GO:0004601				1	0	6.41623	1	0	117.811	1	0	77.5742	1	0	16.7818	1	0	3.21236	1	0	5.82195	1	0	2.13794	1	0	21.098	1	0	28.9892	1	0	12.8708	1	0	16.874	1	0	20.4361	1	0	2.51048	1	7.71717
1	933128	935360	gene_295	core	-				1	0	246.547	1	0	818.741	1	0	99.9023	1	0	554.156	1	0	27.8489	1	0	55.206	1	0	404.602	1	0	22.031	1	0	89.0324	1	0	105.124	1	0	29.5931	1	0	72.3532	1	0	97.7907	1	0
1	935611	936009	gene_296	core	-				1	0	11.3272	1	0	10.7313	1	0	0	1	0	0	1	0	0	1	0	0	1	0	0	1	0	0	1	0	0	1	0	0	1	0	0	1	0	42.5752	1	0	0	1	0
1	936262	939180	gene_297	core	C:GO:0008023; P:GO:0006368				1	0	39.0159	1	0	21.5908	1	0	29.5096	1	0	57.7246	1	0	117.68	1	0	13.0317	1	0	4.30298	1	0	81.5854	1	0	11.4786	1	0	133.758	1	0	785.204	1	0	46.5666	1	0	1083.52	1	0
1	939337	940587	gene_298	core	F:GO:0051287				1	0	2854.94	1	0	246.331	1	0	82.6065	1	0	1761.46	1	0	113.583	1	0	359.116	1	0	778.513	1	0	419.719	1	0	626.574	1	0	1720.67	1	0	280.221	1	0	452.822	1	0	247.398	1	0
1	940481	941496	gene_299	core	F:GO:0005515; P:GO:0006749				1	0	870.14	1	0	239.791	1	0	551.745	1	0	134.353	1	0	798.104	1	0	48.6975	1	0	317.821	1	0	55.0851	1	0	58.9883	1	0	371.046	1	0	203.137	1	0	31.5115	1	0	641.971	1	0
1	941769	943277	gene_300	core	-				1	0	20.8788	1	0	41.0552	1	0	3.7456	1	0	127.175	1	0	169.847	1	65.0099	52.8112	1	0	49.0954	1	0	112.925	1	0	30.4733	1	0	13.2197	1	0	21.8354	1	0	2.09288	1	0	197.004	1	0
1	943740	947345	gene_301	core	F:GO:0005515				1	0	3726.57	1	13.8935	7057.67	1	0	1810.44	1	0	225.352	1	0	439.881	1	0	632.117	1	0	229.648	1	0	576.509	1	0	882.129	1	0	1096.12	1	0	1533.75	1	0	12825.8	1	0	574.595	1	0
1	946347	949148	gene_302	core	F:GO:0003677; F:GO:0008270				1	0	1359.05	1	17.8801	65.9381	1	0	3283.28	1	0	17388.2	1	0	1342.42	1	0	270.789	1	0	89.0512	1	0	258.251	1	0	84.6503	1	0	141.332	1	0	524.181	1	0	848.684	1	0	236.112	1	0
1	949401	950972	gene_303	core	-				1	0	37.6225	1	0	193.546	1	0	2606.68	1	0	278.414	1	0	1569.06	1	0	314.129	1	0	5.59742	1	0	40.521	1	0	40.0389	1	0	9.06572	1	0	256.536	1	0	8.79133	1	0	1.07578	1	0
1	951876	952109	gene_304	core	-				1	0	7.41377	1	0	0	1	0	860.697	1	0	39.8003	1	100	1.74082	1	0	0	1	0	6.91837	1	0	0	1	0	18.1201	1	0	12.3807	1	0	37.7041	1	0	18.0805	1	0	23.9717	1	0
1	952424	954126	gene_305	core	-				1	0	207.386	1	76.1597	324.658	1	0	3196.87	1	47.2108	15996.3	1	100	4433.51	1	0	1134.41	1	0	29.0577	1	51.791	513.495	1	0	131.794	1	0	683.785	1	0	1759.36	1	36.8761	800.667	1	29.4187	844.948	1	0
1	954901	956842	gene_306	core	-				1	0	0	1	0	48.8224	1	0	0	1	0	9.35537	1	0	95.6745	1	0	1.8875	1	0	0	1	0	362.972	1	0	9.19061	1	0	106.399	1	0	14.966	1	0	219.137	1	0	0	1	0
1	957021	958231	gene_307	core	-	Effector			1	0	0	1	0	37.6339	1	0	3.3197	1	0	12.6385	1	0	8.49672	1	0	0	1	0	0	1	0	16.6766	1	0	25.4378	1	0	0	1	0	8.81813	1	0	6.7123	1	0	1.62593	1	0
1	958981	960706	gene_308	core	C:GO:0016021; F:GO:0016757				1	0	6.58019	1	0	154.837	1	0	2.7811	1	0	0	1	0	5.36737	1	0	17.7762	1	0	0	1	0	13.8194	1	0	86.2674	1	0	12.8897	1	0	348.555	1	0	2.34759	1	0	14.2569	1	0
1	960664	962849	gene_309	core	-				1	0	0	1	0	0	1	0	0	1	0	0	1	0	6.54685	1	0	0	1	0	0	1	0	0	1	0	0	1	0	27.0922	1	0	13.0598	1	0	0	1	0	2.00059	1	0
1	963335	964478	gene_310	core	F:GO:0030411; P:GO:0006582				1	0	64.3762	1	0	27.4626	1	0	0	1	0	0	1	0	4.66982	1	0	53.1755	1	0	265.987	1	0	0	1	0	70.3046	1	0	1130.49	1	0	23.4482	1	0	5.00044	1	0	20.4824	1	0
1	964672	965889	gene_311	core	F:GO:0003854; P:GO:0006694				1	0	7.48561	1	34.5649	127.513	1	0	149.387	1	0	11.3994	1	0	176.962	1	0	8481.49	1	0	9.6562	1	0	2.27245	1	0	84.8331	1	0	126.388	1	0	23.3597	1	0	39.561	1	0	201.719	1	0
1	966136	969027	gene_312	core	F:GO:0003676				1	0	19.9616	1	28.527	24.0323	1	0	9.92818	1	0	78.2612	1	0	12.3225	1	0	26.5877	1	0	8.36739	1	0	0	1	0	159.441	1	0	49.2586	1	0	416.965	1	0	16.1751	1	0	0	1	0
1	969593	971490	gene_313	core	-				1	0	3.09171	1	51.7914	4.39342	1	0	0	1	0	7.28881	1	0	15.3941	1	0	32.465	1	0	37.7307	1	0	0	1	0	108.226	1	0	70.5051	1	0	1642.33	1	0	2.81245	1	0	275.471	1	0
1	971914	976378	gene_314	core	F:GO:0003950				1	0	70.3352	1	0	13.4808	1	0	6.19222	1	0	118.302	1	0	4.21036	1	0	5.65385	1	14.0202	2.35046	1	19.8208	12.9586	1	0	76.8058	1	0	41.461	1	0	27.7593	1	0	14.2938	1	0	218.452	1	0
1	976579	977586	gene_315	core	-				1	0		1	0		1	0		1	0		1	0		1	0		1	0		1	0		1	0		1	0		1	0		1	0		1	0		1	0
1	976687	979370	gene_316	core	F:GO:0008171				1	0		1	0		1	0		1	0		1	0		1	0		1	0		1	0		1	0		1	0		1	0		1	0		1	0		1	0
1	980992	983035	gene_317	core	F:GO:0016491				1	0		1	75.1468		1	34.2955		1	59.4912		1	0		1	65.7534		1	0		1	33.3659		1	0		1	79.3053		1	0		1	49.5597		1	58.0235		1	0
1	981093	983976	gene_318	core	-				1	0	0	1	83.1831	0	1	56.9348	0	1	74.792	31.7936	1	7.03883	43.1852	1	79.2302	0	1	0	0	1	56.276	0	1	28.6755	0	1	88.835	0	1	0	0	1	67.7531	0	1	73.7517	0	1	22.8155
1	985231	986336	gene_319	core	-				1	0	9.3074	1	0	0	1	0	48.6833	1	0	74.4436	1	3.07414	0	1	0	0	1	3.34539	8.80112	1	10.1266	7.65961	1	0	15.4475	1	0	0	1	0	46.3695	1	0	9.9012	1	0	0	1	0
1	986248	987700	gene_320	core	-				1	0	286.825	1	0	115.921	1	0	242.962	1	0	170.991	1	0	69.736	1	0	101.575	1	0	322.476	1	0	12.8462	1	0	66.8815	1	0	10.5739	1	0	465.001	1	0	12.448	1	0	19.739	1	0
1	987851	992585	gene_321	core	-				1	0	103.462	1	40.2746	19.8995	1	0	8.71083	1	0	60.2901	1	0	87.8206	1	0	5.08102	1	0	0	1	0	25.8324	1	0	39.9494	1	0	54.5889	1	0	16.2977	1	0	14.0578	1	0	0	1	0
1	992995	993563	gene_322	core	-				1	0	14.856	1	0	0	1	0	168.256	1	0	0	1	0	42.0284	1	0	40.5813	1	0	0	1	0	116.246	1	0	0	1	0	0	1	0	102.744	1	0	82.5154	1	0	0	1	0
1	993740	998469	gene_323	core	-				1	0		1	40.9725		1	0		1	16.7442		1	0		1	61.1205		1	0		1	53.6998		1	0		1	83.8689		1	0		1	0		1	30.6765		1	0
1	997454	998857	gene_324	core	-				1	0	0	1	0	0	1	0	0	1	0	0	1	0	0	1	73.9316	0	1	0	0	1	35.6838	0	1	0	0	1	61.2536	0	1	0	0	1	0	0	1	47.5071	0	1	0
1	998976	1002215	gene_325	core	-				1	0	480.818	1	33.3642	35.9528	1	0	869.897	1	0	187.827	1	0	29.0108	1	0	311.471	1	0	254.682	1	15.463	444.442	1	0	237.285	1	0	240.49	1	0	42.8731	1	0	1879.86	1	0	40.711	1	0
1	1002408	1004307	gene_326	core	-	Effector			1	0	5813.98	1	0	2821.49	1	0	18851	1	0	3405.75	1	0	6636.98	1	0	1427.44	1	0	20619.4	1	0	2786.84	1	0	191967	1	0	53921.3	1	0	3727.21	1	0	1085.71	1	0	3438.68	1	0
1	1003675	1004236	gene_327	core	-				1	0	79.6407	1	0	1083.86	1	0	31.5351	1	0	85.8562	1	0	26.151	1	0	4.80401	1	0	9.06209	1	0	121.986	1	0	456.21	1	0	1329.98	1	0	862.587	1	0	54.3182	1	0	939.995	1	0
1	1004466	1006554	gene_328	core	F:GO:0005515				1	0		1	0		1	0		1	0		1	0		1	0		1	0		1	0		1	0		1	50.3112		1	0		1	0		1	0		1	0
1	1006882	1009612	gene_329	core	F:GO:0017040; P:GO:0046514				1	0	0	1	0	0	1	0	0	1	0	0	1	0	0	1	0	0	1	0	0	1	0	2.00526	1	0	12.9966	1	0	0	1	0	68.7814	1	0	0	1	0	51.5962	1	0
1	1009715	1010794	gene_330	core	P:GO:0006397				1	0	0	1	0	0	1	0	0	1	0	0	1	0	0	1	0	71.725	1	0	0	1	0	0	1	0	1.4911	1	0	10.8369	1	0	20.5522	1	0	0	1	0	7.20426	1	0
1	1011055	1012257	gene_331	core	-				1	0	0	1	100	0	1	0	0	1	0	0	1	0	0	1	0	0	1	0	0	1	63.9235	0	1	0	0	1	0	0	1	0	39.3037	1	0	5.14726	1	0	1015.8	1	0
1	1012657	1014831	gene_332	core	F:GO:0022857; P:GO:0055085				1	0		1	57.7011		1	0		1	0		1	0		1	0		1	0		1	1.42529		1	0		1	0		1	0		1	0		1	0		1	0
1	1015210	1016587	gene_333	core	F:GO:0008757				1	0	3.79055	1	67.1263	0	1	0	30.3021	1	0	0	1	0	2.51452	1	0	0	1	0	0	1	0	2.77358	1	0	0	1	0	822.927	1	0	9.42211	1	0	0	1	0	23.5753	1	0
1	1016517	1019137	gene_334	core	F:GO:0022857; P:GO:0055085				1	0	0	1	19.1148	0	1	0	95.429	1	0	0	1	0	12.8893	1	0	0	1	0	0	1	19.1148	0	1	0	0	1	0	33.6318	1	0	8.93265	1	0	0	1	0	1027.48	1	0
1	1020702	1022796	gene_335	core	F:GO:0004451; P:GO:0019752				1	0	27.2012	1	61.957	26.8281	1	0	51.4348	1	0	103.146	1	0	236.752	1	0	37.9591	1	0	18.7929	1	0	14.6519	1	0	5.43107	1	0	50.0776	1	0	512.511	1	0	38.9577	1	0	4.32716	1	0
1	1022978	1023436	gene_336	core	-				1	0	226.002	1	0	10659.9	1	0	20.625	1	0	120.125	1	0	4118.79	1	0	44.8326	1	0	200.09	1	0	333.331	1	0	4699.31	1	0	103.083	1	0	671.819	1	0	162.047	1	0	326.362	1	0
1	1023970	1025281	gene_337	core	-				1	0	281.582	1	57.1646	814.281	1	0	4.98214	1	0	60.1416	1	0	19.9119	1	0	75.2238	1	0	284.297	1	0	535.913	1	0	197.348	1	0	2666.81	1	0	9.71032	1	0	796.703	1	0	7.35089	1	0
1	1025236	1027505	gene_338	core	-				1	0	5.1126	1	0	291.728	1	0	0	1	0	0	1	0	0	1	0	0	1	0	0	1	0	0	1	0	65.2161	1	0	281.214	1	0	2.20925	1	0	5.56365	1	0	5.51691	1	0
1	1029948	1032456	gene_339	core	-				1	0		1	0		1	0		1	0		1	0		1	19.9681		1	0		1	0		1	0		1	0		1	0		1	0		1	0		1	19.9681
1	1032516	1036499	gene_340	core	P:GO:0006428; F:GO:0005524; F:GO:0004822; F:GO:0002161				1	0	62.5012	1	27.1335	6.73482	1	0	0	1	0	1.77789	1	0	3.79306	1	35.9689	31.9273	1	0	20.9507	1	0	4.59043	1	0	19.0784	1	0	6.4686	1	0	112.845	1	33.2329	4.68043	1	24.7741	0	1	0
1	1036397	1038272	gene_341	core	-				1	0	797.705	1	0	230.986	1	0	27.1689	1	0	0	1	0	32.5194	1	71.4286	39.4845	1	0	897.863	1	0	167.676	1	0	241.549	1	0	128.546	1	0	1.43195	1	39.339	20.8119	1	64.1791	103.521	1	0
1	1038385	1039698	gene_342	core	F:GO:0003824				1	0	36.8822	1	0	0	1	0	0	1	0	8.19563	1	0	6.27624	1	0	2.31111	1	0	0	1	0	0	1	0	0	1	0	2.31484	1	0	73.988	1	0	0	1	0	5.13031	1	0
1	1039984	1042443	gene_343	core	-				1	0		1	0		1	0		1	0		1	0		1	0		1	0		1	0		1	0		1	0		1	0		1	0		1	0		1	0
1	1040169	1043944	gene_344	core	-				1	0		1	0		1	0		1	0		1	0		1	0		1	0		1	0		1	32.2564		1	0		1	0		1	0		1	0		1	0
1	1045855	1049156	gene_345	core	F:GO:0004672; F:GO:0005524; P:GO:0006468				1	0	13.2871	1	0	69.8619	1	0	327.657	1	0	67.0811	1	0	60.1942	1	0	385.522	1	0	0	1	0	105.741	1	0	13.7788	1	0	3.59749	1	0	660.302	1	0	58.8805	1	0	3.81522	1	0
1	1050901	1053201	gene_346	core	-				1	0	2.05967	1	0	3.83259	1	0	29.0097	1	0	8.8662	1	0	4.07196	1	0	17.3268	1	0	6.13693	1	0	81.6603	1	0	133.763	1	0	7.24846	1	0	27.6427	1	0	48.8567	1	0	35.6421	1	0
1	1054087	1057799	gene_347	core	F:GO:0004672; F:GO:0005524; P:GO:0006468				1	0	20.1176	1	13.4931	0	1	0	14.7321	1	0	183.315	1	0	5.09987	1	0	177.507	1	0	12.8445	1	0	44.9132	1	0	27.643	1	0	78.4741	1	0	135.308	1	0	0	1	0	6.89965	1	0
1	1057940	1060461	gene_348	core	F:GO:0003676; F:GO:0005524				1	0	1416.28	1	55.2339	128.015	1	0	486.285	1	0	135.653	1	0	1623.17	1	0	13.9398	1	0	170.805	1	0	127.18	1	0	48.2818	1	0	42.9523	1	0	1463.61	1	0	257.289	1	0	8.2838	1	0
1	1060913	1062856	gene_349	core	-				1	0	0	1	0	55.8689	1	0	62.6838	1	0	9.09201	1	0	0	1	0	77.1044	1	0	7.30272	1	0	2.34144	1	0	52.5216	1	0	43.3476	1	0	4589.38	1	0	0	1	0	16.172	1	0
1	1062888	1066365	gene_350	core	-				1	0	1673.09	1	25.5894	4102.45	1	0	116.102	1	0	131.454	1	0	580.077	1	0	443.129	1	0	570.489	1	0	70.4568	1	0	393.996	1	0	318.292	1	0	396.654	1	0	10.2465	1	0	1946.95	1	0
1	1064708	1069952	gene_351	core	-				1	0	30.4508	1	16.9685	103.224	1	0	267.467	1	0	38.7119	1	0	44.4736	1	0	88.7533	1	0	200.406	1	0	197.618	1	0	428.396	1	0	774.519	1	0	738.495	1	0	387.842	1	0	32505.6	1	0
1	1071972	1073178	gene_352	core	F:GO:0003924; F:GO:0005525				1	0	17.8941	1	0	416.868	1	0	12.4513	1	0	1.89813	1	0	6.68634	1	0	4.21048	1	0	22.6384	1	0	46.7182	1	0	11.9527	1	0	19.9952	1	0	53.2501	1	0	4.33808	1	0	290.229	1	0
1	1073437	1074716	gene_353	core	-				1	0	152.47	1	39.1406	237.094	1	0	45.729	1	0	72.6712	1	0	882.597	1	0	12.9805	1	0	112.233	1	0	0	1	0	142.341	1	0	49.8946	1	0	52.8121	1	0	274.498	1	56.875	117.047	1	0
1	1075111	1077663	gene_354	core	F:GO:0003847; P:GO:0016042				1	0	0	1	30.9832	0	1	0	0	1	0	92.7918	1	0	1.01579	1	0	0	1	0	97.6864	1	0	14.6928	1	0	48.3939	1	0	0	1	0	149.093	1	0	0	1	0	24.3597	1	0
1	1079654	1081395	gene_355	core	C:GO:0005672; P:GO:0006367				1	0	96.5643	1	0	301.978	1	0	119.934	1	0	469.567	1	0	302.15	1	0	60.3754	1	0	80.9099	1	0	279.813	1	0	64.6179	1	0	248.649	1	0	96.5981	1	0	548.256	1	0	1138.93	1	0
1	1081806	1085145	gene_356	core	-				1	0	49.6794	1	0	528.711	1	0	10.5353	1	0	331.121	1	0	31.6874	1	100	111.141	1	0	25.2317	1	0	159.274	1	58.9521	64.2351	1	100	182.873	1	0	6.37652	1	0	232.108	1	58.3832	717.036	1	0
1	1085011	1087931	gene_357	core	P:GO:0005975				1	0	5.87017	1	0	677.411	1	0	228.348	1	0	67.8264	1	0	818.641	1	40.2602	42.8358	1	0	268.676	1	0	1317.45	1	0	0	1	27.2509	3.88574	1	0	35.8081	1	0	141.917	1	0	34.5805	1	0
1	1088506	1089690	gene_358	core	F:GO:0005506; F:GO:0031418				1	0	255.017	1	0	226.393	1	0	384.174	1	0	38.6965	1	0	43.646	1	0	51.1897	1	0	226.384	1	0	795.867	1	0	18.2032	1	0	61.9079	1	0	45.6514	1	0	365.997	1	0	502.439	1	0
1	1090011	1093401	gene_359	core	-				1	0	8.72898	1	41.7871	130.585	1	0	0	1	0	1091.84	1	0	32.9174	1	0	117.717	1	0	38.0833	1	42.8487	19.1979	1	39.9882	377.268	1	14.7744	75.2	1	0	161.721	1	30.5809	15.5222	1	68.1215	4.51467	1	0
1	1093636	1095246	gene_360	core	-				1	0	0	1	0	6.11312	1	0	0	1	0	0	1	0	0	1	0	9.07111	1	0	0	1	0	0	1	0	13.3065	1	0	34.6268	1	0	34.9736	1	0	0	1	0	1.99177	1	0
1	1095438	1096052	gene_361	core	-				1	0		1	0		1	0		1	0		1	0		1	0		1	0		1	0		1	0		1	0		1	0		1	0		1	0		1	0
1	1096560	1099616	gene_362	core	F:GO:0019239				1	0	20.7247	1	0	1184.21	1	0	47.0128	1	0	13.1702	1	0	45.5114	1	0	10.9497	1	0	18.4999	1	0	39.5236	1	0	372.028	1	0	132.247	1	0	45.9394	1	0	6.62464	1	0	33.169	1	0
1	1096575	1097190	gene_363	core	-	Effector			1	0		1	0		1	0		1	0		1	0		1	0		1	0		1	0		1	0		1	0		1	0		1	0		1	0		1	0
1	1099555	1101802	gene_364	core	F:GO:0004435; P:GO:0006629; P:GO:0035556				1	0	13.4584	1	0	0	1	0	0	1	0	5.42611	1	0	9.2479	1	0	118.622	1	0	0	1	0	0	1	0	1.41523	1	0	18.1737	1	0	745.132	1	0	7.60271	1	0	7.18515	1	0
1	1101826	1102727	gene_365	core	F:GO:0016491				1	0	15.7335	1	0	0	1	0	0	1	0	0	1	0	0	1	0	3.54911	1	0	0	1	0	0	1	0	5.13585	1	0	82.8103	1	0	26.1195	1	0	52.057	1	0	126.728	1	0
1	1102882	1109905	gene_366	core	P:GO:0030242				1	11.4892	144.395	1	23.7187	0	1	0	46.5564	1	12.7278	30.0338	1	8.95501	3.73142	1	10.2079	0	1	8.98349	0	1	0	0	1	0	23.3038	1	8.96925	0	1	8.6418	19.3474	1	0	3.50413	1	9.36788	12.7174	1	11.2329
1	1109905	1111546	gene_367	core	-				1	0	23.0601	1	0	40.0686	1	0	94.9566	1	0	45.4702	1	0	8.84809	1	0	308.418	1	0	141.913	1	0	278.335	1	0	5.13143	1	0	142.73	1	0	240.401	1	0	7.15835	1	0	77.9512	1	0
1	1111672	1113594	gene_368	core	F:GO:0015103; F:GO:0015297; C:GO:0016021				1	0	183.932	1	0	0	1	0	0	1	0	70.5708	1	0	0	1	0	25.177	1	0	0	1	0	0	1	0	45.6127	1	0	0	1	0	2.01115	1	0	0	1	0	52.2359	1	0
1	1113532	1114938	gene_369	core	-				1	0	1.04762	1	0	0	1	0	0	1	0	0	1	0	0	1	0	0	1	0	15.7943	1	0	55.667	1	0	17.0557	1	0	0	1	0	119.62	1	0	90.3109	1	0	13.7853	1	0
1	1115584	1116103	gene_370	core	-	Effector			1	0	10.6659	1	0	0	1	0	0	1	0	0	1	0	0	1	0	0	1	0	0	1	0	20.6282	1	0	0	1	0	0	1	0	10.8034	1	0	8.05476	1	0	19.2114	1	0
1	1116262	1118693	gene_371	core	F:GO:0004672; F:GO:0005524; P:GO:0006468				1	0	20.0827	1	0	0	1	0	0	1	0	0	1	0	0	1	0	0	1	0	0	1	0	24.2973	1	0	0	1	0	0	1	0	0	1	0	0	1	0	150.489	1	0
1	1119029	1121290	gene_372	core	F:GO:0004672; F:GO:0005524; P:GO:0006468				1	0	0	1	0	0	1	0	0	1	0	17.0276	1	0	0	1	0	0	1	0	0	1	0	0	1	0	0	1	0	0	1	0	22.0296	1	0	0	1	0	0	1	0
1	1121571	1122506	gene_373	core	-				1	0		1	0		1	0		1	0		1	0		1	0		1	0		1	0		1	0		1	0		1	0		1	0		1	0		1	0
1	1122951	1124420	gene_374	core	P:GO:0006281; C:GO:0005634; F:GO:0005524; F:GO:0003677; P:GO:0007131; F:GO:0000150				1	0		1	0		1	0		1	0		1	0		1	0		1	0		1	0		1	0		1	0		1	0		1	0		1	0		1	0
1	1124805	1126581	gene_375	core	F:GO:0003676; F:GO:0008270				1	0	0	1	42.9375	10.1962	1	0	1.12132	1	0	290.685	1	0	64.5624	1	0	22.1883	1	0	22.3897	1	0	10.8358	1	0	24.4957	1	0	24.1815	1	0	210.166	1	0	14.633	1	0	451.467	1	0
1	1126784	1128630	gene_376	core	F:GO:0070569				1	0	80.4703	1	0	0	1	0	0	1	0	63.9202	1	0	73.5497	1	0	0	1	0	19.1311	1	0	2.10008	1	0	2.10185	1	0	21.7544	1	0	62.1753	1	0	0	1	0	4.362	1	0
1	1129416	1131482	gene_377	core	F:GO:0004185; P:GO:0006508				1	0	9.94654	1	0	0	1	0	11.4583	1	0	0	1	0	0	1	0	23.365	1	0	49.6941	1	0	0	1	0	12.9401	1	0	204.137	1	0	18.4236	1	0	0	1	0	19.7723	1	0
1	1131622	1133058	gene_378	core	-				1	0	82.1824	1	0	118.239	1	0	138.994	1	0	44.4763	1	0	4.65137	1	0	15.2871	1	0	16.9224	1	0	82.6853	1	0	17.6369	1	0	27.8663	1	0	10.4478	1	0	75.6411	1	0	4.49967	1	0
1	1133823	1138592	gene_379	core	F:GO:0000155; P:GO:0000160; C:GO:0016021; P:GO:0016310				1	0	25.0816	1	0	0	1	0	1.64957	1	0	114.636	1	0	0	1	0	3.9339	1	0	0	1	0	7.38758	1	0	330.692	1	0	17.6795	1	0	97.1489	1	0	0	1	0	55.5083	1	0
1	1138723	1140905	gene_380	core	-				1	0	47.5686	1	0	53.6563	1	0	0	1	0	0	1	0	3.34114	1	0	5.42989	1	0	13.0189	1	0	0	1	0	0	1	0	4.32195	1	0	72.95	1	0	0	1	0	22.5734	1	0
1	1141409	1143547	gene_381	core	F:GO:0016491				1	0	5.47883	1	23.4222	33.0444	1	0	11.8843	1	0	14.8525	1	0	5.49905	1	0	2.51257	1	0	0	1	0	9.88089	1	0	30.8417	1	0	51.6346	1	0	136.594	1	0	28.1157	1	0	65.668	1	0
1	1143611	1146585	gene_382	core	C:GO:0016021; F:GO:0005524; F:GO:0140359; P:GO:0055085				1	0	43.3997	1	0	492.662	1	0	0	1	0	62.609	1	0	48.0325	1	0	1.57316	1	0	45.7856	1	0	66.9891	1	0	19.3513	1	0	1.5816	1	0	893.132	1	0	18.9223	1	0	15.304	1	0
1	1146594	1148506	gene_383	core	F:GO:0016491				1	0		1	0		1	0		1	0		1	0		1	0		1	0		1	0		1	0		1	0		1	0		1	0		1	0		1	0
1	1148548	1151533	gene_384	core	F:GO:0003747; P:GO:0006415				1	0	0	1	0	0	1	0	0	1	0	0	1	0	7.44807	1	0	0	1	0	0	1	0	0	1	0	28.345	1	0	0	1	0	8.965	1	0	17.8459	1	0	0	1	0
1	1151682	1154092	gene_385	core	F:GO:0022857; P:GO:0055085				1	0	0	1	0	235.621	1	0	8.91736	1	0	0	1	0	9.19372	1	0	26.2111	1	0	1.30023	1	0	0	1	0	0	1	0	650.214	1	0	127.471	1	0	11.1135	1	0	17.6815	1	0
1	1161211	1162479	gene_386	core	-				1	0	62.2996	1	0	225.804	1	0	2131.25	1	0	147.649	1	0	86.0196	1	0	136.067	1	0	1314.49	1	83.9243	227.147	1	0	1099.91	1	0	175.558	1	0	21.3126	1	0	496.71	1	0	1562.77	1	0
1	1162379	1163476	gene_387	core	F:GO:0003824				1	0	0	1	0	16.6934	1	0	199.805	1	0	12.0402	1	0	39.3084	1	0	103.961	1	0	18.2834	1	0	0	1	0	39.4663	1	0	22.404	1	0	214.942	1	0	17.5654	1	0	2.99646	1	0
1	1163940	1165984	gene_388	core	-				1	0	1587.36	1	0	255.846	1	0	36.1229	1	0	181.374	1	0	14.2211	1	0	36.826	1	0	546.123	1	0	129.331	1	0	15.1269	1	0	516.346	1	0	105.947	1	0	195.71	1	0	149.658	1	0
1	1166674	1167755	gene_389	core	-				1	0	0	1	0	111.246	1	0	3.19687	1	0	228.468	1	0	28.2431	1	0	0	1	0	0	1	0	23.6668	1	0	125.756	1	0	26.4554	1	0	5441.27	1	0	39.6149	1	0	21.8452	1	0
1	1168193	1171747	gene_390	core	F:GO:0008289				1	0	0	1	21.2377	0	1	0	13.0485	1	0	3.91494	1	0	0	1	0	50.1492	1	0	214.469	1	0	0	1	0	0	1	0	13.1209	1	0	51.0753	1	0	0	1	0	0	1	0
1	1176137	1178433	gene_391	core	F:GO:0004185; P:GO:0006508				1	0	27.5898	1	4.48411	17.2041	1	0	159.844	1	0	33.0861	1	4.17936	15.7808	1	4.09229	158.978	1	0	20.2858	1	0	14.9711	1	3.52634	9.53919	1	0	38.0407	1	0.653026	2.50418	1	0	74.7401	1	21.8111	45.5808	1	0
1	1178447	1179620	gene_392	core	-				1	0	1.53338	1	0	29.2934	1	0	21.5278	1	0	0	1	0	0	1	0	0	1	0	63.177	1	0	5.82085	1	0	0	1	0	0	1	0	14.0609	1	0	12.0658	1	0	0	1	0
1	1179777	1184085	gene_393	core	F:GO:0005524; F:GO:0070615				1	0	0	1	17.7071	0	1	0	23.1657	1	0	21.0859	1	0	73.5497	1	0	21.9775	1	0	0	1	0	0	1	0	33.0692	1	24.9478	37.8031	1	0	49.8416	1	17.6839	0	1	0	0	1	0
1	1199577	1201739	gene_394	core	F:GO:0004497; F:GO:0005506; F:GO:0020037				1	0	46.7247	1	0	0	1	0	8.28205	1	0	28.3595	1	0	3.73883	1	0	6.37556	1	0	9.81908	1	0	2.90117	1	0	0	1	84.6972	36.8046	1	0	11.9794	1	0	19.7368	1	0	0	1	0
1	1201665	1204410	gene_395	core	F:GO:0004672; F:GO:0005524; P:GO:0006468				1	0	0	1	0	15.5169	1	0	0	1	0	5.08063	1	0	0	1	0	0	1	0	0	1	0	0	1	0	24.3953	1	0	0	1	0	86.3767	1	0	0	1	0	88.8132	1	0
1	1205115	1207476	gene_396	core	-				1	0	43.3997	1	0	0	1	0	138.994	1	0	193.79	1	0	48.0325	1	0	2.04115	1	0	21.9082	1	0	21.7961	1	0	17.6806	1	0	151.017	1	0	11.2962	1	0	6.45078	1	0	12.1037	1	0
1	1207595	1209200	gene_397	core	-				1	0	228.893	1	0	107.668	1	0	69.4972	1	0	11.7505	1	0	0	1	0	69.1519	1	0	118.852	1	0	7.27874	1	0	15.4437	1	0	508.863	1	0	30.3213	1	0	148.088	1	0	174.137	1	0
1	1211210	1213544	gene_398	core	-				1	0	158.117	1	0	151.437	1	0	281.387	1	0	1356.53	1	0	331.159	1	0	431.121	1	0	501.528	1	0	103.105	1	0	62.1224	1	0	29.011	1	0	4323.4	1	0	175.654	1	0	175.996	1	0
1	1213378	1215540	gene_399	core	F:GO:0071949; F:GO:0016491				1	0	3093.33	1	0	5359.07	1	0	5787.04	1	0	323.947	1	0	718.8	1	0	309.327	1	0	1891.63	1	0	883.914	1	0	353.732	1	0	214.373	1	0	111.57	1	0	6242.44	1	0	106.055	1	0
1	1215726	1217776	gene_400	core	F:GO:0005515; F:GO:0008270; F:GO:0043565				1	0	0	1	0	0	1	0	0	1	0	94.6415	1	0	19.9457	1	0	0	1	0	0	1	0	24.7797	1	0	0	1	0	38.2479	1	0	37.3426	1	0	3.20803	1	0	0	1	0
1	1224458	1225164	gene_401	core	F:GO:0046872	Effector			1	0	7.68518	1	0	16.7004	1	0	157.87	1	0	9.10422	1	0	12.1007	1	0	0	1	0	31.8353	1	0	34.8994	1	0	15.4209	1	0	30.3996	1	0	439.03	1	0	55.5328	1	0	5.89832	1	0
1	1224986	1225336	gene_402	core	-				1	0	0	1	0	0	1	0	134.322	1	0	46.2453	1	0	22.1863	1	0	61.194	1	0	25.2057	1	0	12.468	1	0	27.3676	1	0	15.4201	1	0	16.1206	1	0	5.6659	1	0	4.26449	1	0
1	1225676	1226281	gene_403	core	-				1	0	2169.39	1	0	133.36	1	0	574.977	1	0	132.452	1	0	85.7767	1	0	285.286	1	0	297.681	1	0	333.193	1	0	362.444	1	0	91.4363	1	0	474.592	1	0	33.4861	1	100	5713.11	1	0
1	1226181	1230015	gene_404	core	F:GO:0005515				1	0	157.656	1	0	3.69413	1	0	0	1	0	236.407	1	0	0	1	0	5.2721	1	0	169.788	1	0	92.9967	1	0	15.1077	1	0	4.50842	1	0	12.7636	1	0	0	1	53.794	55.2012	1	0
1	1230888	1234700	gene_405	core	F:GO:0008270				1	0	23.843	1	0	14.7263	1	0	0	1	0	137.952	1	0	1.44436	1	0	29.3731	1	0	52.3264	1	0	2.25849	1	0	21.0653	1	0	39.54	1	0	156.649	1	0	12.9016	1	0	3.35248	1	0
1	1234753	1240263	gene_406	core	F:GO:0000155; P:GO:0000160; P:GO:0016310				1	0	5.99778	1	17.1475	0	1	0	473.611	1	0	10.136	1	0	261.51	1	0	36.1145	1	0	48.5109	1	0	2.35821	1	0	53.1469	1	0	90.9626	1	0	101.226	1	0	0	1	9.09091	15.5381	1	0
1	1240602	1242017	gene_407	core	-				1	0	1.46476	1	0	0	1	0	0	1	0	1.43144	1	0	0	1	0	0	1	0	0	1	0	0	1	0	0	1	0	0	1	0	10.4214	1	0	0	1	0	0	1	0
1	1242537	1243826	gene_408	core	-				1	0		1	0		1	0		1	0		1	0		1	0		1	0		1	0		1	0		1	0		1	0		1	0		1	0		1	0
1	1242921	1246849	gene_409	core	P:GO:0071704				1	0	804.703	1	0	77.6958	1	0	4.62644	1	0	42.2448	1	0	60.3485	1	0	1133.89	1	0	374.227	1	0	49.6527	1	0	97.9302	1	0	269.497	1	0	18.3047	1	0	24.4953	1	0	97.299	1	0
1	1247206	1249784	gene_410	core	F:GO:0004672; F:GO:0005524; P:GO:0006468				1	0	14.7106	1	0	79.4828	1	0	40.8111	1	0	313.045	1	0	0	1	0	0	1	0	21.5604	1	0	102.659	1	0	9.79022	1	35.5176	268.027	1	0	17.5239	1	0	0	1	0	6.11123	1	0
1	1250493	1254809	gene_411	core	F:GO:0016887; P:GO:0006281; P:GO:0000723; C:GO:0030870				1	0	0	1	44.9618	0	1	0	0	1	0	0	1	0	0	1	58.6287	0	1	0	0	1	59.6016	11.9407	1	0	0	1	88.9275	0	1	0	2.39286	1	0	0	1	74.9826	0	1	0
1	1254937	1257658	gene_412	core	F:GO:0005515				1	0	0	1	68.3688	63.7563	1	0	7.77828	1	0	24.7141	1	22.5202	12.3064	1	0	17.8276	1	0	0	1	48.3835	0	1	21.4181	43.1337	1	0	0.525119	1	20.022	142.754	1	0	0	1	0	0	1	0
1	1258233	1263419	gene_413	core	F:GO:0003677; F:GO:0003899				1	0	3.1352	1	0	41.6868	1	0	68.0186	1	0	0	1	0	40.5792	1	0	56.5904	1	0	1.65211	1	0	20.8019	1	0	0	1	0	14.4645	1	0	29.1997	1	0	100.561	1	0	0	1	0
1	1262996	1263288	gene_414	core	-				1	0	3379.75	1	0	453.324	1	0	175.744	1	0	86.5869	1	0	34.359	1	0	204.012	1	0	370.447	1	0	19.069	1	0	35.0144	1	0	57.686	1	0	35.3733	1	0	58.4365	1	0	57.8579	1	0
1	1263637	1265342	gene_415	core	F:GO:0016491				1	0	33.7343	1	0	0	1	0	37.6103	1	0	5.13404	1	0	5.2302	1	0	0	1	0	0	1	0	0.581229	1	0	6.71834	1	0	14.343	1	0	4.7039	1	0	0	1	0	35.3322	1	0
1	1265765	1266663	gene_416	core	-				1	0	5209.25	1	0	117.465	1	0	193.165	1	0	447.849	1	0	27.6532	1	0	23.7244	1	0	4.7632	1	0	434.624	1	0	251.326	1	0	818.517	1	0	425.71	1	0	5.09737	1	0	37.8854	1	0
1	1268608	1270908	gene_417	core	-				1	0	0	1	37.3316	12.2056	1	0	15.871	1	0	14.0816	1	0	44.4074	1	0	5.56459	1	0	4.8281	1	0	7.07991	1	0	1.34064	1	0	39.8391	1	0	2695.79	1	0	21.4099	1	0	112.867	1	0
1	1270932	1273704	gene_418	core	-				1	0	9.63235	1	50.1623	4335.43	1	0	0	1	0	29.6089	1	0	129.017	1	0	3.65207	1	0	15.5531	1	0	384.835	1	0	875.361	1	0	458.283	1	0	3.62644	1	0	26.9514	1	0	6.05996	1	0
1	1273593	1274510	gene_419	core	-				1	0	55.0485	1	0	40.7465	1	0	18.5865	1	0	228.201	1	0	27.441	1	0	79.5917	1	0	5.07778	1	0	5.88733	1	0	22.2106	1	0	28.0549	1	0	8.97707	1	0	47.5574	1	0	11.6759	1	0
1	1274892	1277450	gene_420	core	-				1	0	43.7823	1	24.4627	23.4376	1	0	0	1	0	125.218	1	0	107.47	1	0	42.249	1	0	0	1	0	0	1	0	39.1609	1	0	48.342	1	0	85.4428	1	0	171.938	1	0	24.8971	1	0
1	1274983	1276299	gene_421	core	-				1	0	479.02	1	0	210.231	1	0	121.897	1	0	504.985	1	0	385.764	1	0	4387.35	1	0	1781.81	1	0	168.185	1	0	599.528	1	0	79.6119	1	0	223.6	1	0	265.457	1	0	2223.82	1	0
1	1277567	1280227	gene_422	core	F:GO:0008235				1	0	429.175	1	0	0	1	0	0	1	0	0	1	0	0	1	0	0	1	0	0	1	0	0	1	0	0	1	0	0	1	0	163.441	1	0	0	1	0	0	1	0
1	1280461	1282617	gene_423	core	-				1	0	299.59	1	0	548.788	1	0	10301	1	0	1457.76	1	0	137.316	1	0	54.0167	1	0	128.252	1	0	395.236	1	0	2697.21	1	0	111.999	1	0	75.0798	1	0	156.856	1	0	1843.49	1	0
1	1282743	1284578	gene_424	core	-				1	0	0	1	0	0	1	0	0	1	0	4.85631	1	0	0	1	0	0	1	0	0	1	0	0	1	0	15.1077	1	0	3.02269	1	0	36.9205	1	0	0	1	0	0	1	0
1	1285230	1285560	gene_425	core	-				1	0		1	0		1	0		1	0		1	0		1	11.4804		1	0		1	0		1	0		1	41.3897		1	0		1	0		1	0		1	0
1	1286202	1287591	gene_426	core	F:GO:0008236; P:GO:0006508				1	0	39.0159	1	80.9353	0	1	0	0	1	0	0	1	0	5.60379	1	78.6331	0	1	0	0	1	36.0432	0	1	0	0	1	92.446	18.1174	1	0	2.86921	1	0	0	1	0	23.8661	1	0
1	1287929	1288673	gene_427	core	-				1	0	0	1	0	44.3166	1	0	0	1	0	1.40767	1	0	26.151	1	0	0	1	0	7.91246	1	0	0	1	0	0	1	0	0	1	0	132.211	1	0	0	1	0	2.83942	1	0
1	1288570	1290046	gene_428	core	F:GO:0016787				1	0	1531.11	1	0	453.249	1	0	0.902562	1	0	0	1	0	4.44074	1	0	1103.28	1	0	0	1	0	81.0111	1	0	68.419	1	0	149.284	1	0	4093.06	1	0	0	1	0	2393.12	1	0
1	1290119	1294383	gene_429	core	-				1	0		1	47.7374		1	0		1	0		1	0		1	21.1723		1	0		1	17.7491		1	0		1	73.0598		1	0		1	0		1	0		1	0
1	1294526	1300361	gene_430	core	F:GO:0005515				1	0	0	1	19.3797	9.60866	1	3.54695	23.8573	1	0	0	1	0	355.775	1	10.8636	616.835	1	0	29.1066	1	32.1967	87.8302	1	0	0	1	69.6539	132.998	1	0	49.922	1	1.7135	10.5558	1	2.96436	0	1	0
1	1297152	1298565	gene_431	core	F:GO:0008887; P:GO:0031388				1	0	374.433	1	76.8034	72.7134	1	0	5011.31	1	0	184.981	1	0	160.977	1	0	87.9996	1	0	61.3077	1	92.0085	7.63003	1	0	804.103	1	100	476.319	1	0	38.7283	1	0	28.0967	1	0	986.778	1	0
1	1299550	1302788	gene_432	core	F:GO:0022857; P:GO:0055085				1	0	180.354	1	15.4677	412.337	1	23.464	70.6491	1	0	90.7955	1	34.0846	451.207	1	61.0991	378.759	1	0	35.4341	1	44.2112	175.228	1	0	80.1292	1	99.3825	162.553	1	0	71.6473	1	15.4677	11.0585	1	23.958	207.231	1	0
1	1303374	1306065	gene_433	core	F:GO:0046872				1	0	9.69683	1	0	0	1	0	66.6015	1	0	40.055	1	100	0	1	0	0	1	0	0	1	0	219.575	1	40.0446	18.2965	1	0	9.54637	1	0	87.1877	1	0	0	1	72.0654	6.59076	1	0
1	1306132	1307919	gene_434	core	-				1	0	0	1	0	1.82837	1	0	0	1	0	0	1	0	0	1	0	1.80256	1	0	0	1	0	0	1	0	8.89311	1	0	0	1	0	22.8636	1	0	0	1	0	0	1	0
1	1306605	1309671	gene_435	core	-				1	0		1	0		1	0		1	0		1	0		1	0		1	0		1	0		1	0		1	0		1	0		1	0		1	0		1	0
1	1310020	1312129	gene_436	core	C:GO:0016021; F:GO:0015299; P:GO:0006812; P:GO:0055085				1	0	867.994	1	0	20.8872	1	0	442.424	1	0	441.039	1	0	214.442	1	0	176.01	1	0	287.641	1	0	1380.19	1	0	301.785	1	0	48.0191	1	0	134.03	1	0	233.025	1	0	2955.06	1	0
1	1311975	1313268	gene_437	core	F:GO:0003824				1	0	6.17271	1	0	13.3152	1	0	27.441	1	0	146.652	1	0	29.6983	1	0	93.9343	1	0	61.3693	1	0	169.387	1	0	0	1	0	53.1993	1	0	12.6884	1	0	189.919	1	0	97.3753	1	0
1	1313458	1315453	gene_438	core	-				1	0	152.383	1	0	140.396	1	0	25.2334	1	0	27.0105	1	0	32.5512	1	0	216.433	1	0	59.633	1	0	2964.27	1	0	57.8419	1	0	38.2122	1	0	8.94926	1	0	43.7202	1	0	264.992	1	0
1	1315463	1317815	gene_439	core	-				1	0	187.276	1	21.292	0	1	0	260.969	1	0	0	1	0	0	1	0	0	1	0	0	1	0	0	1	0	31.1647	1	0	0	1	0	23.6789	1	0	0	1	0	1.49823	1	0
1	1317933	1321067	gene_440	core	-	Effector			1	0	6458.73	1	0	221.195	1	0	163.792	1	39.7767	412.458	1	0	302.448	1	0	2161.35	1	0	192.327	1	0	1000.6	1	0	930.071	1	43.9553	1118.75	1	0	31.7661	1	0	1208.21	1	0	119.164	1	0
1	1322278	1325430	gene_441	core	-				1	0	2285.65	1	15.8896	6984.21	1	0	13076.1	1	0	339.132	1	0	693.508	1	0	21125	1	0	257.857	1	0	2678.1	1	0	917.232	1	0	82536.5	1	0	18383.4	1	0	1687.24	1	0	207.413	1	0
1	1322658	1324300	gene_442	core	F:GO:0004601				1	0	1753.12	1	25.3195	330.295	1	0	278.688	1	0	2626.47	1	0	832.639	1	0	1609.14	1	0	1872.82	1	0	2460.9	1	0	1795.44	1	0	133.645	1	0	100.683	1	0	125.018	1	0	328.066	1	0
1	1325537	1329138	gene_443	core	F:GO:0003723; F:GO:0004540				1	0	0	1	13.9089	0	1	0	133.203	1	0	146.088	1	0	0	1	0	0	1	0	0	1	0	38.7486	1	0	108.226	1	0	636.079	1	0	3.27271	1	0	0	1	0	6.70496	1	0
1	1329097	1330943	gene_444	core	F:GO:0016491; P:GO:0006081				1	0	61.5549	1	27.1251	32.2576	1	0	0	1	0	490.311	1	0	9.46168	1	0	3.56243	1	0	124.742	1	0	27.6067	1	0	66.6772	1	0	44.0898	1	0	17.3146	1	0	4.17696	1	0	3.82194	1	0
1	1331309	1333275	gene_445	core	F:GO:0005524; F:GO:0004707; P:GO:0006468				1	0	2.99192	1	0	4.21406	1	0	6.36827	1	0	89.4414	1	0	4.57675	1	0	0	1	0	0	1	0	23.3867	1	0	106.294	1	0	26.4394	1	0	13.9516	1	0	2.00511	1	0	2.20676	1	0
1	1334088	1340326	gene_446	core	-				1	0	0	1	8.03013	0	1	0	3.16522	1	0	3.20945	1	0	0	1	0	0	1	0	0	1	0	1.78355	1	0	0	1	0	2.81885	1	0	41.7913	1	0	6.52136	1	0	6.62299	1	0
1	1340964	1341449	gene_447	core	-				1	0	0	1	0	12.7513	1	0	0.990357	1	0	30.37	1	0	7.40123	1	0	0	1	0	0	1	0	0	1	0	106.294	1	0	0	1	0	0	1	0	12.3662	1	0	20.2907	1	0
1	1342479	1344358	gene_448	core	F:GO:0008270				1	0	0	1	0	4.4131	1	0	5.24078	1	0	22.4839	1	0	5.4147	1	0	3.25679	1	0	0	1	0	11.9407	1	0	1.27955	1	0	1.80059	1	0	26.1416	1	0	0	1	0	28.3644	1	0
1	1344798	1346484	gene_449	core	P:GO:0009082; F:GO:0004455				1	0	827.694	1	37.463	2.91673	1	0	2.22623	1	0	45.2735	1	0	24.9939	1	0	9.12478	1	0	0	1	0	12.0499	1	0	0	1	0	69.6658	1	0	583.553	1	0	0	1	0	0	1	0
1	1346633	1349695	gene_450	core	F:GO:0003723; F:GO:0032574; P:GO:0035194				1	0	0	1	0	0	1	0	2.40789	1	0	0	1	0	4.35045	1	0	0	1	0	18.6923	1	0	1.47421	1	0	20.3155	1	0	0.75999	1	0	1335.17	1	0	64.7883	1	0	0	1	0
1	1349904	1350885	gene_451	core	-				1	0	5.6142	1	0	200.714	1	0	0	1	0	0	1	0	0	1	0	1.96444	1	0	2.35001	1	0	0	1	0	13.2277	1	0	0	1	0	20.2962	1	0	0	1	0	61.5637	1	0
1	1351204	1352426	gene_452	core	-				1	0	0	1	0	0	1	0	91.3392	1	0	0	1	0	47.2609	1	0	0	1	0	5.41877	1	0	152.014	1	0	10.2984	1	0	216.011	1	0	3.69793	1	0	11.7797	1	0	164.884	1	0
1	1352457	1352999	gene_453	core	-				1	0	1.26517	1	89.6869	0	1	0	1.14871	1	0	1.98904	1	0	0	1	0	34.6537	1	0	21.6751	1	0	31.3679	1	0	0	1	0	38.7178	1	0	0.763673	1	0	3.6493	1	0	0	1	0
1	1353190	1354456	gene_454	core	-				1	0	0	1	0	0	1	0	0	1	0	5.25786	1	0	0	1	0	0	1	0	0	1	0	0	1	0	5.04445	1	0	28.4996	1	0	113.259	1	0	4.70815	1	0	3.61174	1	0
1	1354936	1355271	gene_455	core	-				1	0	29.1515	1	0	165.896	1	0	0	1	0	0	1	0	0	1	0	0	1	0	14.7642	1	0	0	1	0	198.415	1	0	172.115	1	0	8.18827	1	0	50.2291	1	0	5.63161	1	0
1	1356057	1357615	gene_456	core	F:GO:0005515				1	0	36.0988	1	0	14.6546	1	0	860.697	1	0	41.5264	1	0	1065.03	1	0	17.2493	1	0	22.9727	1	32.136	21.1356	1	0	104.797	1	0	505.256	1	0	106.872	1	0	49.2799	1	0	143.649	1	0
1	1358098	1359861	gene_457	core	F:GO:0016746				1	0	34.4873	1	0	0	1	0	0	1	0	10.4706	1	0	0	1	0	0	1	0	0	1	0	0	1	0	0	1	0	3.14282	1	0	31.5994	1	0	0	1	0	0	1	0
1	1359868	1365150	gene_458	core	F:GO:0005524; F:GO:0042626; P:GO:0055085; C:GO:0016021				1	0	15.4503	1	14.2722	5.41928	1	9.48325	4.78574	1	0	29.597	1	0	0	1	0	134.095	1	0	10.8375	1	0	44.4085	1	0	9.6318	1	9.48325	11.1678	1	0	567.447	1	0	0	1	0	3.12795	1	0
1	1365779	1367444	gene_459	core	-				1	0	0	1	82.593	6.30149	1	27.3109	0	1	46.8187	0	1	0	34.11	1	58.4034	0	1	0	0	1	76.5306	0	1	0	134.41	1	47.599	2.73114	1	0	29.4778	1	76.2905	0	1	58.5234	0	1	0
1	1367305	1367895	gene_460	core	-				1	0		1	100		1	100		1	53.2995		1	53.6379		1	100		1	58.714		1	100		1	0		1	100		1	0		1	100		1	100		1	29.78
1	1368810	1369594	gene_461	core	-	Effector			1	100	33.0605	1	100	127.813	1	100	122.173	1	100	13.5578	1	100	120.257	1	100	7.6341	1	100	3.47393	1	100	28.8915	1	0	66.0161	1	100	147.528	1	100	198.886	1	100	22.6513	1	100	84.3572	1	100
1	1370105	1372743	gene_462	core	-				1	0	218.636	1	40.6214	0	1	36.3016	0	1	1.78098	11.3296	1	0	0	1	40.6214	0	1	0	4.9513	1	46.4949	3.75699	1	0	1.13727	1	40.3183	136.727	1	0	19.234	1	40.5457	15.1539	1	18.9845	10.7492	1	0
1	1372980	1375433	gene_463	core	-				1	0	0	1	0	10.6974	1	0	4.5423	1	0	127.673	1	0	11.5146	1	0	1.8282	1	0	26.9862	1	0	9.5776	1	0	56.7802	1	0	188.772	1	0	589.555	1	0	2.38612	1	0	289.29	1	0
1	1373841	1375226	gene_464	core	P:GO:0055085; F:GO:0022857; C:GO:0016021				1	0	1181.83	1	0	491.502	1	0	165	1	0	1436.32	1	0	1120.76	1	0	117.213	1	0	3571.28	1	0	73.2766	1	0	2469.63	1	0	235.49	1	0	2063.44	1	0	59.0901	1	0	117.455	1	0
1	1375261	1377747	gene_465	core	-				1	0	44.9136	1	20.1448	67.242	1	0	0.69816	1	0	0	1	0	5.38052	1	0	0	1	0	6.73912	1	0	2.39682	1	0	346.577	1	0	1667.37	1	0	558.849	1	0	1.46235	1	0	1.78622	1	0
1	1375791	1376399	gene_466	core	-				1	0	75.6165	1	67.1593	185.275	1	0	327.239	1	0	18.9283	1	0	6472.38	1	0	1973.87	1	0	347.294	1	0	45.2215	1	0	129.401	1	0	99.8748	1	0	305.353	1	0	124.437	1	0	25.963	1	0
1	1377857	1379400	gene_467	core	F:GO:0016758	Effector			1	0	873.277	1	0	36.077	1	0	169.191	1	0	195.788	1	0	58.1932	1	0	563.774	1	0	118.976	1	0	19.9692	1	0	50.2317	1	0	22.1784	1	0	1112.04	1	0	131.394	1	0	23.3891	1	0
1	1379894	1382183	gene_468	core	-				1	0	0	1	0	0	1	0	11.8843	1	0	10.3552	1	0	138.447	1	0	0	1	0	32.9953	1	0	59.8842	1	0	0	1	0	4.09226	1	0	33.1743	1	0	6.46477	1	0	6.0872	1	0
1	1382578	1383756	gene_469	core	-				1	0	2890.53	1	0	427.507	1	0	596.404	1	0	3560.89	1	0	2223.44	1	0	133.304	1	0	181.605	1	0	1149.37	1	0	88.6429	1	0	287.304	1	0	1227.28	1	0	581.124	1	0	203.628	1	0
1	1383656	1385085	gene_470	core	F:GO:0015078; P:GO:1902600				1	0	65.9732	1	0	481.714	1	0	269.675	1	0	1268.44	1	0	2353.59	1	0	343.595	1	0	35.0883	1	0	141.156	1	0	358.394	1	0	292.596	1	0	1540.7	1	0	131.334	1	0	118.763	1	0
1	1385335	1386937	gene_471	core	-				1	0	437.862	1	0	218.226	1	0	74.8596	1	0	647.008	1	0	125.316	1	0	161.624	1	0	4980.46	1	0	899.115	1	0	289.892	1	0	333.941	1	0	88.7299	1	0	307.513	1	0	196.348	1	0
1	1387678	1390715	gene_472	core	P:GO:0001510; F:GO:0016428; F:GO:0003723				1	0	11.8302	1	46.0171	0	1	0	0	1	0	8.95727	1	0	1.55558	1	0	0	1	0	0	1	0	0	1	0	0	1	0	19.2498	1	0	498.072	1	0	0	1	0	31.4977	1	0
1	1391347	1393864	gene_473	core	-				1	0	21.4587	1	19.8967	0	1	0	36.1229	1	0	0	1	0	0	1	0	0	1	0	12.5382	1	31.0564	0	1	0	4.6036	1	60.9214	22.2	1	0	294.778	1	0	0	1	0	0	1	0
1	1394265	1395569	gene_474	core	-				1	0		1	96.3985		1	100		1	100		1	0		1	100		1	0		1	100		1	0		1	100		1	0		1	92.3372		1	0		1	0
1	1395853	1400333	gene_475	core	-				1	0	123.773	1	78.8663	0	1	76.7239	0	1	72.8632	0	1	0	13.6046	1	79.0449	114.582	1	0	30.2843	1	92.2116	0	1	0	2.85901	1	99.8215	553.56	1	0	2.00334	1	76.4785	350.619	1	11.1805	45.241	1	0
1	1400516	1402006	gene_476	core	-				1	0	0	1	0	0	1	0	12.415	1	0	0	1	0	0	1	0	0	1	0	6.7354	1	0	7.87322	1	0	13.5901	1	0	5.79398	1	0	174.375	1	0	17.2269	1	0	3.74403	1	0
1	1402239	1404341	gene_477	core	F:GO:0003676; F:GO:0005524				1	0	0	1	0	0	1	0	0	1	0	0	1	0	144.836	1	0	0	1	0	2.38439	1	0	0	1	0	4.61669	1	0	0	1	0	39.7993	1	0	0	1	0	0	1	0
1	1404469	1407701	gene_478	core	F:GO:0005524; F:GO:0004828; P:GO:0006434				1	0	5858.96	1	15.4964	467.453	1	0	4828.61	1	0	1405.86	1	0	1143.8	1	0	515.064	1	0	8537.92	1	0	431.166	1	0	301.063	1	0	3392.19	1	0	2790.01	1	0	766.908	1	0	1982.3	1	0
1	1406990	1409789	gene_479	core	-				1	0	28.642	1	17.8929	140.761	1	0	249.401	1	0	11.9168	1	0	75.4356	1	0	57.6482	1	0	82.1556	1	0	39523.6	1	0	744.057	1	0	39.4069	1	0	126.981	1	0	0	1	0	18.4691	1	0
1	1410002	1411316	gene_480	core	-				1	0	1.53826	1	38.0989	0	1	0	38.2859	1	0	1.51567	1	0	6.50613	1	0	7.48587	1	0	45.2769	1	0	3.52051	1	0	0	1	0	4.68529	1	0	66.9949	1	0	18.4918	1	0	158.178	1	0
1	1411445	1412770	gene_481	core	-				1	0	8.52665	1	0	0	1	0	11.2964	1	0	26.2554	1	0	178.003	1	0	79.0814	1	0	0	1	0	9.06088	1	0	101.578	1	0	158.16	1	0	0	1	0	33.4861	1	0	122.202	1	0
1	1414179	1417179	gene_482	core	F:GO:0022857; P:GO:0055085				1	0	44.2126	1	0	43.5867	1	0	3.42644	1	0	0	1	0	15.3921	1	0	35.4503	1	0	13.7434	1	0	99.8791	1	0	207.299	1	0	87.6037	1	0	37.7367	1	0	7.25124	1	0	5.23272	1	0
1	1417244	1421408	gene_483	core	F:GO:0003677; F:GO:0008270				1	0	161.501	1	0	6.19583	1	0	21.3838	1	0	516.773	1	0	35.9876	1	0	3.44216	1	0	3.24049	1	0	53.4102	1	0	15.4437	1	0	103.118	1	0	84.5196	1	0	24.0116	1	0	48.1259	1	0
1	1421521	1423782	gene_484	core	F:GO:0003676; F:GO:0003724; F:GO:0005524				1	0	10.2456	1	0	0	1	0	0	1	0	787.662	1	0	2.91286	1	0	16.4929	1	0	0	1	0	1.06275	1	0	3.53471	1	0	2.67455	1	0	8.21896	1	0	13.8509	1	0	28.3644	1	0
1	1423951	1426366	gene_485	core	-				1	0	0	1	25.9934	87.4078	1	0	0	1	0	0	1	0	0	1	31.3742	0	1	0	4.12024	1	63.7003	0	1	0	2.56461	1	38.4106	1097.24	1	0	9.2118	1	0	0	1	76.2831	0	1	0
1	1426579	1427697	gene_486	core	-				1	0	0	1	55.9428	76.328	1	0	0	1	0	0	1	0	0	1	0	0	1	0	0	1	56.2109	0	1	0	3.77374	1	0	0	1	0	3.27184	1	0	0	1	0	0	1	0
1	1427698	1431527	gene_487	core	C:GO:0005634; F:GO:0003677; F:GO:0005524; F:GO:0031491; F:GO:0070615; P:GO:0043044				1	0	25.0005	1	0	27.0964	1	0	0	1	0	0	1	0	1.15146	1	0	0	1	0	0	1	0	0	1	0	0	1	0	180.615	1	0	126.851	1	0	0	1	23.8903	3.97185	1	0
1	1439106	1440522	gene_488	core	-				1	0	59.4242	1	0	0	1	35.3564	110.237	1	0	30.8302	1	0	0	1	0	28.2952	1	0	0	1	0	0	1	0	0	1	0	6.22545	1	0	106.363	1	0	0	1	0	0	1	62.8793
1	1440886	1442633	gene_489	core	-				1	0	182.197	1	0	163.513	1	0	214.994	1	0	14.0089	1	0	274.586	1	0	0	1	0	0	1	0	172.341	1	0	320.517	1	0	172.115	1	0	54.5403	1	0	388.73	1	0	9.89698	1	0
1	1442572	1445255	gene_490	core	F:GO:0003677; F:GO:0008270				1	0	1.74068	1	0	50.9651	1	0	228.348	1	0	0	1	0	3.02908	1	0	0	1	0	0	1	0	0	1	0	21.8039	1	0	36.944	1	0	52.5718	1	0	0	1	0	0	1	0
1	1445607	1446801	gene_491	core	F:GO:0005515				1	0	0	1	0	0	1	0	0	1	0	17.6785	1	0	0	1	0	0	1	0	0	1	0	0	1	0	0	1	0	26.36	1	0	18.6631	1	0	0	1	0	0	1	0
1	1447645	1449578	gene_492	core	-				1	0	0	1	38.8831	0	1	25.9049	2.68871	1	49.6381	30.37	1	0	33.7605	1	72.5957	25.7015	1	0	90.5537	1	0	15.3988	1	0	16.5346	1	0	0	1	0	15.4758	1	0	0	1	46.8976	677.201	1	0
1	1449767	1451433	gene_493	core	F:GO:0000287; F:GO:0004450; F:GO:0051287; P:GO:0006102				1	0	0	1	30.054	0	1	0	3.28221	1	0	117.715	1	0	4.12188	1	0	18.5794	1	0	0	1	0	9.86856	1	0	21.8305	1	0	32.2716	1	0	65.7245	1	0	279.399	1	0	53.1138	1	0
1	1451292	1454926	gene_494	core	F:GO:0003824				1	0	429.175	1	1.26547	1101.48	1	0	508.289	1	0	904.352	1	0	104.573	1	0	990.237	1	0	609.168	1	0	408.484	1	0	1146.8	1	0	1026.99	1	0	488.604	1	0	478.971	1	0	96.559	1	0
1	1455058	1457643	gene_495	core	C:GO:0005741; F:GO:0005515; F:GO:0015450; P:GO:0006886				1	0	0	1	0	67.3203	1	0	0	1	0	11.0486	1	0	0	1	0	0	1	0	23.2189	1	0	0	1	0	8.4432	1	0	4.39334	1	0	117.911	1	0	1490.13	1	0	0	1	0
1	1458022	1460190	gene_496	core	P:GO:0016052				1	0	2.06665	1	0	14.568	1	0	24.2187	1	0	14.5083	1	0	12.5191	1	0	15.5374	1	0	28.6966	1	0	44.9132	1	0	202.925	1	0	47.5766	1	0	2.54119	1	0	0	1	0	17.5896	1	0
1	1460167	1461066	gene_497	core	F:GO:0005515; P:GO:0006749				1	0	28.4013	1	0	27.9825	1	0	0	1	0	3.28988	1	0	1.137	1	0	0	1	0	0	1	0	101.579	1	0	0	1	0	0	1	0	23.1848	1	0	142.402	1	0	0	1	0
1	1461256	1463652	gene_498	core	F:GO:0008173; F:GO:0003723; P:GO:0006396				1	0	0	1	20.9011	0	1	0	0	1	0	57.3181	1	0	2.92009	1	0	0	1	0	0	1	0	0	1	0	0	1	0	0	1	0	6.49562	1	0	0	1	0	3.47728	1	0
1	1463808	1469786	gene_499	core	F:GO:0005524; F:GO:0070615				1	0	6.1604	1	18.8828	4.21079	1	0	38.5165	1	0	6.98042	1	0	0	1	0	4.55565	1	0	0	1	0	18.298	1	0	101.462	1	0	109.724	1	0	22.5103	1	0	0	1	0	0	1	0
1	1469922	1471015	gene_500	core	F:GO:0016491				1	0	17.399	1	0	179.15	1	0	0	1	0	0	1	0	0	1	0	0	1	0	0	1	0	0	1	0	0	1	0	2.51587	1	0	18.1535	1	0	0	1	0	0	1	0
1	1471353	1473612	gene_501	core	P:GO:0055085; F:GO:0022857; C:GO:0016021				1	0		1	0		1	0		1	0		1	0		1	0		1	0		1	0		1	0		1	0		1	0		1	0		1	0		1	0
1	1474526	1474894	gene_502	core	-				1	5.96206	15.5749	1	0	387.092	1	0	16.3942	1	79.4038	59.8468	1	0	7.72937	1	100	51.4029	1	0	0	1	100	1.16486	1	0	28.7836	1	0	0	1	0	0	1	87.2629	9.66989	1	83.7398	79.4112	1	0
1	1475241	1477035	gene_503	core	F:GO:0003676; F:GO:0008270				1	100	161.94	1	100	414.477	1	66.2953	1500.57	1	100	446.167	1	100	606.447	1	100	494.354	1	79.2201	21.9082	1	100	361.08	1	90.7521	81.0914	1	100	195.064	1	65.2925	0	1	100	114.543	1	100	2151.99	1	56.4345
1	1478037	1481680	gene_504	core	P:GO:0006031; F:GO:0004100				1	9.63227	0	1	24.0944	0	1	14.8463	0	1	17.3436	20.3479	1	19.2097	0	1	21.405	17.0396	1	11.1142	11.9499	1	27.9912	0	1	14.8463	18.7972	1	26.1526	91.4363	1	13.7486	196.518	1	25.3019	20.0018	1	15.1756	0	1	19.0999
1	1482216	1483591	gene_505	core	F:GO:0004725; P:GO:0006470				1	0	0	1	0	0	1	0	0	1	0	0	1	0	0	1	0	0	1	0	0	1	0	0	1	0	0	1	0	0	1	0	17.2313	1	0	1.22242	1	0	0	1	0
1	1483822	1484468	gene_506	core	-				1	0	0	1	0	2.28952	1	0	0	1	0	0	1	0	5.16139	1	0	13.5867	1	0	0	1	0	40.1255	1	0	49.1358	1	0	0	1	0	43.4409	1	0	0	1	0	0	1	0
1	1484796	1485092	gene_507	core	-				1	0		1	0		1	0		1	0		1	0		1	0		1	0		1	0		1	0		1	54.2088		1	0		1	0		1	0		1	0
1	1485184	1486009	gene_508	core	-				1	0	21.8224	1	0	35.1445	1	0	0	1	0	0	1	0	0	1	0	0	1	0	0	1	0	0	1	0	2.26157	1	71.6707	352.526	1	0	0	1	0	25.4723	1	0	0	1	0
1	1486270	1491559	gene_509	core	P:GO:0007165; P:GO:0043087				1	0	0	1	18.9414	41.2636	1	0	77.3437	1	0	37.798	1	0	98.7521	1	0	8.96563	1	0	0	1	0	20.3599	1	0	15.6232	1	0	261.247	1	0	79.8752	1	0	15.8525	1	0	8.08598	1	0
1	1493668	1495447	gene_510	core	-				1	0	781.576	1	0	691.235	1	0	978.635	1	0	1413.05	1	0	95.2238	1	0	1361.84	1	0	20374.6	1	0	96.3109	1	0	500.631	1	0	792.913	1	0	192.411	1	0	78.5178	1	0	333.898	1	0
1	1496142	1497729	gene_511	core	F:GO:0003755; F:GO:0005515; P:GO:0000413; P:GO:0006457				1	0	4.04458	1	0	43.7039	1	0	8.15529	1	0	16.8862	1	0	0	1	0	0	1	0	0	1	0	62.7358	1	0	96.0073	1	0	69.6658	1	0	594.185	1	0	74.1358	1	0	26.1299	1	0
1	1497768	1501000	gene_512	core	C:GO:0005737; F:GO:0005509; P:GO:0005993				1	0	18.4812	1	0	11.8288	1	0	0	1	0	0	1	0	3.89023	1	0	0	1	0	0	1	0	0	1	0	0	1	0	61.5272	1	0	182.241	1	0	0	1	0	17.7046	1	0
1	1501729	1503559	gene_513	core	F:GO:0016491				1	0	3.35584	1	0	0	1	0	0	1	0	0	1	0	7.47963	1	0	0	1	0	0	1	0	31.0395	1	0	1.28286	1	0	0	1	0	42.4761	1	0	90.616	1	0	0	1	0
1	1504176	1505742	gene_514	core	F:GO:0004190; P:GO:0006508				1	0	85.8349	1	0	146.467	1	0	2.00557	1	0	6.88011	1	0	149.434	1	0	308.418	1	0	37.661	1	0	100.569	1	0	70.4054	1	0	2.08254	1	0	268.727	1	0	9.73941	1	0	70.4729	1	0
1	1506366	1508866	gene_515	core	F:GO:0046872				1	0	17.399	1	30.3079	0	1	0	0	1	0	22.0773	1	0	0	1	0	0	1	0	0	1	0	29.4952	1	0	275.577	1	0	0	1	0	86.2163	1	0	0	1	20.032	0	1	0
1	1508664	1510016	gene_516	core	-				1	0	965.643	1	0	0	1	0	0	1	0	0	1	0	0	1	0	0	1	0	0	1	0	0	1	0	0	1	0	0	1	0	182.837	1	0	0	1	0	0	1	0
1	1510851	1513320	gene_517	core	P:GO:0016192				1	0	22.4568	1	0	0	1	0	0	1	0	5.93234	1	0	0	1	0	0	1	0	0	1	0	17.297	1	0	3.50557	1	0	0	1	0	19.1503	1	0	46.5666	1	0	0	1	0
1	1513393	1515984	gene_518	core	C:GO:0035145; F:GO:0003729; P:GO:0006397				1	0	128.752	1	0	5.84605	1	0	44.1964	1	0	0	1	0	2151.86	1	0	70.6672	1	0	13.6915	1	0	490.215	1	0	160.335	1	0	4.10028	1	0	24.3116	1	0	541.866	1	0	33.795	1	0
1	1516660	1520774	gene_519	core	F:GO:0008270				1	0	463.509	1	72.9526	88.5504	1	22.4301	49.9511	1	0	430.764	1	12.175	616.417	1	0	185.657	1	0	39.8038	1	12.175	280.204	1	0	1711.33	1	0	1177.98	1	34.5079	3728.43	1	40.8262	28.8021	1	18.7606	26.5632	1	15.3827
1	1520986	1522368	gene_520	core	-				1	0	0	1	0	0	1	0	0	1	0	15.7127	1	0	5.31285	1	0	15.5766	1	0	0	1	0	1.94506	1	0	0	1	0	11.0832	1	0	328.275	1	0	0	1	0	0	1	0
1	1522481	1524043	gene_521	core	F:GO:0003824; F:GO:0030151; F:GO:0030170				1	0	19.2647	1	57.9655	56.8276	1	0	0	1	0	0	1	0	0	1	0	29.6555	1	0	0	1	0	322.641	1	0	23.8098	1	0	31.9528	1	0	307.706	1	0	0.786971	1	0	39.258	1	0
1	1524168	1525349	gene_522	core	-				1	0	154.316	1	0	27.6494	1	0	73.0714	1	0	175.413	1	0	227.035	1	0	412.909	1	0	626.911	1	0	347.535	1	0	194.599	1	0	48.182	1	0	4.01643	1	0	9.9889	1	0	125.17	1	0
1	1525215	1529451	gene_523	core	-				1	0	33.6712	1	23.6488	261.621	1	0	133.9	1	0	104.684	1	0	49.1014	1	0	26.869	1	0	31.7114	1	0	111.649	1	0	0	1	0	65.7309	1	0	11.0345	1	0	35.4793	1	0	2076.75	1	0
1	1530762	1533533	gene_524	core	F:GO:0004190; P:GO:0006508				1	0	386.257	1	0	53.1302	1	0	40.4667	1	0	83.5399	1	0	16.8716	1	0	19.5142	1	0	17.8823	1	0	17.7077	1	0	178.217	1	0	15.2156	1	0	185.093	1	0	38.6489	1	0	133.045	1	0
1	1533354	1535090	gene_525	core	F:GO:0005515				1	0	543.027	1	0	33.6222	1	0	1206.37	1	0	188.865	1	0	91.275	1	0	1300.42	1	0	297.078	1	0	651.605	1	0	507.311	1	0	295.742	1	0	1295.65	1	0	15696	1	0	1858.98	1	0
1	1535359	1537370	gene_526	core	-				1	0	124.599	1	61.0835	0	1	0	7.71074	1	0	248.145	1	0	15.1113	1	0	1.33514	1	0	0	1	0	18.0473	1	0	4.76959	1	0	3.24386	1	0	382.735	1	0	16.6495	1	0	9.16685	1	0
1	1537668	1538973	gene_527	core	-				1	0	159.281	1	0	0	1	0	9.71694	1	0	2.124	1	0	4.91355	1	0	9.71394	1	0	0	1	0	78.5237	1	0	15.8732	1	0	9.78583	1	0	3.00356	1	0	45.1555	1	0	40.0316	1	0
1	1539353	1540726	gene_528	core	F:GO:0016491				1	0	814.218	1	0	114.158	1	0	697.26	1	0	7951.34	1	0	2994.13	1	0	626.39	1	0	390.932	1	0	266.767	1	0	2590.82	1	0	1853.11	1	0	268.157	1	0	13316.1	1	0	376.414	1	0
1	1540548	1542677	gene_529	core	-				1	0	31.1498	1	0	15.3645	1	0	4.70821	1	0	27.4231	1	0	74.0123	1	0	43.9455	1	0	213.844	1	0	120.991	1	0	45.6476	1	0	508.863	1	0	34.5983	1	0	16.9783	1	0	149.894	1	0
1	1543069	1547025	gene_530	core	F:GO:0005524; P:GO:0006812; F:GO:0005507; F:GO:0019829; C:GO:0016021				1	0	0	1	0	39.1284	1	0	0	1	0	8.30527	1	0	0.781664	1	0	0	1	0	0	1	0	11.2283	1	0	28.0776	1	0	4.60057	1	0	59.1971	1	0	2.51924	1	0	0	1	0
1	1547500	1548004	gene_531	core	-				1	0		1	0		1	0		1	0		1	0		1	49.1089		1	0		1	70.8911		1	0		1	0		1	0		1	0		1	0		1	0
1	1548100	1548633	gene_532	core	F:GO:0003677				1	0	198.081	1	0	4.14953	1	0	30.6802	1	0	14.8525	1	0	9.67892	1	29.588	106.351	1	0	25.4682	1	61.236	0	1	0	384.029	1	0	0	1	0	0	1	0	1.39886	1	0	4.67035	1	0
1	1549302	1549928	gene_533	core	-				1	0	0	1	0	8.45003	1	0	5.02653	1	0	0	1	0	1.25058	1	52.1531	4.31353	1	0	0	1	0	0	1	0	0	1	0	3.94335	1	0	4.62137	1	0	1.42392	1	0	0	1	0
1	1550074	1550859	gene_534	core	-				1	0	0	1	0	161.77	1	0	0	1	0	0	1	0	0	1	23.1552	0	1	0	0	1	0	0	1	0	0	1	0	4.52002	1	0	0	1	0	4.16238	1	0	0	1	0
1	1550880	1551416	gene_535	core	-				1	0	31.6604	1	0	31.6917	1	0	25.7812	1	0	0	1	0	0	1	0	0	1	0	0	1	0	0	1	0	0	1	0	0	1	0	0	1	0	0	1	0	0	1	0
1	1551608	1556026	gene_536	core	F:GO:0004672; F:GO:0005524; P:GO:0006468				1	0	9.78486	1	14.1661	338.705	1	0	22.9991	1	0	15.1398	1	0	0.85741	1	0	94.4136	1	0	7.75436	1	0	79.4444	1	0	3.91867	1	0	28.1343	1	0	476.179	1	0	128.183	1	0	4.559	1	0
1	1558367	1559140	gene_537	core	-				1	0		1	100		1	100		1	0		1	59.8191		1	100		1	76.3566		1	100		1	100		1	100		1	0		1	100		1	100		1	42.6357
1	1559557	1560681	gene_538	core	-				1	0		1	76.3556		1	81.5111		1	0		1	18.6667		1	78.3111		1	62.3111		1	70.4889		1	79.0222		1	78.8444		1	0		1	80.2667		1	89.5111		1	29.7778
1	1560807	1562155	gene_539	core	-				1	0	0	1	0	0	1	0	0	1	0	1.76631	1	0	8.55852	1	0	0	1	0	12.6158	1	0	0	1	0	2.07258	1	0	1.57479	1	0	21.7205	1	0	0	1	0	7.44177	1	0
1	1562225	1563129	gene_540	core	-				1	0	178.273	1	0	73.2336	1	0	28.8007	1	66.0773	0	1	0	12.6537	1	0	0	1	0	92.6118	1	0	0	1	0	5.277	1	18.1215	19.837	1	0	0	1	0	0	1	0	0	1	0
1	1563153	1565294	gene_541	core	F:GO:0004722; P:GO:0006470				1	0	1931.29	1	0	78.7305	1	0	9.23952	1	98.5061	47.138	1	0	3.39501	1	0	29.2062	1	0	5.69123	1	97.619	12.3222	1	0	139.511	1	86.1811	566.315	1	0	77.4671	1	0	6.31411	1	0	2.69399	1	0
1	1565465	1569134	gene_542	core	F:GO:0003676; F:GO:0004534; C:GO:0005634; F:GO:0008270; P:GO:0006139				1	0	1.07833	1	13.6512	6.25783	1	0	0	1	0	20.7632	1	0	0	1	0	9.16092	1	0	0	1	0	2.62354	1	0	0	1	0	12.9467	1	0	170.532	1	0	0	1	0	0	1	0
1	1569268	1573221	gene_543	core	C:GO:0000139; P:GO:0006886; P:GO:0048280				1	0	108.499	1	0	187.681	1	0	64.9582	1	0	186.284	1	0	3268.88	1	0	881.193	1	0	40.7492	1	12.6707	24.2868	1	0	83.2234	1	0	43.2501	1	0	660.302	1	0	200.313	1	0	59.8951	1	0
1	1573118	1575582	gene_544	core	F:GO:0035673				1	0	894.986	1	0	312.42	1	0	2517.89	1	0	432.393	1	0	313.058	1	0	919.322	1	0	584.826	1	0	2485.5	1	0	3409.13	1	0	589.402	1	0	142.01	1	0	1174.91	1	0	4202.12	1	0
1	1575744	1576823	gene_545	core	-				1	0	6.27041	1	0	0	1	0	0	1	0	26.6858	1	0	1.65746	1	0	4.71346	1	0	6.09106	1	0	790.472	1	0	1.81477	1	0	4.20397	1	0	18.1916	1	0	21.2623	1	0	6.37365	1	0
1	1577047	1578530	gene_546	core	-				1	0	32.1881	1	0	0	1	0	5.94214	1	0	184.981	1	0	0	1	0	14.9717	1	0	0	1	0	0	1	0	6.56521	1	0	37.7057	1	0	16.5552	1	0	0	1	0	0	1	0
1	1579492	1580326	gene_547	core	F:GO:0003676; F:GO:0008270				1	0	0	1	0	0	1	0	2.65301	1	0	15.6122	1	0	0	1	0	2.31719	1	0	0	1	0	42.0464	1	0	8.31348	1	0	10.2068	1	0	12.887	1	0	8.30156	1	0	26.8198	1	0
1	1580617	1586170	gene_548	core	F:GO:0005524; F:GO:0003677; P:GO:0006265				1	0	0	1	25.2611	5.19089	1	0	236.805	1	0	36.8288	1	0	68.0229	1	0	2.71734	1	0	6.76897	1	0	18.2838	1	0	459.962	1	0	34.1021	1	0	5.03074	1	0	4.2239	1	0	31.3156	1	0
1	1586284	1588333	gene_549	core	-				1	0	148.349	1	0	116.587	1	0	135.893	1	0	97.4408	1	0	157.815	1	0	96.3805	1	0	28.0201	1	0	5.61574	1	0	1302.1	1	0	265.997	1	0	21.9142	1	0	16.4032	1	0	302.378	1	0
1	1588528	1589766	gene_550	core	-				1	0	0	1	0	3.99211	1	0	6.343	1	0	9.10713	1	0	36.5465	1	0	0	1	0	41.5808	1	0	0	1	0	37.0869	1	0	34.7915	1	0	114.801	1	0	27.8529	1	0	118.418	1	0
1	1590552	1592828	gene_551	core	-				1	0	143.058	1	22.0026	59.5685	1	0	0	1	0	889.527	1	0	351.162	1	0	2626.37	1	0	7.3224	1	0	193.451	1	0	70.6822	1	0	13.6454	1	0	63.8934	1	0	323.035	1	0	9.6916	1	0
1	1592759	1596161	gene_552	core	F:GO:0022857; P:GO:0055085				1	0	29.7775	1	14.7223	880.634	1	0	183.239	1	0	235.717	1	0	400.886	1	0	2158.92	1	0	843.087	1	0	1026.77	1	0	1019.26	1	0	1950.64	1	0	200.133	1	0	2283.58	1	0	48.9285	1	0
1	1596311	1599466	gene_553	core	-				1	0	0	1	15.8745	221.195	1	0	0	1	0	0	1	0	17.1795	1	0	0	1	0	0	1	0	0	1	0	0	1	0	27.1551	1	0	1.56976	1	0	0	1	0	0	1	0
1	1599619	1602732	gene_554	core	-				1	0	0	1	16.0886	3.89877	1	0	0	1	0	0	1	0	2.15136	1	0	4.63786	1	0	0	1	0	0	1	0	0	1	0	254.432	1	0	22.9271	1	0	72.1031	1	0	0	1	0
1	1602012	1603282	gene_555	core	F:GO:0016491				1	0		1	0		1	0		1	0		1	0		1	0		1	0		1	0		1	0		1	0		1	0		1	0		1	0		1	0
1	1603741	1606244	gene_556	core	F:GO:0005525				1	0	603.527	1	20.008	290.319	1	0	5.48349	1	0	57.7246	1	0	22.2037	1	0	2.886	1	0	6.50945	1	0	0.762121	1	0	452.904	1	0	289.96	1	0	186.376	1	0	21.6297	1	0	47.6423	1	0
1	1607451	1612877	gene_557	core	P:GO:0006629				1	0	64.9952	1	0	11.5427	1	0	186.226	1	0	0	1	0	5.27948	1	0	166.712	1	0	16.5227	1	0	96.399	1	0	34.6745	1	0	6.56887	1	0	38.3472	1	0	44.3711	1	0	67.2615	1	0
1	1612809	1614800	gene_558	core	-				1	0	388.971	1	0	73.782	1	0	314.844	1	0	127.635	1	0	38.6973	1	0	781.058	1	0	463.059	1	0	289.612	1	0	239.696	1	0	174.461	1	0	224.962	1	0	39.7007	1	0	51.0894	1	0
1	1614957	1615958	gene_559	core	-				1	0	58.7464	1	0	0	1	0	9.67284	1	0	218.013	1	0	9.86417	1	0	2.56961	1	0	4.6214	1	0	35.7679	1	0	26.6926	1	0	11.2972	1	0	29.7461	1	0	41.9755	1	0	91.8238	1	0
1	1616068	1618053	gene_560	core	-				1	0	1.04366	1	25.2266	405.525	1	0	1.39723	1	0	96.8949	1	0	4.00953	1	0	53.1755	1	0	0	1	0	21.8765	1	0	48.0037	1	0	86.6458	1	0	33.8269	1	0	0	1	0	4.81137	1	0
1	1618289	1619579	gene_561	core	F:GO:0016491				1	0	96.5643	1	0	72.2571	1	0	9.21289	1	0	327.02	1	0	2.86151	1	0	10.4548	1	0	0	1	0	4.47099	1	0	68.5767	1	0	44.5784	1	0	115.418	1	0	0	1	0	0	1	0
1	1620231	1622872	gene_562	core	F:GO:0004556; F:GO:0005509; P:GO:0016052				1	0	127.338	1	0	917.11	1	0	72.5463	1	0	37.184	1	0	59.8371	1	0	16.4599	1	0	94.4517	1	0	101.777	1	0	14.15	1	0	312.322	1	0	52.3337	1	0	24.7667	1	0	28.2535	1	0
1	1624149	1626734	gene_563	core	F:GO:0004672; F:GO:0005524; P:GO:0006468				1	0	104.394	1	0	70.198	1	0	9.63559	1	0	101.74	1	0	246.306	1	0	141.927	1	0	54.6561	1	0	16.0828	1	0	3295.11	1	0	82.5507	1	0	1238.07	1	0	742.978	1	0	535.461	1	0
1	1627298	1632038	gene_564	core	F:GO:0003677; P:GO:0032968				1	0	847.882	1	0	57.516	1	0	30.4464	1	0	121.119	1	0	2.44149	1	0	0	1	0	0	1	0	33.283	1	0	13.4064	1	0	717.148	1	0	93.3383	1	0	0	1	0	5.86321	1	0
1	1632575	1633902	gene_565	core	F:GO:0008270; F:GO:0016491				1	0	324.041	1	0	1.98363	1	0	27.5989	1	0	297.774	1	0	64.3938	1	0	17.8701	1	0	52.7408	1	0	4.9057	1	0	28.982	1	0	12.5118	1	0	208.429	1	0	48.0687	1	0	92.0467	1	0
1	1633889	1635417	gene_566	core	F:GO:0051499; C:GO:0005737				1	0	418.329	1	0	59.0479	1	0	162.75	1	0	167.951	1	0	3.18053	1	0	36.4991	1	0	147.286	1	0	249.862	1	0	18.2815	1	0	416.387	1	0	152.221	1	0	57.6825	1	0	338.6	1	0
1	1635548	1638100	gene_567	core	C:GO:0005634; C:GO:0030015				1	0	0	1	24.6769	0	1	0	0	1	0	32.3625	1	0	91.6984	1	0	1.27921	1	0	0	1	0	0	1	0	2.71926	1	0	0	1	0	39.8733	1	0	60.4107	1	0	49.251	1	0
1	1639427	1639957	gene_568	core	-				1	0		1	0		1	0		1	0		1	0		1	0		1	0		1	0		1	0		1	0		1	0		1	0		1	0		1	0
1	1640552	1640996	gene_569	core	-				1	0		1	0		1	0		1	0		1	0		1	0		1	0		1	0		1	0		1	0		1	0		1	0		1	0		1	0
1	1641475	1642885	gene_570	core	C:GO:0005839; P:GO:0006511				1	0	0	1	0	0	1	0	0	1	0	3.30861	1	0	2.85977	1	0	0	1	0	0	1	0	7.45728	1	0	0	1	0	0	1	0	10.574	1	0	0	1	0	0	1	0
1	1642965	1644749	gene_571	core	-				1	0	0	1	0	774.184	1	0	0	1	0	0	1	0	0	1	0	0	1	0	0	1	0	0	1	0	4.0548	1	0	6.12126	1	0	7.28488	1	0	26.8492	1	0	0	1	0
1	1645273	1648135	gene_572	core	-				1	0	0	1	22.3192	7.55828	1	0	30.7392	1	0	21.9978	1	0	0	1	0	22.4304	1	0	0	1	0	9.19153	1	0	0	1	0	18.9751	1	0	40.0315	1	0	48.8567	1	0	0	1	0
1	1649662	1650213	gene_573	core	-				1	0	0	1	0	28.2254	1	0	0	1	0	8.58562	1	0	1.74858	1	0	0	1	0	63.177	1	0	0	1	0	2.20461	1	0	11.2972	1	0	21.6067	1	0	0	1	0	1.10159	1	0
1	1650235	1650498	gene_574	core	-				1	0	19.2168	1	0	159.391	1	0	31.6522	1	0	24.5156	1	0	7.05372	1	0	0	1	0	14.872	1	0	0	1	0	75.9241	1	0	35.3947	1	0	6.88579	1	0	0	1	0	26.8494	1	0
1	1650995	1651946	gene_575	core	-				1	0	0	1	0	0	1	0	0	1	0	0	1	0	0	1	0	0	1	0	16.8385	1	0	0	1	0	12.0495	1	0	0	1	0	18.1535	1	0	12.3279	1	0	0	1	0
1	1652338	1654587	gene_576	core	-				1	0	0	1	0	0	1	0	0	1	0	0	1	0	0	1	0	0	1	0	0	1	0	0	1	0	2.15512	1	0	0	1	0	7.67793	1	0	0	1	0	0	1	0
1	1654709	1655697	gene_577	core	-				1	0		1	0		1	0		1	0		1	0		1	0		1	0		1	0		1	0		1	0		1	0		1	0		1	0		1	0
1	1655769	1658323	gene_578	core	-				1	0	2519.97	1	0	529.856	1	0	884.962	1	0	915.43	1	0	1856.96	1	0	333.559	1	0	1687.9	1	0	284.622	1	0	674.416	1	0	3564.73	1	0	136.455	1	0	239.192	1	0	154.525	1	0
1	1658755	1660879	gene_579	core	F:GO:0003824				1	0	16.4365	1	0	82.8954	1	0	32.7644	1	0	193.305	1	0	444.074	1	0	84.997	1	0	124.675	1	0	32.4783	1	0	133.264	1	0	20.2629	1	0	128.965	1	0	137.155	1	0	1193.71	1	0
1	1659006	1662855	gene_580	core	C:GO:0016020; F:GO:0046873; P:GO:0030001; P:GO:0055085				1	0	1376.32	1	0	851.14	1	0	91.3392	1	0	490.828	1	0	4144.37	1	0	877.151	1	0	149.274	1	0	251.812	1	0	2019.58	1	0	536.283	1	0	53.3017	1	0	4739.69	1	0	1211.83	1	0
1	1662995	1664497	gene_581	core	F:GO:0004151; P:GO:0019856				1	0	0	1	0	0	1	0	0	1	0	0	1	0	0	1	0	29.096	1	0	0	1	0	0	1	0	0	1	0	0	1	0	7.86448	1	0	0	1	0	0	1	0
1	1664571	1667062	gene_582	core	-				1	0	0	1	0	18.4173	1	0	0	1	0	0	1	0	0	1	0	0	1	0	0	1	0	0	1	0	17.007	1	0	4.26525	1	0	85.9768	1	0	3.42165	1	0	0	1	0
1	1667088	1668911	gene_583	core	F:GO:0046872				1	0	141.349	1	34.4846	162.986	1	0	29.0436	1	0	2.54508	1	0	87.1701	1	0	122.789	1	0	39.1819	1	0	196.39	1	0	33.316	1	0	921.879	1	0	51.9402	1	0	71.8414	1	0	45.8149	1	0
1	1670190	1673415	gene_584	core	F:GO:0003677; F:GO:0003700				1	0	1030.02	1	0	78.4693	1	0	1198.83	1	0	409.752	1	0	1069.81	1	0	92.1159	1	0	784.562	1	0	218.676	1	0	116.083	1	0	4777.08	1	0	201.783	1	0	1549.74	1	0	526.355	1	0
1	1673613	1676854	gene_585	core	-				1	0	0	1	0	27.2326	1	0	0	1	0	11.8302	1	0	28.0189	1	0	1.63878	1	0	0	1	0	0	1	0	2.72548	1	0	0	1	0	40.9956	1	0	55.1262	1	0	0	1	0
1	1676963	1678064	gene_586	core	F:GO:0047429				1	0	1026	1	0	43.5284	1	0	538.583	1	0	1289.54	1	0	331.563	1	0	14.9234	1	0	8.33317	1	0	9.31062	1	0	571.547	1	0	2.05764	1	0	884.333	1	0	102.496	1	0	764.239	1	0
1	1677960	1679108	gene_587	core	-				1	0	162.88	1	0	87.4078	1	0	1232.53	1	0	4258.87	1	0	508.224	1	0	36.9215	1	0	4314.62	1	0	40.248	1	0	917.67	1	0	58.8626	1	0	1238.07	1	0	613.583	1	0	984.097	1	0
1	1679252	1681188	gene_588	core	F:GO:0005524; P:GO:0006436; F:GO:0004830				1	0	41.533	1	0	4.36335	1	0	44.6491	1	0	8.09063	1	0	21.86	1	0	20.1361	1	0	8.38461	1	0	229.788	1	0	0	1	0	5.09306	1	0	50.9492	1	0	0	1	0	57.0274	1	0
1	1681123	1684986	gene_589	core	-				1	0	72.8787	1	0	391.393	1	0	193.299	1	0	66.8973	1	0	134.693	1	0	43.4391	1	0	223.487	1	0	167.473	1	0	41.7583	1	0	231.187	1	0	155.313	1	0	19.3189	1	0	88.8388	1	0
1	1686313	1687378	gene_590	core	P:GO:0007094				1	0	27.0741	1	0	6.08908	1	0	11.4447	1	0	0	1	0	20.6455	1	0	0	1	0	35.5371	1	0	3.8298	1	0	25.547	1	0	19.2498	1	0	180.032	1	0	116.547	1	0	13.7503	1	0
1	1687508	1689630	gene_591	core	F:GO:0003924; F:GO:0005525				1	0	0	1	0	0	1	0	0	1	0	0	1	0	9.05228	1	0	6.74875	1	0	0.968604	1	0	7.88894	1	0	1.20154	1	0	0	1	0	11.7352	1	0	0	1	0	0	1	0
1	1689624	1694465	gene_592	core	F:GO:0003700; F:GO:0005515; F:GO:0043565				1	0	10.0982	1	53.449	0	1	0	0	1	0	8.74553	1	0	2.76568	1	0	2.65648	1	0	76.8853	1	0	0	1	0	21.884	1	0	8.46265	1	0	424.259	1	0	0	1	0	18.1799	1	0
1	1694249	1694629	gene_593	core	-				1	0		1	0		1	0		1	0		1	0		1	0		1	0		1	0		1	0		1	0		1	0		1	0		1	0		1	0
1	1694655	1697904	gene_594	core	F:GO:0005506; F:GO:0031418				1	0	7647.89	1	25.6923	14072.7	1	0	1550.96	1	0	1991.1	1	0	54132.6	1	0	4537.92	1	0	3458.07	1	20.2154	2174.79	1	0	2587.47	1	0	1817.08	1	0	13618.7	1	0	24471.7	1	0	1082.78	1	0
1	1694680	1695957	gene_595	core	-				1	0	142.832	1	65.3365	946.224	1	0	371.066	1	0	148.356	1	0	635.642	1	0	812.722	1	0	473.941	1	42.3318	6587.26	1	0	186.276	1	0	288.523	1	0	1214.92	1	0	168.348	1	0	184.479	1	0
1	1697023	1698276	gene_596	core	-				1	0	272.214	1	0	1413.73	1	0	62.2033	1	0	59.3234	1	0	420.642	1	0	3.84561	1	0	2863.46	1	0	2169.59	1	0	143.712	1	0	262.703	1	0	35.2634	1	0	653.045	1	0	1702.68	1	0
1	1698481	1701659	gene_597	core	-				1	0	0	1	15.7597	6.01474	1	0	21.8217	1	0	4.87375	1	0	56.2612	1	0	46.0325	1	0	15.1203	1	0	0	1	0	97.5812	1	0	0	1	0	78.8121	1	0	1.16235	1	0	38.2719	1	0
1	1701774	1704305	gene_598	core	F:GO:0003677				1	0	2.79088	1	0	4.62396	1	0	0	1	0	36.7955	1	0	0	1	0	0	1	0	1.18526	1	0	0	1	0	4.30091	1	0	7.08465	1	0	76.8118	1	0	10.4632	1	0	1.52265	1	0
1	1704484	1705425	gene_599	core	F:GO:0004497; P:GO:0006744				1	0	0	1	0	0	1	0	7.60436	1	0	0	1	0	6.49715	1	0	1.94218	1	0	7.74699	1	0	51.3293	1	0	1.88488	1	0	1.0245	1	0	52.5718	1	0	18.0076	1	0	9.74974	1	0
1	1705727	1706067	gene_600	core	-				1	0	0	1	0	0	1	0	0	1	0	47.5049	1	0	9.35822	1	0	0	1	0	0	1	0	0	1	0	0	1	0	0	1	0	0	1	0	137.975	1	0	0	1	0
1	1706513	1708549	gene_601	core	C:GO:0005952; F:GO:0008603; P:GO:0001932				1	0	0	1	58.7138	72.0969	1	0	111.196	1	0	339.132	1	0	24.6665	1	0	9.42213	1	0	0	1	0	0	1	0	79.0149	1	0	64.8772	1	0	557.687	1	0	132.456	1	0	0	1	0
1	1708587	1709041	gene_602	core	-				1	0	30.9006	1	0	36.9497	1	0	0	1	0	8.16093	1	0	0	1	0	0	1	0	0.404499	1	0	0	1	0	0	1	0	11.9916	1	0	11.0938	1	0	92.843	1	0	102.866	1	0
1	1709410	1713506	gene_603	core	-				1	0	960.691	1	69.5875	2246.46	1	0	328.651	1	0	44.2784	1	0	14569.9	1	0	120.107	1	0	1117.32	1	12.2285	3952.36	1	0	64.7868	1	0	40.0069	1	28.411	28.6956	1	30.3637	80.7659	1	0	21.6389	1	0
1	1716000	1721147	gene_604	core	F:GO:0016787				1	0	34.1821	1	0	1156.11	1	0	163.9	1	0	349.821	1	0	1033.28	1	0	590.8	1	0	1648.28	1	0	66.7281	1	0	751.889	1	0	323.866	1	0	358.86	1	0	330.391	1	0	651.484	1	0
1	1721016	1721607	gene_605	core	-				1	0	111.585	1	0	372.317	1	0	44.401	1	0	13.4576	1	0	10.6541	1	0	57.9732	1	0	920.143	1	0	3.36371	1	0	312.192	1	0	22.1664	1	0	20.1508	1	0	74.0791	1	0	26.1861	1	0
1	1721925	1722884	gene_606	core	-				1	0	0	1	0	2.23384	1	0	32.4556	1	0	2.47542	1	0	102.827	1	0	0	1	0	22.0266	1	0	0	1	0	10.1578	1	0	0	1	0	7.3563	1	0	0	1	0	42.7706	1	0
1	1722885	1724241	gene_607	core	C:GO:0005840; F:GO:0003735; P:GO:0006412				1	0	0	1	0	28.826	1	0	0	1	0	51.2973	1	0	0	1	0	0	1	0	0	1	0	0	1	0	0	1	0	13.9001	1	0	166.855	1	0	0	1	0	0	1	0
1	1724382	1725752	gene_608	core	F:GO:0003735; C:GO:0015935; P:GO:0006412				1	0	0	1	57.4763	214.625	1	0	152.232	1	0	24.1917	1	0	72.4182	1	0	1.27078	1	0	0	1	0	28.5369	1	0	6.09258	1	0	219.447	1	0	28.5759	1	0	24.8355	1	0	36.3598	1	0
1	1725930	1731288	gene_609	core	F:GO:0004765; P:GO:0009073; F:GO:0003866; F:GO:0003855; F:GO:0003856; C:GO:0005737; F:GO:0004764				1	0	183.65	1	0	840.923	1	0	70.6721	1	0	217.67	1	0	177.708	1	0	1074.79	1	0	108.346	1	0	1268.29	1	0	702.389	1	0	4597.94	1	0	480.066	1	0	1164.16	1	0	110.641	1	0
1	1730925	1732680	gene_610	core	F:GO:0016787				1	0	723.771	1	0	2061.68	1	0	270.582	1	0	1885.91	1	0	1031.17	1	0	1719.05	1	0	814.984	1	0	1227.31	1	0	496.883	1	0	143.333	1	0	129.327	1	0	136.251	1	0	619.726	1	0
1	1732869	1735149	gene_611	core	F:GO:0022857; P:GO:0055085				1	0	6.48083	1	0	0	1	0	40.9856	1	0	234.309	1	65.4976	6.22643	1	0	0	1	0	0	1	0	0	1	0	2.30715	1	0	18.7562	1	0	474.775	1	0	0	1	0	0	1	0
1	1737603	1738943	gene_612	core	F:GO:0016491				1	0	3494.71	1	0	121.146	1	0	67.6587	1	0	813.917	1	0	689.436	1	0	284.884	1	0	107.411	1	0	258.465	1	0	168.466	1	0	1201.73	1	0	144.039	1	0	33.4861	1	0	93.5969	1	0
1	1739252	1740384	gene_613	core	F:GO:0016491				1	0	635.613	1	0	418.763	1	0	1.03963	1	0	98.0623	1	0	29.0567	1	0	0	1	0	40.9834	1	0	229.788	1	0	260.059	1	0	84.1331	1	0	45.2793	1	0	229.251	1	0	8.8523	1	0
1	1740458	1742082	gene_614	core	-				1	0	15.4503	1	0	0	1	0	1.51943	1	0	6.94468	1	0	0	1	0	0	1	0	0	1	0	1.79367	1	0	169.104	1	0	37.8443	1	0	3.37716	1	0	58.057	1	0	0	1	0
1	1742232	1745414	gene_615	core	F:GO:0004722				1	0	0	1	0	0	1	0	0	1	0	5.73989	1	0	0	1	0	0	1	0	98.1908	1	0	0	1	0	3.88035	1	0	0	1	0	72.9705	1	0	4.08815	1	0	0	1	0
1	1745611	1747217	gene_616	core	P:GO:0048034; C:GO:0031966; F:GO:0008495; C:GO:0016021				1	0	0	1	0	0	1	0	0	1	0	67.545	1	0	0.914727	1	0	0	1	0	3.24695	1	0	4.62805	1	0	0	1	0	18.2873	1	0	68.1618	1	0	78.9166	1	0	75.7707	1	0
1	1747306	1748506	gene_617	core	-				1	0	96.5643	1	0	121.327	1	0	188.051	1	0	8.94414	1	0	8.67204	1	0	0	1	0	55.2531	1	0	8.98263	1	0	0	1	0	18.4023	1	0	27.0615	1	0	177.396	1	0	15.841	1	0
1	1748620	1750253	gene_618	core	F:GO:0016746				1	0	412.211	1	0	291.119	1	0	11189.1	1	0	674.637	1	0	2676.43	1	0	152.921	1	0	196.521	1	0	646.482	1	0	102.583	1	0	285.139	1	0	802.45	1	0	3269.61	1	0	345.754	1	0
1	1749559	1751267	gene_619	core	F:GO:0005506; F:GO:0031418	Effector			1	0	1604.37	1	0	5883.79	1	0	309697	1	0	464.788	1	0	5900.37	1	0	4319.38	1	0	27688.5	1	0	1462.58	1	0	486.437	1	0	507.672	1	0	2313.76	1	0	4234.54	1	0	462.456	1	0
1	1752276	1757315	gene_620	core	-				1	0	4.95202	1	44.5238	115.304	1	15.1587	0	1	26.25	0	1	12.4405	5.83294	1	12.4206	0	1	12.4405	16.4311	1	18.373	28.2311	1	9.94048	0	1	9.94048	23.7883	1	14.9206	39.6816	1	33.3532	6.53566	1	25.0992	0	1	9.94048
1	1757625	1759065	gene_621	core	-				1	0	0	1	0	0	1	0	3.70008	1	0	59.3234	1	0	0	1	0	22.8035	1	0	86.394	1	0	3.44082	1	0	17.5072	1	0	4.41988	1	0	141.696	1	0	3.15205	1	0	5.49453	1	0
1	1760860	1763191	gene_622	core	-				1	0	166.944	1	0	129.868	1	0	173.079	1	0	1911.47	1	0	778.353	1	0	1020.15	1	0	606.659	1	0	328.78	1	0	757.585	1	0	139.922	1	0	145.041	1	0	172.997	1	0	206.346	1	0
1	1763115	1763989	gene_623	core	C:GO:0016471; F:GO:0042626; P:GO:1902600				1	0	98.0565	1	0	584.115	1	0	182.14	1	0	84.4531	1	0	1985.84	1	0	233.145	1	0	31.6029	1	0	685.613	1	0	15.627	1	0	63.4699	1	0	170.437	1	0	501.106	1	0	265.981	1	0
1	1764095	1765337	gene_624	core	-				1	0	102.546	1	0	1016.12	1	0	32.0145	1	0	347.404	1	0	26.4025	1	0	78.812	1	0	3565.55	1	0	23.3867	1	0	455.379	1	0	29.5884	1	0	372.911	1	0	135.466	1	0	176.936	1	0
1	1764909	1765964	gene_625	core	F:GO:0016787				1	0	1229	1	0	1548.37	1	0	6814.39	1	0	199.616	1	0	606.384	1	0	230.643	1	0	45.2769	1	0	23.9343	1	0	130.7	1	0	33.6907	1	0	890.113	1	0	477.672	1	0	223.939	1	0
1	1766222	1769306	gene_626	core	F:GO:0003676; F:GO:0005524				1	0	10.0719	1	0	557.123	1	0	101.488	1	0	0	1	0	90.1513	1	0	4626.26	1	0	28.471	1	0	147.752	1	0	136.614	1	0	30.6613	1	0	524.604	1	0	64.5544	1	0	27.7302	1	0
1	1766242	1767182	gene_627	core	F:GO:0016491				1	0	32683.3	1	0	86.1724	1	0	2523.85	1	0	495.655	1	0	615.765	1	0	354.956	1	0	417.049	1	0	42.7547	1	0	642.923	1	0	396.293	1	0	81.3118	1	0	97.9605	1	0	472.763	1	0
1	1769441	1771729	gene_628	core	C:GO:0017119				1	0	0.91617	1	0	64.5153	1	0	138.393	1	0	571.76	1	0	0.784008	1	0	0	1	0	0	1	0	425.427	1	0	24.0406	1	0	835.989	1	0	76.6604	1	0	479.238	1	0	0	1	0
1	1773112	1775918	gene_629	core	-				1	0	119.461	1	0	344.082	1	0	4.04838	1	0	484.048	1	0	7.87154	1	0	34.2686	1	0	8.31192	1	0	191.243	1	0	2.8144	1	0	50.6974	1	0	2161.7	1	0	0	1	0	5.44483	1	0
1	1776286	1776966	gene_630	core	-				1	0	35.4161	1	0	8.76907	1	0	147.755	1	0	531.705	1	0	31.8053	1	0	39.4629	1	0	87.1123	1	0	286.997	1	0	190.988	1	0	49.5087	1	0	77.5731	1	0	221.934	1	0	32.9218	1	0
1	1777080	1778985	gene_631	core	F:GO:0022857; P:GO:0055085				1	0	34.9028	1	0	198.267	1	0	0	1	0	36.1206	1	0	0	1	0	16.7164	1	0	3.75223	1	0	0	1	0	9.82253	1	0	39.0128	1	0	12.582	1	0	0	1	0	34.2886	1	0
1	1779331	1782229	gene_632	core	-				1	0	27.9897	1	17.2818	101.485	1	0	4.99511	1	0	0	1	0	0	1	0	0	1	0	37.0447	1	0	48.3469	1	0	5.65285	1	0	405.328	1	0	16.8101	1	0	144.206	1	0	2.2611	1	0
1	1779363	1780973	gene_633	core	-				1	0	688.592	1	31.0987	54.7654	1	0	849.619	1	0	821.217	1	0	385.924	1	0	100.645	1	0	559.51	1	0	39.2781	1	0	70.793	1	0	563.641	1	0	182.762	1	0	1664.65	1	0	128.793	1	0
1	1782445	1783800	gene_634	core	F:GO:0016829				1	0	1802.53	1	81.6372	180.367	1	0	6983.65	1	55.6047	4182.63	1	0	2043	1	0	625.201	1	0	1690.88	1	0	310.556	1	0	34155.7	1	94.174	2159.21	1	0	122.414	1	74.1888	4183.01	1	0	1070.04	1	0
1	1786258	1788630	gene_635	core	-				1	0	14.0202	1	21.1125	12.1782	1	0	293.965	1	0	169.096	1	0	77.4845	1	0	19.3163	1	0	67.9153	1	0	225.134	1	0	5.25371	1	0	1204.81	1	0	470.209	1	0	150.687	1	0	60.872	1	0
1	1793041	1794050	gene_636	core	F:GO:0015078; P:GO:0015986				1	0	17.7273	1	0	31.4263	1	0	228.348	1	0	91.5448	1	0	219.746	1	0	25.8225	1	0	365.698	1	0	2634.91	1	0	51.0364	1	0	458.546	1	0	271.069	1	0	1291.45	1	0	238.274	1	0
1	1794155	1797242	gene_637	core	-				1	0	0	1	0	0	1	0	0	1	0	24.9668	1	0	0	1	0	3.66074	1	0	16.2997	1	0	0	1	0	0	1	0	0	1	0	33.4975	1	0	0	1	0	42.1057	1	0
1	1797214	1800369	gene_638	core	-				1	0	90.3526	1	0	9.49087	1	0	48.1941	1	0	60.7401	1	0	10.7593	1	0	20.5955	1	0	11.7943	1	0	5.83805	1	0	9.6568	1	0	43.9994	1	0	132.272	1	0	18.9023	1	0	12.7774	1	0
1	1797862	1798616	gene_639	core	C:GO:0005886				1	0	268.065	1	0	360.325	1	0	412.5	1	0	60.5593	1	0	179.078	1	0	211.023	1	0	8149.84	1	0	12.1611	1	0	141.552	1	0	731.491	1	0	99.4017	1	0	31.2342	1	0	605.158	1	0
1	1800515	1801625	gene_640	core	F:GO:0003725				1	0	0	1	0	0	1	0	5.79144	1	0	19.0464	1	0	0	1	0	0	1	0	0	1	0	31.6189	1	0	0	1	0	0	1	0	3.57823	1	0	4.00035	1	0	0	1	0
1	1802512	1804735	gene_641	core	-				1	0	17.6373	1	81.205	18.7033	1	0	19.5328	1	0	558.57	1	0	1.46641	1	0	83.3561	1	0	14.399	1	0	0	1	0	9.6422	1	0	9.67527	1	0	62.5286	1	0	0	1	0	0	1	0
1	1804779	1809107	gene_642	core	F:GO:0016491				1	11.5731	23.6968	1	66.8053	84.6763	1	0	9.13392	1	69.3001	2477.14	1	0	6.96035	1	0	0	1	11.5731	194.786	1	43.1277	0	1	17.6946	889.003	1	0	305.318	1	0	58.9555	1	51.9982	466.788	1	14.5068	31.4977	1	27.2349
1	1804922	1805831	gene_643	core	-				1	0	73.4115	1	51.2088	1083.86	1	0	50.8227	1	95.4945	325.567	1	0	729.796	1	0	1200.81	1	0	24.177	1	0	658.726	1	0	31.976	1	0	201.513	1	0	98.7819	1	0	59.2497	1	0	76.7023	1	0
1	1809298	1811836	gene_644	core	F:GO:0004096; F:GO:0020037; P:GO:0006979				1	0	12.2621	1	0	0	1	0	0	1	0	0	1	0	112.076	1	0	0	1	0	2.45625	1	0	7.19919	1	0	0	1	0	0	1	0	0	1	0	0	1	0	0	1	0
1	1812393	1814082	gene_645	core	F:GO:0005515				1	0	0	1	0	0	1	0	0	1	0	0	1	0	0	1	0	0	1	0	0	1	0	0	1	0	0	1	0	7.38879	1	0	53.4571	1	0	56.2313	1	0	0	1	0
1	1814362	1816264	gene_646	core	-				1	0	0	1	0	0	1	0	0	1	0	0	1	0	0	1	0	0	1	0	0	1	0	0	1	0	0	1	0	41.9995	1	0	0	1	0	0	1	0	3.67295	1	0
1	1816917	1818079	gene_647	core	-				1	0	530.157	1	64.8323	796.535	1	0	1131.36	1	0	800.842	1	0	365.213	1	0	4026.56	1	0	5569.06	1	0	55.0085	1	0	4402.34	1	0	83.6875	1	0	57.5281	1	0	9857.79	1	0	686.23	1	0
1	1817954	1819829	gene_648	core	F:GO:0070573				1	0	0	1	0	0	1	0	102.464	1	0	10.7947	1	0	0	1	0	0	1	0	0	1	0	0	1	0	0	1	0	32.7839	1	0	25.601	1	0	0	1	0	0	1	0
1	1819955	1821549	gene_649	core	F:GO:0003824; P:GO:0005975				1	0	75.7367	1	0	76.328	1	0	6.53757	1	0	12.4643	1	0	0	1	0	60.474	1	0	11.4786	1	0	32.9363	1	0	5.98036	1	0	3.54662	1	0	5.19105	1	0	47.1987	1	0	166.696	1	0
1	1821567	1822487	gene_650	core	F:GO:0016491				1	0	1204.77	1	0	699.743	1	0	1392.95	1	0	8308.74	1	0	2731.33	1	0	3619.45	1	0	1924.96	1	0	1799.21	1	0	3230.6	1	0	938.991	1	0	405.198	1	0	792.553	1	0	1661.5	1	0
1	1821802	1824293	gene_651	core	C:GO:0005730; F:GO:0005515; P:GO:0006364				1	0	262.898	1	0	1271.87	1	0	472.689	1	0	320.755	1	0	1237.26	1	0	69.2443	1	0	3339.17	1	0	5646.23	1	0	888.254	1	0	83.7984	1	0	455.445	1	0	311.496	1	0	826.987	1	0
1	1824866	1825962	gene_652	core	-				1	0		1	0		1	87.1468		1	8.29535		1	0		1	100		1	0		1	95.9891		1	0		1	100		1	0		1	100		1	0		1	50.2279
1	1826066	1826874	gene_653	core	-				1	0		1	0		1	100		1	100		1	0		1	100		1	0		1	100		1	0		1	100		1	0		1	100		1	0		1	100
1	1827708	1828347	gene_654	core	-				1	0	0	1	0	0	1	0	0	1	0	8.93432	1	0	0	1	65.4688	0	1	0	0	1	75.3125	0	1	0	0	1	86.25	0	1	0	11.9968	1	0	0	1	0	0	1	0
1	1828506	1830679	gene_655	core	F:GO:0004605; P:GO:0032049				1	0	0	1	0	0	1	0	1.05927	1	0	38.9062	1	0	35.1282	1	0	0	1	0	2.01032	1	0	4.33373	1	0	0	1	0	0	1	0	233.691	1	0	18.8624	1	0	0	1	0
1	1830812	1833569	gene_656	core	-				1	0	0	1	0	245.286	1	0	91.4733	1	0	162.783	1	0	7.1348	1	0	38.7947	1	0	0	1	0	2.53519	1	0	3.38785	1	0	76.6885	1	0	73.6944	1	0	19.1042	1	0	295.19	1	0
1	1834280	1836264	gene_657	core	-				1	0	0	1	45.2897	5.0553	1	0	0	1	0	38.3923	1	0	0	1	0	2.02507	1	0	21.3906	1	0	9.9807	1	0	0	1	0	74.3889	1	0	70.0552	1	0	111.596	1	0	0	1	0
1	1836457	1837511	gene_658	core	-				1	0	0	1	0	35.513	1	0	3.07984	1	0	23.9387	1	0	0	1	0	2.50644	1	0	14.5793	1	0	1.51489	1	0	2.84262	1	0	195.064	1	0	70.1851	1	0	1490.13	1	0	6.70496	1	0
1	1837886	1840475	gene_659	core	-				1	0	14.2006	1	0	161.77	1	0	8.09335	1	0	158.042	1	0	8.83978	1	0	30.9967	1	0	0	1	0	55.9296	1	0	15.5891	1	0	46.4438	1	0	652.126	1	0	10.8571	1	0	15.2609	1	0
1	1845217	1846096	gene_660	core	-				1	0	0	1	0	0	1	0	6.19549	1	0	0	1	0	0	1	0	0	1	0	0	1	0	0	1	0	0	1	0	0	1	0	7.8309	1	0	119.21	1	0	0	1	0
1	1846551	1847775	gene_661	core	C:GO:0030880; F:GO:0000166; P:GO:0044237				1	0	6.60457	1	0	16.0334	1	0	3.14343	1	0	0	1	0	15.4842	1	0	49.8597	1	0	0	1	0	0	1	0	0	1	0	1.8383	1	0	42.9884	1	0	109.034	1	0	7.91585	1	0
1	1847768	1850787	gene_662	core	-				1	0	2553.23	1	16.5894	50.2717	1	0	588.515	1	0	109.251	1	0	71.7961	1	0	39.9478	1	0	348.513	1	0	148.071	1	0	28.8508	1	0	330.617	1	0	710.366	1	0	102.614	1	0	3482.75	1	0
1	1850632	1853113	gene_663	core	F:GO:0016787; P:GO:0009166				1	0	3862.57	1	20.1853	26.3873	1	0	42.5734	1	0	25.9359	1	0	372.907	1	0	69.2664	1	0	149.222	1	0	254.991	1	0	2338.46	1	0	1184.32	1	0	115.128	1	0	8.52896	1	0	93.8694	1	0
1	1853237	1857072	gene_664	core	F:GO:0003677				1	0	1655.39	1	20.4901	2.96947	1	0	53.5789	1	0	40.2929	1	0	4.26375	1	0	47.6935	1	0	0	1	0	4.44835	1	0	19.7756	1	0	29.9928	1	0	596.106	1	0	33.8666	1	0	0	1	0
1	1857741	1858019	gene_665	core	-				1	0	58.5238	1	0	0	1	0	6.06617	1	0	95.7549	1	0	4.36052	1	0	136.067	1	0	549.791	1	0	23.7787	1	0	0	1	0	37.4438	1	0	53.1815	1	0	161.095	1	0	7.22134	1	0
1	1858269	1859540	gene_666	core	-				1	0	29.2936	1	39.3868	43.0102	1	0	9.0371	1	0	0	1	0	5.19557	1	0	68.8432	1	0	23.5544	1	0	6.14675	1	0	55.9118	1	0	0	1	0	4.10227	1	0	162.983	1	0	371.796	1	0
1	1860073	1862299	gene_667	core	-				1	0	250.816	1	0	49.2662	1	0	17.4312	1	0	3.71652	1	0	18.9571	1	0	191.055	1	0	25.4682	1	0	2.62965	1	0	38.4029	1	0	3.13944	1	0	134.364	1	0	3.46341	1	0	2708.8	1	0
1	1862412	1864124	gene_668	core	-				1	0		1	0		1	0		1	0		1	0		1	0		1	0		1	0		1	0		1	0		1	0		1	0		1	0		1	0
1	1863826	1866767	gene_669	core	-				1	0	49.904	1	60.2311	15733.4	1	0	261.853	1	0	461.377	1	0	64.5052	1	0	114.504	1	0	97.3959	1	0	2962.12	1	0	1041.95	1	0	2314	1	0	348.005	1	0	946.615	1	0	120704	1	0
1	1869680	1870439	gene_670	core	-				1	0	14.3058	1	0	87.4078	1	0	0	1	0	11.3994	1	0	6.59269	1	0	10.5142	1	0	0	1	0	66.1482	1	0	2.42957	1	70.5263	16.4644	1	0	92.393	1	38.2895	27.0933	1	0	17.7918	1	0
1	1870937	1872951	gene_671	core	C:GO:0032865; P:GO:0007005				1	0	10.1915	1	0	0	1	0	3.6788	1	0	16.001	1	0	0	1	62.134	9.65313	1	0	16.8038	1	0	13.0441	1	0	33.4825	1	0	881.797	1	0	68.3259	1	0	29.7797	1	0	14.8835	1	0
1	1873241	1874828	gene_672	core	-				1	0	13.0053		0	0	1	0	0	1	0	6.72659	1	0	0.963402	1	0	2.09381	1	0	0	1	0	0	1	0	47.2417	1	0	86.9098	1	0	24.8608	1	0	0	1	0	1.3999	1	0
1	1874877	1877391	gene_673	core	-				1	0	175.571	1	19.9205	0	1	0	0	1	0	13.9848	1	0	127.221	1	0	0	1	0	2.22673	1	0	0	1	0	0	1	0	20.6928	1	0	101.898	1	0	8.53943	1	0	31.1357	1	0
1	1877521	1879923	gene_674	core	-				1	20.8489	55.9793	1	20.8489	90.3214	1	0	15.0796	1	0	22.6088	1	20.8489	73.5497	1	0	0	1	0	0	1	0	0	1	20.8489	7.15439	1	20.8489	1.12278	1	20.8489	80.2896	1	0	6.22184	1	0	2.87254	1	0
1	1880122	1881905	gene_675	core	-				1	0	22.8555	1	0	0	1	0	54.1843	1	0	73.3258	1	0	2353.59	1	0	0	1	0	29.8529	1	0	74.4506	1	0	16.0492	1	0	5.37861	1	0	64.7718	1	0	449.724	1	0	0	1	0
1	1881118	1881834	gene_676	core	-				1	0	22.9542	1	0	11.7939	1	0	412.5	1	0	0	1	0	1255.25	1	0	4.38405	1	0	129.135	1	0	287.103	1	0	410.037	1	0	12.3235	1	0	141.446	1	0	1526.48	1	0	1177.74	1	0
1	1881935	1882865	gene_677	core	-				1	0	69.7215	1	0	57.3469	1	0	3.81034	1	0	11.5613	1	0	15.383	1	0	1.71343	1	0	58.7729	1	0	44.4085	1	0	0	1	0	4.66661	1	0	33.3582	1	0	96.1375	1	0	0	1	0
1	1883011	1886345	gene_678	core	F:GO:0003677; F:GO:0008270				1	0	772.515	1	0	0	1	0	0	1	0	0	1	0	0	1	0	771.044	1	0	3.15152	1	0	2.95614	1	0	2.8164	1	0	13.4837	1	0	144.803	1	0	0	1	0	0	1	0
[truncated: 12,736 more rows]
[truncated: 103 more columns]

## Sheet: Table_S4
Supplementary Table S4: AvrStb6 effector data showing information on the percentage of the effector covered by H3K27, normalized gene expression levels, and gene category defined by H3K27 coverage.
[truncated: 2 more rows]
[truncated: 101 more columns]

[truncated: 1 more sheets: Table_S5]
